# Supplementary material for: Interferon-γ selectively promotes survival of alveolar progenitor cells in a human lung organoid model
Source: EMBO J. 2026 Apr 16;45(10):3364–95. doi: 10.1038/s44318-026-00774-4 (PMC13187038; doi:10.1038/s44318-026-00774-4)
Supplement: Supplementary file 1 — Table EV1 [file 44318_2026_774_MOESM1_ESM.xlsx]

## Sheet: Sheet1
	Component	Concentration	Washing media	BM	ALVO-p0*	ALVO-EM	AT2-MM	AT1/2-M
	AdDMEM/F12	base	+	+	+	+	+	+
	Pen/Strep	1x	+	+	+	+	+	+
	HEPES	10 mM	+	+	+	+	+	+
	L-GlutaMAX	1x	+	+	+	+	+	+
	Primocin	100 ug/ml	-	+	+	+	+	+
	B27	1x	-	+	+	+	+	+
	N-Acetylcysteine	1.25 mM	-	+	+	+	+	+
	Heparin	5 ug/ml	-	+	+	+	+	+
	CHIR9902	3 uM	-	-	+	+	+	+
	SB431542	10 uM	-	-	+	+	+	+
	BIRB796	1 uM	-	-	+	+	+	+
	FGF-10	10 ng/ml	-	-	+	+	+	+
	HRG1-b1	5 nM	-	-	+	+	+	+
	Dexamethasone	50 nM	-	-	-	-	+	-
	cAMP	100 uM	-	-	-	-	+	-
	IBMX	100 uM	-	-	-	-	+	-
	LATS-i	10 uM	-	-	-	-	-	+
	EGF	50 ng/ml	-	-	+	-	-	-
	Y-27632	10 uM	-	-	day 0-3	day 0-3	-	day 0-3
	IL-1b	10 ng/ml	-	-	day 0-3 (p0) (optional)	-	-	-
				absent	present	present on day X
				-	+	day X
				*this is media similar to the SFFF media from Katsura et al., 2020, with the addition of HRG1
