# Supplementary material for: Interferon-γ selectively promotes survival of alveolar progenitor cells in a human lung organoid model
Source: EMBO J. 2026 Apr 16;45(10):3364–95. doi: 10.1038/s44318-026-00774-4 (PMC13187038; doi:10.1038/s44318-026-00774-4)
Supplement: Supplementary file 2 — Table EV2 [file 44318_2026_774_MOESM2_ESM.xlsx]

## Sheet: List_of_Oligos
	Target	Forward primer	Reverse Primer
	ACTB	CCAACCGCGAGAAGATGA	CCAGAGGCGTACAGGGATAG
	AGER	TGAGACAGGGCTCTTCACACT	AGGTCAGGGTTACGGTTCCA
	ANKRD1	GCCCAGATCGAATTCCGTGA	TAGCGCCCGAGATAAGTTGC
	BIRC3	GCTTTTGCTGTGATGGTGGACTC	CTTGACGGATGAACTCCTGTCC
	CAV1	CTACAAGCCCAACAACAAGG	CATCGTTGAGGTGTTTAGGGT
	CEACAM6	TCAATGGGACGTTCCAGCAAT	CACTCCAATCGTGATGCCGA
	CCN1	TGCCGCCTTGTGAAAGAAAC	AAATCCCCCGAACCAGTCAG
	IRF1	CTGTGCGAGTGTACCGGATG	ATCCCCACATGACTTCCTCTT
	LAMP3	AAGATGACCACTTTGGAAATGTG	GATGGCCCCAATCACAGGAA
	NAPSA	TGGGTTCACACCCAGGTC	TTGGACTCGATGAAGAGGGA
	SCGB3A1	GTGAACCACCTCATAGAGGGCT	CCTCAGGTGTAGATGCTCCAGT
	SCGB3A2	AACCACTGGCTTGGTGGATT	ACTTCCTTAGCCCCTCCACA
	SFTPA1	CAGACGGGACCCCTGTAAAC	CCTGTCATTCCACTGCCCAT
	SFTPB	TGATGAGAACTCAGCTGTCCA	CTGAGGCTTCTTTTCAGCCT
	SFTPC	GTGAGCAGGGTCAGTGGAAG	CCCATTTCTCCAGGGCTTGT
	SFTPD	AAGCAGGGGAACATAGGACCT	ACACCTCGCTCTCCCTTAGG
	SOCS1	TTTTCGCCCTTAGCGTGAAGA	GAGGCAGTCGAAGCTCTCG
	STAT1	CGGCTGAATTTCGGCACCT	CAGTAACGATGAGAGGACCCT
