# Supplementary material for: Interferon-γ selectively promotes survival of alveolar progenitor cells in a human lung organoid model
Source: EMBO J. 2026 Apr 16;45(10):3364–95. doi: 10.1038/s44318-026-00774-4 (PMC13187038; doi:10.1038/s44318-026-00774-4)
Supplement: Supplementary file 5 — Dataset EV2 [file 44318_2026_774_MOESM5_ESM.xlsx]

## Sheet: final_clusters
	p_val	avg_log2FC	pct.1	pct.2	p_val_adj	cluster	gene
AGER	0	6.75189	0.971	0.221	0	AT1	AGER
SPOCK2	0	7.33668	0.688	0.032	0	AT1	SPOCK2
CYP4B1	0	5.26447	0.796	0.192	0	AT1	CYP4B1
H3-3B	0	2.82603	0.811	0.21	0	AT1	H3-3B
IFI27	0	5.11359	0.672	0.099	0	AT1	IFI27
MYL9	0	4.41786	0.867	0.296	0	AT1	MYL9
RTKN2	0	5.50469	0.692	0.131	0	AT1	RTKN2
CAV1	0	3.7679	0.968	0.41	0	AT1	CAV1
CLDN18	0	3.94181	0.734	0.188	0	AT1	CLDN18
IGFBP7	0	6.62723	0.571	0.028	0	AT1	IGFBP7
GAS6	0	6.74695	0.569	0.026	0	AT1	GAS6
UPK3B	0	7.37786	0.577	0.036	0	AT1	UPK3B
RGCC	0	6.15639	0.591	0.069	0	AT1	RGCC
MSLN	0	4.98856	0.569	0.075	0	AT1	MSLN
CLIC3	0	4.12277	0.752	0.265	0	AT1	CLIC3
CST6	0	7.4578	0.499	0.015	0	AT1	CST6
WFS1	0	5.59395	0.514	0.083	0	AT1	WFS1
MS4A15	0	6.02714	0.471	0.043	0	AT1	MS4A15
FSTL3	0	5.93853	0.436	0.036	0	AT1	FSTL3
FMO2	0	6.00904	0.412	0.02	0	AT1	FMO2
CRIP2	0	4.97773	0.457	0.078	0	AT1	CRIP2
UNC13D	0	7.04975	0.391	0.019	0	AT1	UNC13D
COL4A2	0	7.09899	0.381	0.013	0	AT1	COL4A2
COL4A3	0	5.85908	0.382	0.038	0	AT1	COL4A3
GGT1	0	6.06749	0.373	0.033	0	AT1	GGT1
ITLN2	0	7.07906	0.34	0.011	0	AT1	ITLN2
PLAC8	0	5.94866	0.352	0.024	0	AT1	PLAC8
SPARC	0	5.33321	0.356	0.037	0	AT1	SPARC
MYRF	0	7.29203	0.326	0.007	0	AT1	MYRF
PDPN	0	5.86006	0.35	0.031	0	AT1	PDPN
CRYAB	0	6.96564	0.312	0.012	0	AT1	CRYAB
NTM	0	3.85389	0.318	0.033	0	AT1	NTM
KLK11	0	4.08725	0.308	0.029	0	AT1	KLK11
ENSG00000276850.5	0	7.75947	0.279	0.005	0	AT1	ENSG00000276850.5
COL4A1	0	8.53809	0.265	0.003	0	AT1	COL4A1
EMP2	0	3.94327	0.976	0.788	0	AT1	EMP2
HOPX	0	2.951	0.958	0.796	0	AT1	HOPX
S100A10	0	2.50582	0.975	0.923	0	AT1	S100A10
S100A6	0	2.34666	0.989	0.988	0	AT1	S100A6
ACTB	0	2.35895	0.978	0.978	0	AT1	ACTB
KRT7	3.16936864633997e-304	3.44174	0.91	0.66	1.19152414259151e-299	AT1	KRT7
IL32	1.10247730264176e-294	5.01704	0.52	0.116	4.14476341928171e-290	AT1	IL32
CRIP1	6.93341523828392e-294	4.72424	0.503	0.107	2.60661745883284e-289	AT1	CRIP1
B2M	2.15968557559109e-291	2.27988	0.983	0.988	8.11933792143469e-287	AT1	B2M
GPRC5A	7.50319199916389e-290	3.17595	0.898	0.693	2.82082503208566e-285	AT1	GPRC5A
SCNN1B	3.71308172760344e-284	4.53842	0.38	0.059	1.39593307549251e-279	AT1	SCNN1B
CD55	7.74451688752427e-275	3.37689	0.882	0.721	2.91155112386475e-270	AT1	CD55
TIMP3	7.28664712950178e-273	3.75127	0.676	0.228	2.73941498833619e-268	AT1	TIMP3
SEMA3B	3.90722477465641e-272	4.45408	0.577	0.16	1.46892115403208e-267	AT1	SEMA3B
FADS3	7.00728387551509e-267	5.23779	0.368	0.06	2.6343883729999e-262	AT1	FADS3
CAV2	2.35344206437202e-260	3.15088	0.79	0.402	8.84776544100662e-256	AT1	CAV2
TIMP2	5.75942645145369e-260	5.04936	0.377	0.064	2.16525637442402e-255	AT1	TIMP2
SULT2B1	1.02274045288315e-246	4.92518	0.251	0.029	3.84499273261422e-242	AT1	SULT2B1
ADIRF	4.63593734353033e-246	3.56555	0.801	0.439	1.74288064430023e-241	AT1	ADIRF
AHNAK	4.55872199541201e-226	3.76921	0.655	0.261	1.71385153417514e-221	AT1	AHNAK
CD99_ENSG00000002586	2.41908594554396e-222	4.04757	0.388	0.077	9.0945536122725e-218	AT1	CD99_ENSG00000002586
CD151	6.2712813477592e-222	3.04978	0.831	0.681	2.35768822269007e-217	AT1	CD151
TUBB6	1.1923740077602e-221	4.91907	0.298	0.046	4.48273008217447e-217	AT1	TUBB6
S100A4	6.78674141200242e-220	5.11118	0.709	0.342	2.55147543384231e-215	AT1	S100A4
MYL6	3.12437366759967e-219	1.67003	0.933	0.968	1.1746082803341e-214	AT1	MYL6
TACSTD2	3.38767160354316e-212	3.32506	0.794	0.554	1.27359513935205e-207	AT1	TACSTD2
OTULINL	5.35859424354836e-212	4.49191	0.441	0.109	2.01456350586201e-207	AT1	OTULINL
SPRING1	3.70440590501515e-204	3.87474	0.381	0.08	1.39267139999044e-199	AT1	SPRING1
ANXA2	6.3569604087717e-203	1.82978	0.905	0.903	2.38989926567772e-198	AT1	ANXA2
NCKAP5	5.63665171849845e-195	2.67122	0.396	0.086	2.11909921356949e-190	AT1	NCKAP5
CEACAM6	1.23502847498348e-189	2.6204	0.861	0.642	4.64308955170038e-185	AT1	CEACAM6
PRDX1	1.83499933757412e-189	2.26157	0.849	0.827	6.89868000960992e-185	AT1	PRDX1
TSPAN13	4.38059854376935e-183	2.79152	0.801	0.723	1.64688602253009e-178	AT1	TSPAN13
TNNC1	1.62854744660702e-181	2.81315	0.714	0.387	6.12252412551909e-177	AT1	TNNC1
ANKRD29	2.57413403155305e-179	3.85745	0.613	0.274	9.67745689162369e-175	AT1	ANKRD29
CTSE	1.19158450929255e-175	4.4304	0.266	0.044	4.47976196268533e-171	AT1	CTSE
COL4A4	1.20683300834715e-174	4.60635	0.317	0.064	4.5370886948811e-170	AT1	COL4A4
ENSG00000279483.2	2.43996708846136e-172	1.71521	0.548	0.169	9.17305626907047e-168	AT1	ENSG00000279483.2
TAGLN	6.17710450750246e-172	5.6096	0.289	0.054	2.32228243959555e-167	AT1	TAGLN
FXYD3	4.12652706567013e-171	2.87691	0.766	0.591	1.55136785033869e-166	AT1	FXYD3
H3-3A	4.22850822061687e-171	1.90558	0.62	0.206	1.58970766554091e-166	AT1	H3-3A
MYL12A	4.49056696963385e-169	2.23475	0.825	0.875	1.68822865223385e-164	AT1	MYL12A
LGALS3	9.45522032330667e-168	2.49999	0.803	0.685	3.55469008054714e-163	AT1	LGALS3
CLIC5	4.91749745287642e-167	2.7563	0.553	0.201	1.84873316740889e-162	AT1	CLIC5
GSTP1	1.72274798241972e-163	1.41624	0.941	0.973	6.47667103990693e-159	AT1	GSTP1
KRT19	2.13625798315107e-160	1.70886	0.882	0.911	8.03126188765646e-156	AT1	KRT19
GPM6A	3.49408860818007e-159	4.07917	0.322	0.071	1.3136026122453e-154	AT1	GPM6A
FOLR1	1.85286134000178e-151	3.21661	0.723	0.513	6.96583220773668e-147	AT1	FOLR1
CD9	1.5230684851188e-150	1.70757	0.868	0.938	5.72597596980413e-146	AT1	CD9
C19orf33	8.43774684320857e-148	2.96254	0.735	0.548	3.17217092570426e-143	AT1	C19orf33
ATP5MK	1.08148639261512e-146	2.5697	0.504	0.172	4.06584809303654e-142	AT1	ATP5MK
MYL12B	1.50315068210173e-141	1.75002	0.831	0.915	5.65109498936145e-137	AT1	MYL12B
DSTN	2.61677032397012e-139	1.36918	0.889	0.964	9.83774803296565e-135	AT1	DSTN
H2AJ	3.41682803601239e-139	3.37261	0.378	0.107	1.28455650013886e-134	AT1	H2AJ
BCAM	1.23050026397684e-138	3.45303	0.634	0.373	4.62606574242094e-134	AT1	BCAM
RAB11FIP1	7.77101863270102e-136	1.81681	0.818	0.809	2.92151445496395e-131	AT1	RAB11FIP1
H1-2	1.1479124915562e-135	3.88491	0.261	0.053	4.31557701200554e-131	AT1	H1-2
SUSD2	7.51380586759976e-135	3.13004	0.686	0.483	2.82481531592413e-130	AT1	SUSD2
SLC39A8	2.72422276514534e-133	2.19689	0.777	0.774	1.02417154855639e-128	AT1	SLC39A8
COL8A1	1.10373821734708e-131	3.29556	0.487	0.193	4.14950382811634e-127	AT1	COL8A1
DENND3	3.47031678952452e-127	4.09424	0.469	0.189	1.30466559702174e-122	AT1	DENND3
CST3	9.61157062046926e-126	1.84597	0.842	0.894	3.61346997476542e-121	AT1	CST3
SERPING1	1.18423090417703e-125	3.4463	0.314	0.08	4.45211608425356e-121	AT1	SERPING1
PLLP	4.88574792367845e-125	3.81411	0.482	0.203	1.83679693190691e-120	AT1	PLLP
HEG1	1.1822444348819e-122	4.57104	0.252	0.055	4.44464795293852e-118	AT1	HEG1
ITM2B	3.24991158065819e-122	2.10638	0.779	0.832	1.22180425874845e-117	AT1	ITM2B
APLP2	1.36073136435257e-120	1.83006	0.807	0.88	5.11566956428349e-116	AT1	APLP2
TAGLN2	2.17670953687324e-120	1.95245	0.772	0.833	8.18333950387494e-116	AT1	TAGLN2
PDLIM2	1.87059809304434e-115	3.50886	0.49	0.224	7.03251353080021e-111	AT1	PDLIM2
SFTA2	1.1393885395511e-112	1.41872	0.873	0.828	4.28353121444238e-108	AT1	SFTA2
SLC1A1	5.01680255918204e-110	3.95399	0.339	0.106	1.88606692212449e-105	AT1	SLC1A1
RNASE1	8.97424257567079e-110	1.22658	0.93	0.934	3.37386649632343e-105	AT1	RNASE1
ANXA3	3.7867915893618e-109	1.96237	0.741	0.659	1.42364429802057e-104	AT1	ANXA3
TNFRSF12A	4.06012149740524e-109	3.18647	0.606	0.398	1.5264026769495e-104	AT1	TNFRSF12A
SFTA3_ENSG00000229415	1.37521531218897e-108	1.85969	0.475	0.172	5.17012196617444e-104	AT1	SFTA3_ENSG00000229415
GGTLC1	3.798969697259e-108	3.54137	0.534	0.285	1.42822265768452e-103	AT1	GGTLC1
HLA-C	9.7874308815192e-107	2.29403	0.744	0.717	3.67958463990714e-102	AT1	HLA-C
TMSB4X	1.63145276620906e-106	1.31044	0.979	0.988	6.13344667456297e-102	AT1	TMSB4X
LMO7	1.13507913898801e-104	1.28141	0.845	0.87	4.26733002302542e-100	AT1	LMO7
VSIG2	5.40444102156354e-104	3.59762	0.416	0.168	2.03179960205681e-99	AT1	VSIG2
LAMA3	7.36927396384714e-101	3.13386	0.528	0.285	2.77047854670833e-96	AT1	LAMA3
DST	9.7090359183147e-101	2.78323	0.604	0.383	3.65011205349041e-96	AT1	DST
ACTG1	1.20123914989752e-98	1.22353	0.882	0.962	4.51605858403974e-94	AT1	ACTG1
ICAM1	2.36971522223316e-98	2.4743	0.674	0.533	8.90894437798558e-94	AT1	ICAM1
IRX2-DT	4.97102145318552e-98	3.38004	0.303	0.09	1.8688555153251e-93	AT1	IRX2-DT
UBC	8.1866735416174e-98	1.37308	0.863	0.955	3.07777991797106e-93	AT1	UBC
KLF6	1.35833551027358e-95	2.2799	0.731	0.718	5.10666235087351e-91	AT1	KLF6
F3_ENSG00000117525	5.65919662644141e-95	2.64267	0.356	0.121	2.12757497171065e-90	AT1	F3_ENSG00000117525
MGLL	1.51062813440948e-93	2.93634	0.605	0.44	5.67920647131243e-89	AT1	MGLL
EFNA1	2.10785429868511e-92	2.86143	0.592	0.411	7.92447823590666e-88	AT1	EFNA1
DUSP1	5.32466665721211e-92	2.54935	0.737	0.736	2.00180842977889e-87	AT1	DUSP1
PKDCC	9.37606352268921e-90	3.65235	0.262	0.074	3.52493108135501e-85	AT1	PKDCC
SCEL	4.64875611466096e-89	2.26623	0.619	0.432	1.74769986130679e-84	AT1	SCEL
LGALS1	3.12436715498722e-88	3.83607	0.389	0.16	1.17460583191745e-83	AT1	LGALS1
KRT18	3.34578075616798e-87	1.62662	0.808	0.912	1.25784627528135e-82	AT1	KRT18
PPDPF	2.693364884612e-86	1.4963	0.817	0.928	1.01257052836988e-81	AT1	PPDPF
CAPG	2.73437603220757e-84	3.55329	0.371	0.153	1.02798866930844e-79	AT1	CAPG
ITGA3	4.09301546858214e-84	3.16961	0.51	0.302	1.53876916541345e-79	AT1	ITGA3
TMSB10	2.59745552086242e-82	1.01888	0.936	0.978	9.76513403068227e-78	AT1	TMSB10
ATP5MJ	4.39646272976925e-81	2.05837	0.423	0.175	1.65285016325675e-76	AT1	ATP5MJ
CALM2	3.61927730276257e-78	1.18193	0.808	0.942	1.36066730197359e-73	AT1	CALM2
CAVIN1	4.00416723923061e-78	3.17784	0.433	0.22	1.50536667358875e-73	AT1	CAVIN1
COL12A1	4.66263316811324e-75	2.78007	0.436	0.219	1.75291693955217e-70	AT1	COL12A1
CAPN2	4.96897779565454e-75	2.17925	0.675	0.697	1.86808720227632e-70	AT1	CAPN2
MT-ND4L	3.51414203583768e-72	2.75614	0.745	0.842	1.32114169837317e-67	AT1	MT-ND4L
C1orf198	2.15684268649111e-71	3.24925	0.405	0.201	8.10865007986334e-67	AT1	C1orf198
CKB	8.73593881854593e-70	2.75073	0.492	0.301	3.28427619883234e-65	AT1	CKB
AQP4	9.70895265854339e-70	1.64023	0.681	0.557	3.65008075197939e-65	AT1	AQP4
H1-10	3.12850357657431e-69	3.13637	0.265	0.089	1.17616091961311e-64	AT1	H1-10
PNPLA2	6.9913372200502e-69	3.24742	0.42	0.222	2.62839322787787e-64	AT1	PNPLA2
ARHGEF26	1.05936997564714e-68	2.91656	0.461	0.265	3.98270142344541e-64	AT1	ARHGEF26
EFEMP1	1.47827411807629e-68	2.86344	0.534	0.384	5.55757154690782e-64	AT1	EFEMP1
IFI6	1.61530949377363e-68	3.33493	0.373	0.175	6.07275604184198e-64	AT1	IFI6
FLNA	9.12950314480082e-66	2.57548	0.598	0.53	3.43223670728787e-61	AT1	FLNA
EHD2	6.44686919880698e-64	3.16126	0.415	0.227	2.42370047529148e-59	AT1	EHD2
FOSB	7.34360613358719e-64	0.253613	0.248	0.72	2.76082872592211e-59	AT1	FOSB
VAMP8	1.93555962780601e-63	1.68086	0.699	0.816	7.27673642073671e-59	AT1	VAMP8
HLA-B	2.63114772916411e-62	2.01696	0.689	0.743	9.89179988779245e-58	AT1	HLA-B
COX6A1	5.50995071800979e-62	1.582	0.739	0.863	2.07146597243578e-57	AT1	COX6A1
GSN	3.2284728616224e-58	2.5963	0.555	0.459	1.21374437232694e-53	AT1	GSN
POLR2L	1.61681426124535e-57	1.43408	0.745	0.872	6.0784132151519e-53	AT1	POLR2L
ADRB2	5.56544623413755e-57	3.41281	0.336	0.161	2.09232951172401e-52	AT1	ADRB2
RHOA	2.63671043337602e-56	1.62644	0.7	0.829	9.91271287427716e-52	AT1	RHOA
CYBRD1	7.59808715032578e-54	2.72943	0.437	0.271	2.85650086416498e-49	AT1	CYBRD1
NDST1	7.83720069629818e-54	3.63504	0.289	0.126	2.9463956017733e-49	AT1	NDST1
ATP5F1E	2.30835098923001e-52	1.04297	0.839	0.952	8.67824554401022e-48	AT1	ATP5F1E
ALDOA	5.68669679786822e-51	1.80633	0.468	0.285	2.13791366115856e-46	AT1	ALDOA
MACROH2A1	2.07552648436201e-50	2.63654	0.258	0.102	7.80294181795898e-46	AT1	MACROH2A1
PCYOX1	2.57562257566943e-50	2.71123	0.545	0.487	9.68305307322923e-46	AT1	PCYOX1
GOLGA8B	1.94689930701279e-49	3.5601	0.315	0.154	7.31936794471458e-45	AT1	GOLGA8B
SEMA5A	2.54725255820685e-49	2.3373	0.273	0.112	9.57639599257865e-45	AT1	SEMA5A
SLC25A6_ENSG00000169100	2.67069005966923e-49	0.93318	0.44	0.199	1.00404592793265e-44	AT1	SLC25A6_ENSG00000169100
FKBP2	4.80840208651562e-49	2.2199	0.396	0.22	1.80771876442555e-44	AT1	FKBP2
RABAC1	1.99643456982008e-48	1.86336	0.655	0.738	7.5055957652386e-44	AT1	RABAC1
MRPL14	2.40157062382886e-48	1.47697	0.688	0.785	9.0287047602846e-44	AT1	MRPL14
PLP2	8.14862306718519e-48	2.63495	0.436	0.29	3.06347484210827e-43	AT1	PLP2
LAMC2	1.29270514999835e-47	3.32106	0.296	0.139	4.85992501141881e-43	AT1	LAMC2
MAP1LC3A	2.77176272179235e-47	2.93841	0.343	0.182	1.04204419525784e-42	AT1	MAP1LC3A
TMBIM6	6.22751930731112e-46	1.10695	0.745	0.913	2.34123588358362e-41	AT1	TMBIM6
ID1	7.08915986987374e-46	1.85261	0.612	0.577	2.66516965307903e-41	AT1	ID1
MAP2	1.32622472685034e-45	2.7681	0.305	0.147	4.98594186059384e-41	AT1	MAP2
IFITM3	7.05380909509917e-45	1.62616	0.709	0.774	2.65187952930253e-40	AT1	IFITM3
ABCA1	2.90072436515388e-44	3.0833	0.256	0.111	1.0905273250796e-39	AT1	ABCA1
LAMB3	6.02034847086914e-44	2.64041	0.464	0.35	2.26335000762325e-39	AT1	LAMB3
ANXA1	7.80525307712319e-44	1.44258	0.679	0.722	2.93438489434446e-39	AT1	ANXA1
MT-ND5	1.43686518339174e-43	1.18186	0.864	0.959	5.40189465696124e-39	AT1	MT-ND5
CD47	2.30597126758131e-43	1.43852	0.667	0.763	8.66929898047192e-39	AT1	CD47
KRT8	2.3213339904105e-43	1.44564	0.707	0.874	8.72705513694828e-39	AT1	KRT8
CFLAR	7.16139539155002e-43	2.20672	0.584	0.596	2.69232659745323e-38	AT1	CFLAR
TMEM109	1.60817371352043e-42	3.37444	0.28	0.136	6.04592907598006e-38	AT1	TMEM109
TUBA1A	5.04014809296297e-42	2.98915	0.384	0.243	1.89484367554943e-37	AT1	TUBA1A
AGRN	4.80660709827875e-40	3.06714	0.381	0.247	1.8070439385979e-35	AT1	AGRN
SPINT2	2.68855542632124e-39	1.40252	0.69	0.861	1.01076241252547e-34	AT1	SPINT2
HSPG2	8.06443209409883e-39	2.97718	0.403	0.282	3.03182324577645e-34	AT1	HSPG2
PRSS8	1.64728433180448e-38	2.55514	0.478	0.398	6.19296544541893e-34	AT1	PRSS8
MT-CO2	1.99852490845738e-38	1.02803	0.978	0.992	7.51345439334553e-34	AT1	MT-CO2
TMEM14B	5.43344404976315e-38	0.314187	0.252	0.644	2.04270329050846e-33	AT1	TMEM14B
PLAAT4	6.42981444408982e-38	1.85571	0.627	0.688	2.41728874025557e-33	AT1	PLAAT4
TSPAN4	7.5735371655218e-38	2.55283	0.445	0.342	2.84727129737792e-33	AT1	TSPAN4
CLTB	3.1810978886308e-37	2.88499	0.429	0.325	1.19593375123075e-32	AT1	CLTB
ERBB2	4.86179296156259e-37	3.15829	0.343	0.212	1.82779106389946e-32	AT1	ERBB2
LONP2	7.6749108748173e-37	0.254756	0.155	0.469	2.88538274338756e-32	AT1	LONP2
PFN1	1.05865614559289e-36	1.08766	0.721	0.897	3.98001777935647e-32	AT1	PFN1
CITED2	2.10262416569254e-36	0.535826	0.269	0.66	7.90481555092109e-32	AT1	CITED2
PTRHD1	4.54876734112308e-36	0.369112	0.214	0.565	1.71010908189522e-31	AT1	PTRHD1
U2SURP	8.50806164861455e-36	0.331222	0.202	0.542	3.19860577679664e-31	AT1	U2SURP
POLR2J	1.05513278424548e-35	0.438057	0.203	0.551	3.96677170237087e-31	AT1	POLR2J
DDX5	1.46877177127457e-35	1.11242	0.709	0.885	5.52184747410674e-31	AT1	DDX5
NDUFV3	1.28599502126531e-34	0.251595	0.158	0.458	4.83469828244692e-30	AT1	NDUFV3
EPCAM	1.46014537986156e-34	1.31538	0.658	0.822	5.48941655558954e-30	AT1	EPCAM
AZI2	1.79830108755678e-34	0.260006	0.105	0.367	6.7607129386697e-30	AT1	AZI2
CFAP298	3.29238188607551e-34	0.286175	0.115	0.383	1.23777097007009e-29	AT1	CFAP298
LGALS3BP	4.26670470113122e-34	1.87493	0.595	0.696	1.60406763239028e-29	AT1	LGALS3BP
XRCC6	5.3229821496058e-34	0.324474	0.251	0.63	2.0011751391443e-29	AT1	XRCC6
GCC2	5.88974970075572e-34	0.362259	0.197	0.52	2.21425139999911e-29	AT1	GCC2
SLC44A2	1.22726677757491e-33	3.05709	0.301	0.172	4.61390945029287e-29	AT1	SLC44A2
ATP1A1	1.48018153132411e-33	1.20905	0.683	0.84	5.56474246701299e-29	AT1	ATP1A1
JUNB	2.3657911578198e-33	0.324934	0.303	0.687	8.89419185782352e-29	AT1	JUNB
LAMA5	1.32209204176512e-32	2.74122	0.359	0.239	4.97040503101597e-28	AT1	LAMA5
ZRANB2	1.84821989099351e-32	0.289427	0.249	0.609	6.9483826801901e-28	AT1	ZRANB2
LAMB2	3.43805895194847e-32	2.72487	0.394	0.289	1.29253826298503e-27	AT1	LAMB2
HCFC1R1	3.80357229363314e-32	2.54	0.434	0.346	1.42995300379138e-27	AT1	HCFC1R1
LY6E	4.78912551493619e-32	2.21062	0.541	0.553	1.80047173734026e-27	AT1	LY6E
GJA1	5.61039866724343e-32	2.68617	0.401	0.297	2.10922937895017e-27	AT1	GJA1
PSMD4	9.34549634432233e-32	0.280003	0.148	0.431	3.51343935064798e-27	AT1	PSMD4
RIF1	9.70352623995402e-32	0.406588	0.125	0.387	3.64804068991072e-27	AT1	RIF1
MRPL54	1.33824282860793e-31	0.305207	0.242	0.596	5.0311239141515e-27	AT1	MRPL54
CSNK2B	1.81684283357157e-31	0.368068	0.217	0.553	6.8304206328123e-27	AT1	CSNK2B
BOLA3	2.7225274589688e-31	0.272174	0.127	0.392	1.02353419819932e-26	AT1	BOLA3
H2AZ1	3.83620575434094e-31	1.41495	0.297	0.154	1.44222155334447e-26	AT1	H2AZ1
UFC1	4.2431334185469e-31	0.455805	0.227	0.562	1.59520600870271e-26	AT1	UFC1
RNF10	4.47492989542606e-31	0.265569	0.169	0.459	1.68234989418543e-26	AT1	RNF10
GRSF1	4.57028632871996e-31	0.329301	0.154	0.438	1.71819914528227e-26	AT1	GRSF1
SLC25A36	1.37283603717381e-30	0.346201	0.251	0.599	5.16117708175492e-26	AT1	SLC25A36
HSDL2	1.72655440599402e-30	0.30592	0.189	0.493	6.49098128933453e-26	AT1	HSDL2
CHMP3	1.86028411583917e-30	0.356625	0.225	0.562	6.99373813349735e-26	AT1	CHMP3
ZNF593	1.90349446802354e-30	0.307886	0.188	0.493	7.15618745253451e-26	AT1	ZNF593
ECHDC1	2.14073317779108e-30	0.338073	0.256	0.607	8.04808638190557e-26	AT1	ECHDC1
NHP2	2.17042506661435e-30	0.367343	0.206	0.525	8.15971303793665e-26	AT1	NHP2
SRP9	2.29261432791379e-30	0.290516	0.287	0.661	8.61908356579189e-26	AT1	SRP9
EWSR1	3.01510546179208e-30	0.336244	0.207	0.526	1.13352889836073e-25	AT1	EWSR1
PLXNA1	3.14113165224292e-30	3.04502	0.286	0.165	1.18090844466073e-25	AT1	PLXNA1
KRR1	3.25182136537419e-30	0.294159	0.16	0.44	1.22252224231243e-25	AT1	KRR1
CLK1	3.31523243743539e-30	0.31616	0.146	0.419	1.24636163485383e-25	AT1	CLK1
NKX2-1	3.38710884574881e-30	1.8309	0.581	0.657	1.27338357055927e-25	AT1	NKX2-1
VPS4B	4.02979281971056e-30	0.336951	0.153	0.432	1.51500061057019e-25	AT1	VPS4B
ZNF451	4.76953498594137e-30	0.273274	0.13	0.39	1.79310667796466e-25	AT1	ZNF451
RAB5A	5.61269610521006e-30	0.281072	0.167	0.453	2.11009310075372e-25	AT1	RAB5A
SEC13	1.05833788676091e-29	0.30301	0.178	0.469	3.97882128527766e-25	AT1	SEC13
SNF8	1.83199121287621e-29	0.392342	0.127	0.381	6.88737096480811e-25	AT1	SNF8
PAIP1	3.02202109527729e-29	0.306838	0.167	0.448	1.1361288307695e-24	AT1	PAIP1
YTHDF2	3.05689623418074e-29	0.296695	0.213	0.53	1.14924013924025e-24	AT1	YTHDF2
PGLS	3.23014252835531e-29	0.325258	0.224	0.555	1.21437208353518e-24	AT1	PGLS
AIG1	3.39663827925711e-29	0.302559	0.13	0.384	1.27696616108671e-24	AT1	AIG1
DYNC1LI2	3.42221726840213e-29	0.466433	0.216	0.534	1.28658258205578e-24	AT1	DYNC1LI2
DDOST	4.22150850903834e-29	0.34126	0.167	0.447	1.58707612397296e-24	AT1	DDOST
JTB	4.5141368246516e-29	0.339798	0.297	0.672	1.69708973922777e-24	AT1	JTB
C19orf53	4.58367732419973e-29	0.266952	0.343	0.755	1.72323349003289e-24	AT1	C19orf53
FOS	5.75134852857109e-29	0.277489	0.482	0.889	2.1622194793163e-24	AT1	FOS
MICOS10	1.0032228438091e-28	0.39622	0.261	0.609	3.77161628130031e-24	AT1	MICOS10
LARP1	1.19513720139128e-28	0.348635	0.155	0.423	4.49311830863053e-24	AT1	LARP1
SETX	1.59758536608602e-28	0.294263	0.119	0.363	6.00612218380039e-24	AT1	SETX
HSPB1	1.63764624617075e-28	2.36157	0.584	0.664	6.15673106247893e-24	AT1	HSPB1
ID3	1.68222588171533e-28	2.25387	0.476	0.418	6.32432820230877e-24	AT1	ID3
PRDX5	1.70623689283993e-28	0.882511	0.737	0.921	6.41459759863173e-24	AT1	PRDX5
IER3	2.06494331192762e-28	0.625946	0.151	0.411	7.76315438119187e-24	AT1	IER3
DPY30	2.14490202416219e-28	0.423549	0.227	0.553	8.06375915983777e-24	AT1	DPY30
ACAT1	3.04192154398991e-28	0.291244	0.154	0.42	1.14361040446301e-23	AT1	ACAT1
CLPP	4.8339692387338e-28	0.413299	0.153	0.415	1.81733073530197e-23	AT1	CLPP
DNPH1	4.93897352007322e-28	0.318992	0.167	0.444	1.85680709487153e-23	AT1	DNPH1
IFT20	5.74349532276817e-28	0.355515	0.132	0.38	2.15926706659469e-23	AT1	IFT20
TRIM8	5.8303767534591e-28	0.272699	0.115	0.352	2.19193014046295e-23	AT1	TRIM8
SRSF7	5.92834954435318e-28	0.267372	0.314	0.685	2.22876301119958e-23	AT1	SRSF7
PSMD8	7.42472957636586e-28	0.357839	0.304	0.685	2.79132708423475e-23	AT1	PSMD8
MED21	8.32748422421234e-28	0.343935	0.113	0.35	3.13071769409263e-23	AT1	MED21
TRIR	8.95036670405592e-28	0.304933	0.345	0.761	3.36489036238982e-23	AT1	TRIR
HLA-A	9.29313189843185e-28	1.21038	0.69	0.855	3.49375293721545e-23	AT1	HLA-A
FBXL5	9.6861885793852e-28	0.265873	0.15	0.408	3.64152259641987e-23	AT1	FBXL5
NPEPPS	9.79006746599895e-28	0.25795	0.254	0.586	3.6805758638423e-23	AT1	NPEPPS
YIPF2	1.02637093185396e-27	0.313759	0.08	0.29	3.85864151830496e-23	AT1	YIPF2
HAX1	1.07805998779391e-27	0.305534	0.14	0.393	4.0529665241112e-23	AT1	HAX1
CAPN7	1.19298219564562e-27	0.27594	0.091	0.308	4.4850165645297e-23	AT1	CAPN7
NR4A1	1.80160449182498e-27	0.392448	0.168	0.442	6.77313208701602e-23	AT1	NR4A1
OXA1L	1.96879010236656e-27	0.293071	0.14	0.389	7.4016663898471e-23	AT1	OXA1L
NDUFB5	2.17194629277964e-27	0.38374	0.207	0.514	8.16543208770507e-23	AT1	NDUFB5
UBE2G2	2.18212198585903e-27	0.476273	0.13	0.375	8.20368760583701e-23	AT1	UBE2G2
TTLL7	2.1991045211907e-27	2.9265	0.266	0.154	8.26753344741643e-23	AT1	TTLL7
AK2	2.21027278424687e-27	0.409575	0.143	0.397	8.3095205323761e-23	AT1	AK2
BTG2	2.23995239816425e-27	0.466366	0.21	0.503	8.42110104089851e-23	AT1	BTG2
LSM8	2.7498052400498e-27	0.670946	0.181	0.466	1.03378927999672e-22	AT1	LSM8
HEXB	2.800555753898e-27	0.359022	0.108	0.337	1.05286893567795e-22	AT1	HEXB
MAP1LC3B	2.92761192808649e-27	0.419468	0.269	0.617	1.10063570436412e-22	AT1	MAP1LC3B
EIF4E2	3.92936343464115e-27	0.31632	0.141	0.395	1.47724418325334e-22	AT1	EIF4E2
THOC7	4.81995224964267e-27	0.427406	0.178	0.457	1.81206104825316e-22	AT1	THOC7
RAD50	5.68703733944607e-27	0.375741	0.21	0.513	2.13804168776475e-22	AT1	RAD50
SPTBN1	5.99429375412603e-27	1.38289	0.639	0.774	2.25355473686368e-22	AT1	SPTBN1
ELOC	6.12974353302452e-27	0.304604	0.265	0.615	2.30447708124057e-22	AT1	ELOC
GNPTAB	6.2292001405245e-27	0.305297	0.167	0.433	2.34186779283019e-22	AT1	GNPTAB
CLDN7	6.58290713722204e-27	1.73625	0.581	0.678	2.47484393823863e-22	AT1	CLDN7
VPS13D	7.80927900604189e-27	0.340466	0.181	0.46	2.93589844232145e-22	AT1	VPS13D
SYF2	7.83564627199175e-27	0.355341	0.195	0.483	2.9458112159553e-22	AT1	SYF2
MFF	7.93670676757679e-27	0.271979	0.143	0.393	2.9838049092705e-22	AT1	MFF
MGST2	8.01156877318932e-27	0.265469	0.13	0.37	3.01194928028052e-22	AT1	MGST2
IER3IP1	9.10425720535012e-27	0.535231	0.221	0.539	3.42274549635138e-22	AT1	IER3IP1
ELF3	9.75527610707925e-27	0.460218	0.38	0.789	3.66749605245644e-22	AT1	ELF3
UBXN4	1.16863362743895e-26	0.270373	0.329	0.717	4.39347812235674e-22	AT1	UBXN4
USP22	1.31682823397359e-26	0.301153	0.203	0.5	4.95061574562371e-22	AT1	USP22
TIMM8B	1.41746790922447e-26	0.421617	0.244	0.577	5.3289706047294e-22	AT1	TIMM8B
MYO1C	1.50029813121045e-26	2.61631	0.423	0.365	5.64037082428568e-22	AT1	MYO1C
RCN1	1.70212684777436e-26	0.357824	0.14	0.389	6.3991458842077e-22	AT1	RCN1
HNRNPF	1.7283135716961e-26	0.307031	0.305	0.68	6.49759487279148e-22	AT1	HNRNPF
CISD1	1.80244602379255e-26	0.316106	0.171	0.439	6.77629582644809e-22	AT1	CISD1
S100A11	1.85121475077539e-26	0.948549	0.741	0.902	6.95964185554006e-22	AT1	S100A11
PSMD1	1.92077926601902e-26	0.255498	0.139	0.38	7.22116965059849e-22	AT1	PSMD1
GOLGA2	2.14900225134782e-26	0.438121	0.179	0.454	8.07917396394213e-22	AT1	GOLGA2
RRAS	2.17057895042484e-26	2.98403	0.318	0.213	8.1602915641222e-22	AT1	RRAS
USP33	2.17731050584233e-26	0.291358	0.115	0.341	8.18559884671425e-22	AT1	USP33
VKORC1	2.49576099574323e-26	0.304122	0.196	0.482	9.38281346349668e-22	AT1	VKORC1
ATP6V1H	2.54185160374804e-26	0.256471	0.161	0.418	9.55609110429076e-22	AT1	ATP6V1H
SLC25A16	2.57234705246804e-26	0.333804	0.095	0.307	9.67073874375358e-22	AT1	SLC25A16
ARHGAP18	2.61710415351309e-26	0.27529	0.094	0.305	9.83900306513248e-22	AT1	ARHGAP18
NAP1L4	2.70316989744078e-26	0.374654	0.181	0.455	1.01625672294286e-21	AT1	NAP1L4
RNF7	2.82022656552436e-26	0.318603	0.304	0.67	1.06026417730888e-21	AT1	RNF7
WNK1	2.85556803185674e-26	0.304375	0.294	0.644	1.07355080157654e-21	AT1	WNK1
PJA2	2.98633773899284e-26	0.401113	0.193	0.477	1.12271367297436e-21	AT1	PJA2
WASF2	3.33398127835643e-26	0.332039	0.224	0.534	1.2534102615981e-21	AT1	WASF2
MAGT1	3.44836024504163e-26	0.351609	0.136	0.379	1.2964110341234e-21	AT1	MAGT1
SEPTIN2	3.56538459797483e-26	0.285775	0.311	0.689	1.34040633960864e-21	AT1	SEPTIN2
MED4	4.3232941753662e-26	0.308744	0.165	0.427	1.62534244522892e-21	AT1	MED4
IK	5.11247087337167e-26	0.364287	0.158	0.418	1.92203342484408e-21	AT1	IK
SFN	6.24796464597706e-26	0.887839	0.249	0.573	2.34892230865507e-21	AT1	SFN
TOMM22	7.3140685965746e-26	0.424993	0.155	0.407	2.74972408888222e-21	AT1	TOMM22
IPO5	7.49592226552746e-26	0.272706	0.098	0.311	2.81809197572505e-21	AT1	IPO5
AK3	7.8086426464852e-26	0.42758	0.188	0.47	2.93565920294611e-21	AT1	AK3
CGN	7.94832257572346e-26	2.85997	0.296	0.187	2.98817187234323e-21	AT1	CGN
PAM16	7.95429398614145e-26	0.613031	0.123	0.356	2.99041682408988e-21	AT1	PAM16
NCKAP1	8.02442280475098e-26	0.469313	0.216	0.512	3.01678175344613e-21	AT1	NCKAP1
ZNF326	8.02491043957712e-26	0.358441	0.112	0.332	3.01696507975902e-21	AT1	ZNF326
HOOK3	9.20380667167655e-26	0.261537	0.213	0.506	3.4601711182168e-21	AT1	HOOK3
RAP1A	1.11720562888796e-25	0.313993	0.246	0.564	4.20013456180429e-21	AT1	RAP1A
COMMD4	1.31588779940667e-25	0.315499	0.116	0.34	4.94708018186938e-21	AT1	COMMD4
ZMYND11	1.38153228559861e-25	0.385445	0.137	0.377	5.19387062770798e-21	AT1	ZMYND11
CNOT8	1.40329688617503e-25	0.305263	0.122	0.352	5.27569464357502e-21	AT1	CNOT8
VDAC2	1.45035587477591e-25	0.326045	0.304	0.669	5.45261291122004e-21	AT1	VDAC2
CIR1	1.47945392086923e-25	0.283174	0.155	0.407	5.56200701550787e-21	AT1	CIR1
RIN2	1.64600080465882e-25	0.30347	0.155	0.405	6.18814002511484e-21	AT1	RIN2
ARL1	1.68290556679835e-25	0.344584	0.204	0.497	6.32688347837841e-21	AT1	ARL1
LAMP2	1.8624333487396e-25	0.454767	0.199	0.49	7.00181817458653e-21	AT1	LAMP2
RCOR3	1.97112730132672e-25	0.345605	0.106	0.323	7.4104530893378e-21	AT1	RCOR3
FAM200B	2.04217680004453e-25	0.410651	0.174	0.435	7.67756367976741e-21	AT1	FAM200B
RAB11A	2.51743937545396e-25	0.4452	0.28	0.628	9.46431333201915e-21	AT1	RAB11A
METTL26	2.80208312125177e-25	0.409709	0.283	0.643	1.0534431494346e-20	AT1	METTL26
SBDS	2.94565771349046e-25	1.90921	0.538	0.602	1.10742001738674e-20	AT1	SBDS
ARHGAP21	3.06857703087267e-25	0.250205	0.136	0.37	1.15363153475658e-20	AT1	ARHGAP21
RABGGTB	3.2595676310248e-25	0.388254	0.13	0.362	1.22543445088377e-20	AT1	RABGGTB
GPX1	3.28983802771868e-25	1.20184	0.329	0.186	1.23681460652084e-20	AT1	GPX1
TPRKB	3.59689428531957e-25	0.282616	0.09	0.292	1.35225240656589e-20	AT1	TPRKB
REEP3	3.63745479379795e-25	0.384027	0.162	0.416	1.36750112972834e-20	AT1	REEP3
VPS13A	4.07144225821504e-25	0.386891	0.195	0.477	1.53065871697594e-20	AT1	VPS13A
SH3GLB1	4.16214177135846e-25	0.277772	0.206	0.493	1.56475719894221e-20	AT1	SH3GLB1
MMADHC	4.17756209196641e-25	0.33185	0.183	0.46	1.57055446847477e-20	AT1	MMADHC
SECISBP2	4.71496319373136e-25	0.403892	0.178	0.444	1.7725904126833e-20	AT1	SECISBP2
SMARCB1	5.11181103103089e-25	0.474159	0.102	0.313	1.92178535711606e-20	AT1	SMARCB1
RALBP1	5.1597755485197e-25	0.436658	0.165	0.421	1.93981761746598e-20	AT1	RALBP1
MRPL47	5.6795415213937e-25	0.501446	0.14	0.378	2.13522363496796e-20	AT1	MRPL47
CWC15	7.2589702079931e-25	0.275907	0.172	0.432	2.729009849695e-20	AT1	CWC15
EIF4G1	7.60428116531095e-25	0.268538	0.251	0.576	2.85882950409865e-20	AT1	EIF4G1
NGRN	7.74888685596002e-25	0.443905	0.111	0.327	2.91319401349817e-20	AT1	NGRN
ATP5MC1	8.47922145054153e-25	0.292188	0.275	0.61	3.18776330433109e-20	AT1	ATP5MC1
ARL8B	8.49977441976282e-25	0.381332	0.251	0.574	3.19549019310983e-20	AT1	ARL8B
SRSF10	8.60020672470061e-25	0.402792	0.269	0.604	3.2332477181512e-20	AT1	SRSF10
PPIA	8.71480906723482e-25	0.605849	0.822	0.965	3.27633246882693e-20	AT1	PPIA
RCN2	8.85174739659358e-25	0.439702	0.211	0.503	3.32781443374936e-20	AT1	RCN2
TCP1	9.20548032372532e-25	0.41716	0.154	0.402	3.46080032770453e-20	AT1	TCP1
MCFD2	9.41413113329254e-25	0.307668	0.158	0.408	3.53924259956133e-20	AT1	MCFD2
FAR1	9.64822417137636e-25	0.274315	0.115	0.333	3.62724987722894e-20	AT1	FAR1
MAP2K3	1.19797698506621e-24	0.329149	0.127	0.356	4.50379447535641e-20	AT1	MAP2K3
ZFAND5	1.22984526634817e-24	0.344413	0.317	0.689	4.62360327883593e-20	AT1	ZFAND5
SPG11	1.2994381092875e-24	0.2569	0.119	0.338	4.88523757186634e-20	AT1	SPG11
SMIM7	1.34209263809305e-24	0.433263	0.217	0.513	5.04559727291082e-20	AT1	SMIM7
INSIG2	1.49282594949642e-24	0.282214	0.137	0.368	5.6122791571318e-20	AT1	INSIG2
MAPK1IP1L	1.7051357868426e-24	0.400572	0.186	0.46	6.41045799063477e-20	AT1	MAPK1IP1L
PAK2	1.75475322711767e-24	0.454501	0.192	0.466	6.5969947573489e-20	AT1	PAK2
C14orf119	1.87892838131347e-24	0.353599	0.134	0.365	7.06383124954798e-20	AT1	C14orf119
CFL1	1.91822969386962e-24	0.958928	0.693	0.879	7.21158453410284e-20	AT1	CFL1
PFDN2	2.2037888550846e-24	0.522974	0.242	0.566	8.28514420069057e-20	AT1	PFDN2
RBBP7	2.62028088300027e-24	0.546538	0.144	0.383	9.8509459796395e-20	AT1	RBBP7
BEX3	2.63173294778869e-24	1.58326	0.601	0.739	9.89400001721157e-20	AT1	BEX3
MIA3	2.70685171831551e-24	0.349309	0.168	0.423	1.01764090350072e-19	AT1	MIA3
PSMD7	2.74670557409572e-24	0.357486	0.188	0.458	1.03262396058128e-19	AT1	PSMD7
BLOC1S1	2.80187669453535e-24	0.486511	0.214	0.506	1.05336554331056e-19	AT1	BLOC1S1
HADHA	3.17570565237205e-24	0.379912	0.27	0.601	1.19390654000927e-19	AT1	HADHA
LIMS1	3.32206437191783e-24	0.41947	0.179	0.446	1.24893010062251e-19	AT1	LIMS1
WAPL	3.53457483013259e-24	0.329541	0.123	0.344	1.32882340738835e-19	AT1	WAPL
VPS51	3.58397876367934e-24	0.320552	0.106	0.316	1.34739681620525e-19	AT1	VPS51
DMAC1	3.94932732219666e-24	0.619858	0.139	0.37	1.48474960677983e-19	AT1	DMAC1
TRIM22	4.02253202924596e-24	0.2953	0.122	0.337	1.51227091639502e-19	AT1	TRIM22
CREBRF	5.17624447373614e-24	0.516936	0.105	0.312	1.9460091099011e-19	AT1	CREBRF
ARPP19	6.66435925856192e-24	0.390915	0.242	0.552	2.50546586325635e-19	AT1	ARPP19
PMPCB	7.03110538348878e-24	0.464127	0.125	0.345	2.64334406892261e-19	AT1	PMPCB
SRA1	7.51556247173621e-24	0.34013	0.12	0.337	2.82547571124923e-19	AT1	SRA1
DYNLT1	7.95508551743254e-24	0.306077	0.371	0.774	2.99071440027876e-19	AT1	DYNLT1
NINJ1	8.91720450296011e-24	0.274734	0.168	0.414	3.35242303288785e-19	AT1	NINJ1
SF3B1	8.93147485725665e-24	0.424934	0.29	0.643	3.35778797258564e-19	AT1	SF3B1
ECH1	9.08980238445977e-24	0.32303	0.294	0.641	3.41731120643765e-19	AT1	ECH1
COPG1	1.05144525485923e-23	0.325341	0.116	0.331	3.95290843564327e-19	AT1	COPG1
MRPL20	1.17501494541412e-23	0.388089	0.284	0.624	4.41746868728439e-19	AT1	MRPL20
DCAF7	1.1783297596896e-23	0.456529	0.134	0.361	4.42993073155306e-19	AT1	DCAF7
SIVA1	1.24037660692038e-23	0.495046	0.272	0.596	4.66319585371717e-19	AT1	SIVA1
PRKCSH	1.28995894455302e-23	0.491176	0.16	0.405	4.84960065204708e-19	AT1	PRKCSH
CFAP97	1.4039091577751e-23	0.290506	0.155	0.396	5.27799647865549e-19	AT1	CFAP97
ERICH1	1.46992243759395e-23	0.386846	0.113	0.323	5.52617340413446e-19	AT1	ERICH1
TPGS2	1.53119265830589e-23	0.529372	0.189	0.453	5.756518798901e-19	AT1	TPGS2
COPS3	1.59267005677017e-23	0.383241	0.102	0.304	5.98764307842745e-19	AT1	COPS3
SH3BGRL3	1.6082218647106e-23	0.675061	0.266	0.594	6.04611010037948e-19	AT1	SH3BGRL3
SSU72	1.61698112753844e-23	0.417254	0.248	0.559	6.07904054898078e-19	AT1	SSU72
RSPRY1	1.61811165921224e-23	0.296569	0.097	0.296	6.0832907828084e-19	AT1	RSPRY1
PNRC2	1.79835199459676e-23	0.663862	0.234	0.544	6.76090432368653e-19	AT1	PNRC2
TMBIM4	2.14172179607342e-23	0.295474	0.277	0.604	8.05180309233804e-19	AT1	TMBIM4
TAX1BP1	2.14568922097513e-23	0.273998	0.319	0.674	8.06671862625601e-19	AT1	TAX1BP1
LMAN2	2.32762040450376e-23	0.439855	0.237	0.539	8.75068891073189e-19	AT1	LMAN2
OGDH	2.60900422399645e-23	0.385927	0.148	0.384	9.80855138011465e-19	AT1	OGDH
POLD4	2.70053238814154e-23	0.601679	0.119	0.334	1.01526515132181e-18	AT1	POLD4
CEBPZOS	2.86626529943163e-23	0.320519	0.123	0.341	1.07757243932132e-18	AT1	CEBPZOS
HNRNPA0	3.00696313391416e-23	0.313437	0.268	0.597	1.13046779019503e-18	AT1	HNRNPA0
MLF2	3.06951324117684e-23	0.421838	0.272	0.603	1.15398350302043e-18	AT1	MLF2
WBP11	3.13173760949246e-23	0.291286	0.115	0.324	1.17737675428869e-18	AT1	WBP11
LASP1	3.15209996440438e-23	0.388957	0.13	0.35	1.18503198161783e-18	AT1	LASP1
MPV17	3.67421856927622e-23	0.613667	0.122	0.339	1.38132247111939e-18	AT1	MPV17
ANAPC15	3.86835893510335e-23	0.503989	0.078	0.263	1.4543095416521e-18	AT1	ANAPC15
PNISR	4.1121993265351e-23	0.350422	0.329	0.7	1.54598133681087e-18	AT1	PNISR
PSMA1	4.25824987617795e-23	0.511038	0.262	0.588	1.6008890409491e-18	AT1	PSMA1
ARL5A	4.87300379604648e-23	0.399544	0.242	0.548	1.83200577712367e-18	AT1	ARL5A
MECP2	5.53521381937962e-23	0.316752	0.108	0.312	2.08096363539577e-18	AT1	MECP2
ISCA2	6.06363033033723e-23	0.410874	0.085	0.272	2.27962182269028e-18	AT1	ISCA2
SLC44A1	6.22165628735065e-23	0.374249	0.154	0.391	2.33903168122948e-18	AT1	SLC44A1
SPOP	6.8853747120708e-23	0.345151	0.162	0.403	2.58855662300302e-18	AT1	SPOP
MBD3	6.91769513538401e-23	0.373779	0.097	0.292	2.60070748614762e-18	AT1	MBD3
PDPK1	7.2911362421422e-23	0.255538	0.09	0.281	2.74110267023336e-18	AT1	PDPK1
ITGAE	7.62655988352518e-23	0.349591	0.084	0.27	2.86720518821129e-18	AT1	ITGAE
EPS8L2	7.66655808893949e-23	2.04491	0.459	0.435	2.8822425135368e-18	AT1	EPS8L2
BROX	7.87562503175815e-23	0.270235	0.115	0.321	2.96084123068947e-18	AT1	BROX
UBXN1	7.97526223396618e-23	0.454655	0.231	0.522	2.99829983685959e-18	AT1	UBXN1
ABHD17A	8.17218992644044e-23	0.352852	0.095	0.29	3.07233480284528e-18	AT1	ABHD17A
DECR1	8.21589675789184e-23	0.592964	0.168	0.413	3.08876638612944e-18	AT1	DECR1
CYSTM1	8.50731332867362e-23	1.33061	0.616	0.79	3.19832444591485e-18	AT1	CYSTM1
TMEM59	1.11003271543414e-22	1.45599	0.599	0.743	4.17316799367464e-18	AT1	TMEM59
TMX1	1.30537680452567e-22	0.345913	0.104	0.302	4.90756409661425e-18	AT1	TMX1
CARMIL1	1.35732215393529e-22	0.261958	0.169	0.41	5.10285263771972e-18	AT1	CARMIL1
SNRPG	1.41607462216541e-22	0.410109	0.319	0.68	5.32373254203087e-18	AT1	SNRPG
ARPC4	1.57145116791749e-22	0.327372	0.167	0.408	5.90787066578582e-18	AT1	ARPC4
TSPYL1	1.63721128772692e-22	0.43257	0.136	0.357	6.15509583620936e-18	AT1	TSPYL1
PIN4	1.66586490694897e-22	0.563078	0.151	0.384	6.26281911767464e-18	AT1	PIN4
RSBN1L	1.84395988028573e-22	0.488426	0.185	0.445	6.93236716993421e-18	AT1	RSBN1L
SYMPK	1.94968887027925e-22	0.260416	0.085	0.269	7.32985530781484e-18	AT1	SYMPK
SREK1IP1	2.15718937313039e-22	0.587905	0.181	0.433	8.10995344828372e-18	AT1	SREK1IP1
OTUD6B-AS1	2.15813140954103e-22	0.314231	0.147	0.374	8.11349503416951e-18	AT1	OTUD6B-AS1
ELOA	2.16936984016591e-22	0.342217	0.085	0.272	8.15574591410372e-18	AT1	ELOA
IFT43	2.24311180767707e-22	0.361184	0.115	0.317	8.43297884096193e-18	AT1	IFT43
SIRT2	2.41870522414549e-22	0.542151	0.08	0.26	9.09312229017498e-18	AT1	SIRT2
CCDC6	2.54503975850048e-22	0.322132	0.266	0.579	9.56807697208254e-18	AT1	CCDC6
MFN1	2.75978552841864e-22	0.272886	0.081	0.263	1.03754136940899e-17	AT1	MFN1
DNAJB14	2.88120948704542e-22	0.531959	0.147	0.378	1.08319070665473e-17	AT1	DNAJB14
VEZF1	2.96835666954069e-22	0.445485	0.155	0.389	1.11595368991382e-17	AT1	VEZF1
DNTTIP2	3.30861835447569e-22	0.284215	0.132	0.348	1.24387507036514e-17	AT1	DNTTIP2
ATXN2	3.4618955476169e-22	0.428459	0.258	0.558	1.30149963112657e-17	AT1	ATXN2
ATG12	3.72144367670694e-22	0.282883	0.13	0.345	1.39907675025797e-17	AT1	ATG12
ECI2	3.89151358507876e-22	0.338324	0.126	0.338	1.46301453231036e-17	AT1	ECI2
MRPL36	4.00488184114469e-22	0.661907	0.134	0.354	1.50563532817835e-17	AT1	MRPL36
NDUFS4	4.30621888364688e-22	0.464939	0.22	0.505	1.61892298930704e-17	AT1	NDUFS4
MRPL22	4.45696045304883e-22	0.481793	0.151	0.379	1.67559428232371e-17	AT1	MRPL22
SLC3A2	4.52992174635696e-22	0.42992	0.211	0.483	1.7030240805429e-17	AT1	SLC3A2
DICER1	4.5388923744839e-22	0.384472	0.134	0.352	1.70639658818722e-17	AT1	DICER1
MARK3	4.85358470335023e-22	0.479474	0.237	0.53	1.82470516922452e-17	AT1	MARK3
GSE1	4.90594641389842e-22	0.301874	0.176	0.42	1.84439055430511e-17	AT1	GSE1
NT5DC1	5.09820723550029e-22	0.504389	0.183	0.437	1.91667101018634e-17	AT1	NT5DC1
KRIT1	5.1654293995424e-22	0.414803	0.104	0.3	1.94194318275797e-17	AT1	KRIT1
BCR	5.39950196437596e-22	0.475847	0.108	0.306	2.02994276350714e-17	AT1	BCR
GRINA	5.69576110068199e-22	0.333929	0.155	0.39	2.14132138580139e-17	AT1	GRINA
ZNHIT3	6.36240878667288e-22	0.340899	0.094	0.282	2.39194758334967e-17	AT1	ZNHIT3
ZNF664	6.47258538645664e-22	0.331457	0.111	0.313	2.43336847603837e-17	AT1	ZNF664
USP40	6.57768472585242e-22	0.333572	0.095	0.283	2.47288057268422e-17	AT1	USP40
PAFAH1B1	6.90052819427103e-22	0.304581	0.294	0.627	2.59425357463619e-17	AT1	PAFAH1B1
WSB2	7.01669275371417e-22	0.344143	0.087	0.269	2.63792564075884e-17	AT1	WSB2
GHITM	7.22580439568196e-22	0.502872	0.266	0.586	2.71654116255663e-17	AT1	GHITM
SDC2	7.26229164145324e-22	0.314653	0.161	0.397	2.73025854260435e-17	AT1	SDC2
METTL5	7.60474166327521e-22	0.423006	0.13	0.345	2.85900262830831e-17	AT1	METTL5
TOB1	7.94535824718191e-22	0.57232	0.188	0.441	2.98705743302804e-17	AT1	TOB1
NT5C3B	8.43282888111149e-22	0.453132	0.077	0.253	3.17032201785386e-17	AT1	NT5C3B
COQ10B	8.43549618752404e-22	0.335527	0.091	0.277	3.17132479169966e-17	AT1	COQ10B
DUS1L	8.66505379968226e-22	0.484019	0.08	0.258	3.25762697599055e-17	AT1	DUS1L
C11orf54	9.06062408871109e-22	0.405884	0.112	0.312	3.40634162615093e-17	AT1	C11orf54
HERC2	9.41809360871372e-22	0.49262	0.136	0.354	3.54073229219592e-17	AT1	HERC2
TRPC4AP	9.6871143115798e-22	0.335737	0.125	0.334	3.64187062543842e-17	AT1	TRPC4AP
SUCLG1	9.72358923911954e-22	0.671006	0.188	0.444	3.65558337444699e-17	AT1	SUCLG1
CHPF	9.92930959977667e-22	0.417345	0.088	0.271	3.73292394403604e-17	AT1	CHPF
LAMTOR1	1.00306730507012e-21	0.522671	0.296	0.642	3.77103153341112e-17	AT1	LAMTOR1
IVD	1.03708826122789e-21	0.335886	0.105	0.3	3.89893331808626e-17	AT1	IVD
LSM3	1.09273428725733e-21	0.482429	0.254	0.557	4.10813455294394e-17	AT1	LSM3
MRPL37	1.09351091024414e-21	0.366751	0.099	0.291	4.11105426706286e-17	AT1	MRPL37
NDUFB1	1.11250076305752e-21	0.357129	0.318	0.668	4.18244661871476e-17	AT1	NDUFB1
GATAD1	1.1696595490299e-21	0.546391	0.129	0.34	4.39733507457792e-17	AT1	GATAD1
VKORC1L1	1.17288522158323e-21	0.265592	0.241	0.53	4.40946199054216e-17	AT1	VKORC1L1
ERGIC2	1.22515758556087e-21	0.604541	0.144	0.369	4.60597994291607e-17	AT1	ERGIC2
THOC2	1.27711856768832e-21	0.50825	0.256	0.563	4.80132725522423e-17	AT1	THOC2
VPS35	1.30568006853978e-21	0.56549	0.213	0.496	4.90870421767529e-17	AT1	VPS35
WDR82	1.35987940127072e-21	0.349666	0.111	0.311	5.11246660907727e-17	AT1	WDR82
POLR2E	1.3849105742137e-21	0.59852	0.21	0.485	5.2065713037564e-17	AT1	POLR2E
MT-ND3	1.44760656179486e-21	0.68055	0.933	0.98	5.44227686906777e-17	AT1	MT-ND3
SNRNP27	1.45905777000984e-21	0.307881	0.091	0.276	5.48532768635201e-17	AT1	SNRNP27
BABAM1	1.45937892226815e-21	0.421297	0.098	0.287	5.48653505826712e-17	AT1	BABAM1
DCAF8	1.5541989823603e-21	0.482245	0.113	0.313	5.84301107418355e-17	AT1	DCAF8
MRPL57	1.71265579735357e-21	0.395878	0.319	0.674	6.43872947015076e-17	AT1	MRPL57
KPNA3	1.71551469314033e-21	0.452657	0.155	0.387	6.44947748886107e-17	AT1	KPNA3
CYFIP1	1.73254817096343e-21	0.751822	0.155	0.386	6.51351484873701e-17	AT1	CYFIP1
SHOC2	1.76826925082262e-21	0.372838	0.143	0.361	6.64780824846762e-17	AT1	SHOC2
CRLS1	1.82201302788614e-21	0.362043	0.154	0.382	6.84985797833793e-17	AT1	CRLS1
LAMTOR4	1.93741858406764e-21	0.377984	0.37	0.763	7.28372516680228e-17	AT1	LAMTOR4
MIEN1	1.97919262754961e-21	0.58268	0.214	0.487	7.44077468327275e-17	AT1	MIEN1
SCOC	2.29897036912042e-21	0.46987	0.186	0.442	8.64297910270823e-17	AT1	SCOC
PSMC6	2.30818668231837e-21	0.375464	0.188	0.442	8.6776278321759e-17	AT1	PSMC6
ERP44	2.44761676100922e-21	0.399214	0.168	0.405	9.20181521301416e-17	AT1	ERP44
GNL1	2.45967127584597e-21	0.34486	0.092	0.278	9.24713416154292e-17	AT1	GNL1
FLOT2	2.69361527747045e-21	0.511065	0.09	0.27	1.01266466356502e-16	AT1	FLOT2
PTGR1	2.75370089414955e-21	0.308433	0.133	0.342	1.03525385115552e-16	AT1	PTGR1
MAPK1	2.75450553996608e-21	0.478161	0.199	0.462	1.03555635775025e-16	AT1	MAPK1
SMARCC2	3.08992772810773e-21	0.362112	0.104	0.295	1.1616583293821e-16	AT1	SMARCC2
ACO2	3.32904580581021e-21	0.479738	0.123	0.33	1.25155477069435e-16	AT1	ACO2
ZSWIM7	3.53098892383585e-21	0.420225	0.091	0.272	1.32747528591609e-16	AT1	ZSWIM7
PDCD2	3.60391942722876e-21	0.370456	0.095	0.279	1.35489350866665e-16	AT1	PDCD2
PURB	3.63129695139876e-21	0.484173	0.106	0.296	1.36518608887836e-16	AT1	PURB
TIMM10	3.74144088218563e-21	0.335744	0.098	0.282	1.40659469965769e-16	AT1	TIMM10
NUPR1	3.83790942503965e-21	1.04305	0.682	0.816	1.44286204834366e-16	AT1	NUPR1
PSMA3	4.27994923680699e-21	0.42552	0.275	0.599	1.60904691557759e-16	AT1	PSMA3
SNRPB2	4.47298839469744e-21	0.466838	0.21	0.476	1.6816199869865e-16	AT1	SNRPB2
SLC66A2	4.56107722371979e-21	0.396212	0.133	0.343	1.71473698225745e-16	AT1	SLC66A2
HPCAL1	4.69569173915313e-21	1.72177	0.545	0.63	1.76534530933462e-16	AT1	HPCAL1
TUBGCP2	4.70277405797205e-21	0.602087	0.129	0.339	1.76800790709459e-16	AT1	TUBGCP2
MPRIP	4.80738066341862e-21	0.39385	0.228	0.502	1.80733476041223e-16	AT1	MPRIP
MYO5C	5.29450444206996e-21	0.441119	0.225	0.504	1.9904689449962e-16	AT1	MYO5C
YIPF5	5.33717638741459e-21	0.369179	0.134	0.346	2.00651146284852e-16	AT1	YIPF5
COPS9	5.69590805835623e-21	0.494603	0.289	0.613	2.14137663453902e-16	AT1	COPS9
ZBTB7A	5.71519984240129e-21	0.25577	0.126	0.331	2.14862938075077e-16	AT1	ZBTB7A
ATRN	6.36526045572389e-21	0.272089	0.094	0.276	2.3930196683294e-16	AT1	ATRN
EVL	6.71122730849759e-21	0.36848	0.098	0.281	2.52308590662967e-16	AT1	EVL
MRPS18C	7.12975633775195e-21	0.583905	0.141	0.356	2.68043189517785e-16	AT1	MRPS18C
PIGP	7.18303943629623e-21	0.531423	0.153	0.377	2.70046367607557e-16	AT1	PIGP
ATP5F1C	7.49478794062486e-21	0.284325	0.333	0.704	2.81766552627792e-16	AT1	ATP5F1C
PABPN1	7.56261441512902e-21	0.641547	0.19	0.449	2.84316488936776e-16	AT1	PABPN1
DPP7	7.92607596996904e-21	0.485882	0.21	0.482	2.97980826090986e-16	AT1	DPP7
LAMTOR3	8.46800213598752e-21	0.472657	0.133	0.343	3.18354540302451e-16	AT1	LAMTOR3
TMEM126A	8.62394174055781e-21	0.561101	0.105	0.295	3.24217089736271e-16	AT1	TMEM126A
GTF2H5	8.81827114203724e-21	0.519317	0.189	0.44	3.3152290358489e-16	AT1	GTF2H5
DDX1	9.15684234627423e-21	0.269508	0.151	0.371	3.4425148800818e-16	AT1	DDX1
C1orf43	9.97655970321598e-21	0.597845	0.286	0.615	3.75068762042405e-16	AT1	C1orf43
SNHG12	1.0207648012391e-20	0.564124	0.104	0.292	3.83756527025841e-16	AT1	SNHG12
PPP6C	1.02938641698543e-20	0.251729	0.127	0.333	3.86997823465674e-16	AT1	PPP6C
GAPVD1	1.10305108291487e-20	0.662554	0.188	0.433	4.14692054621847e-16	AT1	GAPVD1
MORN2	1.14778752410701e-20	0.364149	0.099	0.285	4.31510719688032e-16	AT1	MORN2
ERG28	1.16608681141718e-20	0.420776	0.218	0.485	4.38390336752288e-16	AT1	ERG28
FAM20A	1.34973866800032e-20	0.28947	0.088	0.263	5.07434252234722e-16	AT1	FAM20A
WBP4	1.36999985077507e-20	0.498043	0.12	0.318	5.15051443898889e-16	AT1	WBP4
MRPL4	1.47245636781888e-20	0.375248	0.12	0.318	5.53569971481508e-16	AT1	MRPL4
HMGCL	1.48514943224016e-20	0.322613	0.113	0.306	5.58341929050688e-16	AT1	HMGCL
CAND1	1.49504843838824e-20	0.484182	0.174	0.409	5.6206346041206e-16	AT1	CAND1
LUC7L3	1.51117852538818e-20	0.47567	0.357	0.733	5.68127566619688e-16	AT1	LUC7L3
ATP6V1E1	1.54654849475385e-20	0.508954	0.211	0.483	5.8142490660271e-16	AT1	ATP6V1E1
NDUFA4	1.54771341759496e-20	0.866489	0.718	0.907	5.81862859344827e-16	AT1	NDUFA4
CLCN3	1.65277270876529e-20	0.444441	0.132	0.338	6.2135989986031e-16	AT1	CLCN3
PTPRF	1.6781659832984e-20	2.44213	0.412	0.375	6.30906501421032e-16	AT1	PTPRF
KLC1	1.68846411657133e-20	0.54452	0.154	0.379	6.34778084624991e-16	AT1	KLC1
PTBP1	1.68849769038008e-20	0.406611	0.174	0.412	6.34790706698392e-16	AT1	PTBP1
DNAJB6	1.78902821120915e-20	0.572087	0.238	0.522	6.72585156004081e-16	AT1	DNAJB6
RBM17	1.85337453312557e-20	0.654172	0.189	0.434	6.96776155728557e-16	AT1	RBM17
RASSF7	2.00149129466095e-20	2.18518	0.461	0.461	7.52460652227785e-16	AT1	RASSF7
HTT	2.17871378259738e-20	0.642143	0.158	0.387	8.19087446567486e-16	AT1	HTT
BAG3	2.35268447222274e-20	0.373017	0.09	0.265	8.84491727332138e-16	AT1	BAG3
TMEM230	2.35961924582463e-20	0.522035	0.193	0.447	8.87098855467768e-16	AT1	TMEM230
NDUFAB1	2.61589985339016e-20	0.451144	0.324	0.679	9.83447549882031e-16	AT1	NDUFAB1
BMPR2	2.91430536377583e-20	0.356525	0.206	0.462	1.09563310151152e-15	AT1	BMPR2
LYST	3.03906690539302e-20	0.307926	0.094	0.271	1.14253720308251e-15	AT1	LYST
CDKN1A	3.5396861484159e-20	0.385105	0.192	0.426	1.33074500749696e-15	AT1	CDKN1A
EPAS1	3.92768729545313e-20	0.315196	0.239	0.521	1.47661403872561e-15	AT1	EPAS1
NKTR	4.15807044529252e-20	0.717506	0.269	0.582	1.56322658390772e-15	AT1	NKTR
NAA38	4.40858621961348e-20	0.44824	0.329	0.688	1.65740798926369e-15	AT1	NAA38
AKT1	4.5289032264395e-20	0.589012	0.13	0.336	1.70264116797993e-15	AT1	AKT1
S100A13	4.63445213904749e-20	0.362801	0.164	0.385	1.7423222816749e-15	AT1	S100A13
TRIP6	4.7976040885201e-20	0.510492	0.167	0.399	1.80365925707913e-15	AT1	TRIP6
NCOA4	4.97954374003202e-20	0.410956	0.174	0.411	1.87205946906504e-15	AT1	NCOA4
MAP4	5.18855488578405e-20	0.560993	0.241	0.526	1.95063720931052e-15	AT1	MAP4
PTMS	5.35061505511951e-20	0.274235	0.353	0.71	2.01156372997218e-15	AT1	PTMS
GMPR2	5.5002411714896e-20	0.280018	0.085	0.255	2.06781566842151e-15	AT1	GMPR2
PSMB7	5.5154372154926e-20	0.60335	0.245	0.536	2.07352862116444e-15	AT1	PSMB7
DPM2	5.67974240079712e-20	0.324264	0.136	0.339	2.13529915557968e-15	AT1	DPM2
UBTF	5.90984833211149e-20	0.54669	0.087	0.258	2.22180748045731e-15	AT1	UBTF
COPS6	5.97903772667595e-20	0.651372	0.174	0.411	2.24781923334382e-15	AT1	COPS6
IST1	6.181639160733e-20	0.539398	0.146	0.36	2.32398724247757e-15	AT1	IST1
RPP21	6.52642538036569e-20	0.679914	0.106	0.291	2.45360962174848e-15	AT1	RPP21
FCHO2	6.57082363312537e-20	0.46243	0.169	0.397	2.47030114487348e-15	AT1	FCHO2
GTF2A2	6.77570579864802e-20	0.656476	0.224	0.5	2.54732659500172e-15	AT1	GTF2A2
SNRNP200	7.2578029538177e-20	0.474865	0.148	0.362	2.72857102048776e-15	AT1	SNRNP200
PLGRKT	7.71942222568472e-20	0.3403	0.094	0.268	2.90211678574617e-15	AT1	PLGRKT
ENOPH1	7.72618033477414e-20	0.409851	0.095	0.27	2.90465749685834e-15	AT1	ENOPH1
ARF3	8.50086383776771e-20	0.715228	0.172	0.406	3.19589975980877e-15	AT1	ARF3
APIP	8.7450815697144e-20	0.361105	0.095	0.27	3.28771341613413e-15	AT1	APIP
MALSU1	9.06950078071294e-20	0.49945	0.158	0.379	3.40967881850903e-15	AT1	MALSU1
SLC39A7	9.53904296203048e-20	0.571886	0.161	0.386	3.58620320157536e-15	AT1	SLC39A7
ATAD1	1.01583284625964e-19	0.536181	0.132	0.336	3.81902358551313e-15	AT1	ATAD1
CTTNBP2NL	1.01614756406546e-19	0.306662	0.084	0.251	3.82020676710408e-15	AT1	CTTNBP2NL
FDX1	1.04377936168546e-19	0.591724	0.182	0.425	3.9240885102565e-15	AT1	FDX1
CDK2AP2	1.05741568989197e-19	0.516373	0.224	0.49	3.97535428614886e-15	AT1	CDK2AP2
RAB3IP	1.07934852576341e-19	0.440821	0.158	0.375	4.05781078260753e-15	AT1	RAB3IP
RNH1	1.07966863765505e-19	2.11275	0.494	0.547	4.05901424326416e-15	AT1	RNH1
PPP1CA	1.12511328619472e-19	0.556672	0.269	0.576	4.22986339944907e-15	AT1	PPP1CA
ELOF1	1.17982793321166e-19	0.342466	0.105	0.289	4.43556311490923e-15	AT1	ELOF1
POGZ	1.19166578454925e-19	0.587512	0.16	0.379	4.48006751701291e-15	AT1	POGZ
YEATS2	1.19877896064135e-19	0.450414	0.139	0.341	4.50680950253115e-15	AT1	YEATS2
REPIN1	1.37849153900046e-19	0.284516	0.084	0.253	5.18243894087224e-15	AT1	REPIN1
PHYH	1.40795375690405e-19	0.428808	0.092	0.267	5.2932021490808e-15	AT1	PHYH
DRG1	1.46491121622257e-19	0.287314	0.097	0.274	5.50733371738874e-15	AT1	DRG1
SF3B2	1.48090882948657e-19	0.414489	0.282	0.594	5.56747674445476e-15	AT1	SF3B2
PAFAH1B2	1.51136209283471e-19	0.528511	0.119	0.312	5.68196578801211e-15	AT1	PAFAH1B2
DUOX1	1.5481960768421e-19	2.09795	0.346	0.263	5.82044315088787e-15	AT1	DUOX1
CORO1B	1.55302457837522e-19	0.685906	0.129	0.328	5.83859590240165e-15	AT1	CORO1B
GCLM	1.59086584451149e-19	0.41454	0.141	0.346	5.98086014244094e-15	AT1	GCLM
TMED7	1.79211157916032e-19	0.40881	0.16	0.38	6.73744348185323e-15	AT1	TMED7
BAD	1.9156421250039e-19	0.661511	0.227	0.506	7.20185656895217e-15	AT1	BAD
MDH1	1.92905686612417e-19	0.548049	0.214	0.475	7.2522892881938e-15	AT1	MDH1
CKAP4	2.12589952576984e-19	0.639661	0.132	0.33	7.9923192671317e-15	AT1	CKAP4
TUSC2	2.48744623085813e-19	0.263797	0.097	0.27	9.35155410491112e-15	AT1	TUSC2
TMEM160	2.52405279756616e-19	2.62074	0.394	0.353	9.48917649244998e-15	AT1	TMEM160
MAP9	2.56433999628708e-19	0.522234	0.108	0.291	9.64063621604126e-15	AT1	MAP9
NKAP	2.73616012007004e-19	0.505602	0.111	0.295	1.02865939714033e-14	AT1	NKAP
EIF2AK2	2.80513792319002e-19	0.643321	0.157	0.377	1.05459160222329e-14	AT1	EIF2AK2
CASP4	3.27963361282248e-19	0.521865	0.197	0.444	1.23297825674061e-14	AT1	CASP4
EXOC5	3.43566645388354e-19	0.380966	0.099	0.274	1.29163880333752e-14	AT1	EXOC5
ARPC1A	3.491258959188e-19	0.673253	0.261	0.563	1.31253880570673e-14	AT1	ARPC1A
PLXNA2	3.70950292203295e-19	0.25968	0.148	0.355	1.39458762353829e-14	AT1	PLXNA2
OFD1	3.80117799573182e-19	0.65867	0.15	0.362	1.42905286749538e-14	AT1	OFD1
AK6	4.02159355575765e-19	0.61786	0.097	0.27	1.51191809728709e-14	AT1	AK6
SNX24	4.191124490645e-19	0.708727	0.15	0.362	1.57565325225799e-14	AT1	SNX24
CUEDC1	4.31983004585571e-19	0.28278	0.098	0.271	1.62404010573945e-14	AT1	CUEDC1
GANAB	4.53739115739142e-19	0.599449	0.133	0.333	1.7058322056213e-14	AT1	GANAB
MROH1	5.02398718133969e-19	0.616603	0.106	0.289	1.88876798082466e-14	AT1	MROH1
SAR1A	5.41852903036622e-19	0.39768	0.238	0.505	2.03709598896618e-14	AT1	SAR1A
GNAI2	5.70932938110707e-19	0.498963	0.147	0.356	2.1464223808272e-14	AT1	GNAI2
NDUFA9	5.71988771889328e-19	0.268338	0.099	0.274	2.15039178791793e-14	AT1	NDUFA9
ALDH3B1	6.19276188543776e-19	2.63949	0.294	0.211	2.32816883083032e-14	AT1	ALDH3B1
KXD1	6.51963998852879e-19	0.782214	0.098	0.273	2.4510586536874e-14	AT1	KXD1
NPLOC4	6.97623783596194e-19	0.40238	0.092	0.263	2.62271661442989e-14	AT1	NPLOC4
FIBP	7.45452014668226e-19	0.410645	0.106	0.286	2.8025268491452e-14	AT1	FIBP
AP2A2	7.76955337126896e-19	0.442095	0.12	0.309	2.92096358992856e-14	AT1	AP2A2
SLIRP	8.82039553632929e-19	0.46955	0.275	0.575	3.316027701883e-14	AT1	SLIRP
FAM111A	8.86568349502711e-19	0.508928	0.118	0.303	3.33305370995544e-14	AT1	FAM111A
SCYL1	9.5964545734556e-19	0.565966	0.095	0.265	3.60778709689063e-14	AT1	SCYL1
CCDC107	9.98899569289819e-19	2.78048	0.318	0.245	3.75536293074507e-14	AT1	CCDC107
FAM50A	1.04055313097141e-18	0.633736	0.211	0.474	3.91195949588702e-14	AT1	FAM50A
TNS1	1.05583203802466e-18	2.20841	0.416	0.387	3.96940054695372e-14	AT1	TNS1
CNDP2	1.28722492128438e-18	0.734154	0.21	0.467	4.83932209156861e-14	AT1	CNDP2
ITPKC	1.36862985586659e-18	0.553239	0.102	0.278	5.14536394313043e-14	AT1	ITPKC
GAK	1.41083018487763e-18	0.829221	0.118	0.304	5.30401608004745e-14	AT1	GAK
FUCA2	1.44240251660089e-18	0.524376	0.111	0.29	5.42271226116106e-14	AT1	FUCA2
ANAPC13	1.47700166439857e-18	0.502132	0.113	0.295	5.55278775730643e-14	AT1	ANAPC13
SPRYD7	1.50440138869426e-18	2.66245	0.339	0.272	5.65579702079608e-14	AT1	SPRYD7
MRPS14	1.53036273929277e-18	0.632038	0.101	0.275	5.75339871837119e-14	AT1	MRPS14
GLS	1.57146009876615e-18	0.279866	0.324	0.638	5.90790424131133e-14	AT1	GLS
CTIF	1.70604150723784e-18	0.293101	0.097	0.265	6.41386304646066e-14	AT1	CTIF
RSBN1	1.82791961193655e-18	0.359432	0.127	0.317	6.87206378107546e-14	AT1	RSBN1
FOXA2	1.92205213423503e-18	0.54084	0.22	0.48	7.22595499865658e-14	AT1	FOXA2
BUB3	1.96663949347114e-18	0.730708	0.132	0.325	7.39358117570473e-14	AT1	BUB3
LRRC41	2.30588219269061e-18	0.538149	0.122	0.306	8.66896410342033e-14	AT1	LRRC41
MT-CYB	2.48808094172998e-18	0.717295	0.955	0.986	9.35394030043386e-14	AT1	MT-CYB
SPINT1	2.5006444632783e-18	2.18014	0.472	0.502	9.40117285969476e-14	AT1	SPINT1
HMOX2	2.78129672154468e-18	0.668056	0.125	0.313	1.04562850246472e-13	AT1	HMOX2
IFT22	2.79935015975846e-18	0.642319	0.102	0.275	1.05241569256119e-13	AT1	IFT22
ATP6V0C	2.90367652156413e-18	0.842644	0.297	0.633	1.09163718828204e-13	AT1	ATP6V0C
ANKFY1	3.13041711368078e-18	0.537293	0.113	0.293	1.17688031388829e-13	AT1	ANKFY1
UQCRFS1	3.14173955022275e-18	0.608351	0.254	0.542	1.18113698390624e-13	AT1	UQCRFS1
TCF25	3.15862351005249e-18	0.621266	0.294	0.619	1.18748450860423e-13	AT1	TCF25
GSTM3	3.20533026482892e-18	0.488888	0.099	0.269	1.20504391306243e-13	AT1	GSTM3
PSMA4	3.67869149483833e-18	0.504672	0.28	0.587	1.38300406748447e-13	AT1	PSMA4
RO60	3.81793129233028e-18	0.545814	0.153	0.36	1.43535126935157e-13	AT1	RO60
MPLKIP	4.09362192322266e-18	0.526051	0.141	0.341	1.53899716203556e-13	AT1	MPLKIP
SELENOK	4.3641244101952e-18	0.410773	0.268	0.554	1.64069257201288e-13	AT1	SELENOK
MT1X	5.46829909981176e-18	3.02552	0.098	0.264	2.05580704657423e-13	AT1	MT1X
APPL1	5.50431233299251e-18	0.515852	0.202	0.445	2.06934622158854e-13	AT1	APPL1
MPHOSPH8	5.75385844496319e-18	0.60509	0.203	0.45	2.16316308238391e-13	AT1	MPHOSPH8
HIGD1A	6.09403927958149e-18	0.524671	0.161	0.375	2.29105406715866e-13	AT1	HIGD1A
SNRPA	6.16257346930198e-18	0.531551	0.122	0.305	2.31681949578408e-13	AT1	SNRPA
ITPA	6.30409576818357e-18	0.570216	0.129	0.317	2.37002480404861e-13	AT1	ITPA
POLR2I	6.39613714060375e-18	0.788042	0.241	0.515	2.40462775800998e-13	AT1	POLR2I
USP1	6.46877680156372e-18	0.336583	0.105	0.275	2.43193663854788e-13	AT1	USP1
POLK	6.69139790040054e-18	0.383939	0.132	0.323	2.51563104065558e-13	AT1	POLK
UTP23	6.70071591965821e-18	0.323792	0.092	0.253	2.51913414999551e-13	AT1	UTP23
RBM5	6.77927586046433e-18	0.683188	0.178	0.404	2.54866875974156e-13	AT1	RBM5
CYTH1	7.27049865637784e-18	0.475672	0.181	0.401	2.73334396986525e-13	AT1	CYTH1
TMEM63B	8.74530284736756e-18	2.44769	0.363	0.307	3.28779660546783e-13	AT1	TMEM63B
BDH2	1.00052935649212e-17	0.508878	0.137	0.331	3.76149011573214e-13	AT1	BDH2
NSMCE1	1.0539284485386e-17	0.606059	0.097	0.262	3.96224400228088e-13	AT1	NSMCE1
MAGOH	1.10350327200074e-17	0.732472	0.167	0.383	4.14862055108677e-13	AT1	MAGOH
PRPF31	1.23032600047375e-17	0.475418	0.104	0.274	4.62541059878106e-13	AT1	PRPF31
TIMMDC1	1.27220362609275e-17	0.802822	0.132	0.321	4.78284953229568e-13	AT1	TIMMDC1
RAB2A	1.2963575106911e-17	0.392195	0.378	0.766	4.87365606144318e-13	AT1	RAB2A
SUMO3	1.29964620149797e-17	0.538961	0.217	0.469	4.8860198945316e-13	AT1	SUMO3
NCBP3	1.35591909684331e-17	0.401979	0.101	0.269	5.09757784458243e-13	AT1	NCBP3
FMR1	1.36621076882997e-17	0.559183	0.109	0.282	5.13626938541628e-13	AT1	FMR1
TMEM50A	1.56207371465901e-17	2.10546	0.457	0.478	5.87261613026053e-13	AT1	TMEM50A
CETN2	1.57483087998728e-17	0.548407	0.123	0.305	5.92057669331219e-13	AT1	CETN2
MRPS7	1.66753872537914e-17	0.828524	0.192	0.428	6.26911183806287e-13	AT1	MRPS7
WASHC3	1.73356667229698e-17	0.628097	0.16	0.367	6.5173439045005e-13	AT1	WASHC3
RBM23	1.82819831023848e-17	0.31266	0.126	0.308	6.87311154734155e-13	AT1	RBM23
NUMA1	1.83788114095761e-17	0.70649	0.169	0.386	6.90951414943015e-13	AT1	NUMA1
NDUFS3	1.92912968336876e-17	0.565612	0.192	0.421	7.25256304462487e-13	AT1	NDUFS3
CPLANE1	2.03514602598502e-17	0.607425	0.143	0.335	7.65113148469068e-13	AT1	CPLANE1
SPCS2	2.06137597033814e-17	0.3753	0.367	0.728	7.74974296048623e-13	AT1	SPCS2
WASHC4	2.22723157010528e-17	0.5693	0.129	0.315	8.37327708781081e-13	AT1	WASHC4
DGLUCY	2.23678828203216e-17	0.28902	0.109	0.282	8.40920554629989e-13	AT1	DGLUCY
YPEL5	3.0959798330426e-17	0.57471	0.239	0.501	1.16393361823237e-12	AT1	YPEL5
MOCS2	3.11212796969201e-17	0.857915	0.115	0.289	1.17000451020571e-12	AT1	MOCS2
MRPL16	3.18255812344974e-17	0.338829	0.105	0.27	1.19648272651093e-12	AT1	MRPL16
LSM6	3.26053021813588e-17	0.606458	0.115	0.288	1.22579633550818e-12	AT1	LSM6
TMED5	3.33702811784673e-17	0.662474	0.213	0.462	1.25455572090448e-12	AT1	TMED5
ZDHHC4	3.39871978658237e-17	0.504767	0.094	0.252	1.27774870376564e-12	AT1	ZDHHC4
DOCK4	3.4231472816833e-17	0.353761	0.199	0.423	1.28693222054884e-12	AT1	DOCK4
NUDT14	3.56893899239842e-17	0.716773	0.227	0.486	1.34174261419219e-12	AT1	NUDT14
CREB3	3.57959430026527e-17	0.847468	0.095	0.257	1.34574847718473e-12	AT1	CREB3
TIA1	3.87140583910351e-17	0.7835	0.126	0.31	1.45545502521096e-12	AT1	TIA1
ZBTB44	4.08708499332381e-17	0.539725	0.12	0.297	1.53653960324008e-12	AT1	ZBTB44
EMG1	4.11923864335034e-17	0.652532	0.105	0.271	1.54862776796756e-12	AT1	EMG1
MRPL34	4.17836153069844e-17	0.62522	0.248	0.52	1.57085501746608e-12	AT1	MRPL34
FMC1	4.22192971108979e-17	0.57214	0.125	0.304	1.58723447488421e-12	AT1	FMC1
ISCU	4.42399592040423e-17	0.589908	0.213	0.455	1.66320126627597e-12	AT1	ISCU
C11orf58	4.45516386638736e-17	0.322516	0.363	0.737	1.67491885556833e-12	AT1	C11orf58
NDUFS6	4.63357126773407e-17	0.583846	0.314	0.634	1.74199111810462e-12	AT1	NDUFS6
SPPL2A	4.73949385685638e-17	0.76737	0.174	0.389	1.78181271548516e-12	AT1	SPPL2A
CHID1	4.98692374273879e-17	0.789505	0.104	0.27	1.87483398108265e-12	AT1	CHID1
RNF19A	5.12488343893489e-17	0.462183	0.202	0.436	1.92669992886757e-12	AT1	RNF19A
ZNF428	5.38345958894628e-17	0.634987	0.162	0.367	2.02391163246435e-12	AT1	ZNF428
LAPTM4B	5.47868273579151e-17	0.653848	0.203	0.442	2.05971077452082e-12	AT1	LAPTM4B
TMEM147	5.4952600512538e-17	0.67589	0.245	0.519	2.06594301626887e-12	AT1	TMEM147
PDCD10	5.84263840893567e-17	0.808223	0.211	0.459	2.19653990983936e-12	AT1	PDCD10
C1D	5.85297647627712e-17	0.860605	0.182	0.403	2.20042650625638e-12	AT1	C1D
MYO9A	6.15998301020811e-17	0.475967	0.265	0.542	2.31584561268774e-12	AT1	MYO9A
ELAVL1	6.28433102291217e-17	0.526651	0.154	0.355	2.36259424806383e-12	AT1	ELAVL1
DAZAP1	6.48104397083781e-17	0.533345	0.143	0.334	2.43654848083648e-12	AT1	DAZAP1
GTF3C1	6.63305453926397e-17	0.595165	0.097	0.258	2.49369685403629e-12	AT1	GTF3C1
SELENOP	6.99245931578578e-17	1.2274	0.618	0.776	2.62881507976966e-12	AT1	SELENOP
HSBP1	7.25114648313805e-17	0.509951	0.36	0.735	2.72606852033575e-12	AT1	HSBP1
MAPKAPK2	8.87386386702381e-17	0.649641	0.165	0.374	3.3361291208076e-12	AT1	MAPKAPK2
TMEM18	9.01811702384644e-17	0.5652	0.127	0.307	3.39036109511507e-12	AT1	TMEM18
PHYKPL	9.55016951838189e-17	0.443066	0.099	0.26	3.59038623043567e-12	AT1	PHYKPL
RNPEP	1.02918468547814e-16	0.456062	0.118	0.29	3.86921982505507e-12	AT1	RNPEP
NUDC	1.03288291086085e-16	0.617891	0.266	0.546	3.88312330338137e-12	AT1	NUDC
FARP1	1.15643604610446e-16	0.299506	0.303	0.602	4.34762131532972e-12	AT1	FARP1
LRP5	1.22245575518516e-16	0.616871	0.133	0.314	4.59582241161862e-12	AT1	LRP5
JPT2	1.23111901083546e-16	0.309653	0.106	0.271	4.6283919212359e-12	AT1	JPT2
DCTN4	1.26104665069141e-16	0.705643	0.155	0.354	4.74090488327434e-12	AT1	DCTN4
OSTF1	1.32190051540807e-16	0.942942	0.108	0.274	4.96968498767664e-12	AT1	OSTF1
IMMT	1.46567569286398e-16	0.575471	0.115	0.286	5.51020776732215e-12	AT1	IMMT
LURAP1L	1.47885440516768e-16	0.343123	0.137	0.318	5.5597531362279e-12	AT1	LURAP1L
PRELID3B	1.69325075571258e-16	0.679571	0.132	0.315	6.36577621610144e-12	AT1	PRELID3B
RNASE4	1.70715692601054e-16	0.484915	0.099	0.257	6.41805646333662e-12	AT1	RNASE4
SULT1A1	1.77027646833209e-16	2.65234	0.324	0.261	6.65535438269448e-12	AT1	SULT1A1
MCRIP1	1.83502797266498e-16	0.603708	0.105	0.268	6.89878766323401e-12	AT1	MCRIP1
CLDN4	1.85454165889826e-16	1.72666	0.556	0.674	6.97214936662801e-12	AT1	CLDN4
ODF2L	1.86294054435203e-16	0.704252	0.169	0.38	7.00372497649145e-12	AT1	ODF2L
AGGF1	1.88905194517623e-16	0.489495	0.111	0.278	7.10189078789004e-12	AT1	AGGF1
CPNE1	1.89697611155847e-16	0.6664	0.161	0.366	7.13168169140408e-12	AT1	CPNE1
AFG3L2	1.91775552586488e-16	0.58205	0.127	0.306	7.20980189948901e-12	AT1	AFG3L2
PSMC4	1.96655042280415e-16	0.530745	0.109	0.274	7.39324631453218e-12	AT1	PSMC4
CNBP	2.08907209840476e-16	0.470841	0.371	0.741	7.85386655395269e-12	AT1	CNBP
RICTOR	2.27573048746945e-16	0.701583	0.176	0.391	8.55560876764142e-12	AT1	RICTOR
EIF3K	2.35352931451464e-16	0.390919	0.391	0.753	8.84809345791779e-12	AT1	EIF3K
HP1BP3	2.40392589053344e-16	0.569665	0.263	0.542	9.03755938546045e-12	AT1	HP1BP3
FNTA	2.46842622632437e-16	0.541031	0.154	0.35	9.28004839786648e-12	AT1	FNTA
SLC25A39	2.59716711994282e-16	0.731551	0.126	0.304	9.76404978742505e-12	AT1	SLC25A39
SPINT1-AS1	2.66991213986972e-16	0.805126	0.15	0.342	1.00375346898402e-11	AT1	SPINT1-AS1
ANKRD13A	2.75354019095435e-16	0.836807	0.146	0.335	1.03519343478929e-11	AT1	ANKRD13A
TMX4	2.95634733717593e-16	0.435105	0.094	0.25	1.11143878141129e-11	AT1	TMX4
DGUOK	3.55162626104181e-16	0.611353	0.196	0.422	1.33523389283867e-11	AT1	DGUOK
SLC25A11	4.03924861033522e-16	0.499302	0.134	0.317	1.51855551505553e-11	AT1	SLC25A11
PYCARD	4.04575113434266e-16	0.684141	0.108	0.271	1.52100013895612e-11	AT1	PYCARD
LSM1	4.24891077996215e-16	0.595433	0.125	0.3	1.59737800772677e-11	AT1	LSM1
SUGP2	4.40339703455796e-16	0.717061	0.113	0.28	1.65545711514207e-11	AT1	SUGP2
MRPL27	4.48182392437912e-16	0.723392	0.225	0.474	1.68494170437033e-11	AT1	MRPL27
CHCHD10	4.76728241310899e-16	0.467192	0.291	0.592	1.79225982320832e-11	AT1	CHCHD10
TMEM106B	5.25463992691604e-16	0.626167	0.134	0.315	1.97548188052409e-11	AT1	TMEM106B
UFD1	6.04461257924469e-16	0.916293	0.129	0.305	2.27247209916704e-11	AT1	UFD1
NAV2	6.07037112005017e-16	0.301372	0.223	0.45	2.28215602258286e-11	AT1	NAV2
M6PR	6.8534339986702e-16	0.778894	0.188	0.409	2.57654851180006e-11	AT1	M6PR
EMC3	6.91569686712911e-16	0.886241	0.199	0.429	2.59995623719719e-11	AT1	EMC3
OCIAD1	7.00119686281814e-16	0.517251	0.359	0.703	2.63209996057648e-11	AT1	OCIAD1
VWA1	7.03235371789851e-16	0.438084	0.116	0.282	2.64381338024394e-11	AT1	VWA1
ANAPC5	7.04658468761989e-16	0.851831	0.151	0.344	2.6491635133107e-11	AT1	ANAPC5
ASAH1	7.28377682694149e-16	1.02076	0.648	0.855	2.73833589808865e-11	AT1	ASAH1
PSMF1	7.37079359441929e-16	0.790259	0.167	0.372	2.77104985182193e-11	AT1	PSMF1
CSNK1E	7.39446533629614e-16	0.75928	0.179	0.393	2.77994924318053e-11	AT1	CSNK1E
TM2D1	7.79617671244934e-16	0.562981	0.179	0.389	2.93097263504533e-11	AT1	TM2D1
MXD4	7.8989472742436e-16	0.701077	0.139	0.32	2.96960922775188e-11	AT1	MXD4
SKIL	8.01781244364602e-16	0.424588	0.129	0.302	3.01429658818872e-11	AT1	SKIL
NAPA	8.15221852466834e-16	0.623424	0.207	0.436	3.06482655434906e-11	AT1	NAPA
RAB31	8.27001752046216e-16	2.00074	0.338	0.271	3.10911308681775e-11	AT1	RAB31
SH3BGRL	8.54026927322195e-16	0.830041	0.22	0.469	3.21071423326779e-11	AT1	SH3BGRL
AHSA1	1.05620096586236e-15	0.637502	0.132	0.305	3.97078753115953e-11	AT1	AHSA1
ABI2	1.08963610643164e-15	0.683287	0.185	0.4	4.09648694212976e-11	AT1	ABI2
TMEM141	1.10950507493171e-15	0.590211	0.29	0.584	4.17118432920577e-11	AT1	TMEM141
SPECC1	1.18238947052857e-15	0.665241	0.104	0.261	4.44519321445214e-11	AT1	SPECC1
MKNK2	1.19047932009626e-15	0.548804	0.244	0.497	4.47560700390187e-11	AT1	MKNK2
DUT	1.32423582108156e-15	0.639555	0.248	0.507	4.97846456935611e-11	AT1	DUT
ZNHIT1	1.43223092303585e-15	0.631142	0.301	0.615	5.38447215515326e-11	AT1	ZNHIT1
NUDCD3	1.44933209972795e-15	0.527211	0.105	0.263	5.44876402892723e-11	AT1	NUDCD3
SELENOW	1.51225593647122e-15	1.12605	0.657	0.859	5.68532619316354e-11	AT1	SELENOW
EPN1	1.51386415422812e-15	0.761944	0.147	0.334	5.69137228782063e-11	AT1	EPN1
WIPI2	1.66018980664024e-15	0.633804	0.126	0.297	6.24148357806398e-11	AT1	WIPI2
NXN	1.68869527263578e-15	0.346431	0.188	0.392	6.34864987747422e-11	AT1	NXN
DCTN6	1.74071294194561e-15	0.713639	0.137	0.318	6.5442103052445e-11	AT1	DCTN6
NOL3	1.98136159260879e-15	0.297845	0.12	0.284	7.44892890741275e-11	AT1	NOL3
MRPL50	2.01613629566107e-15	0.528235	0.123	0.29	7.5796644035378e-11	AT1	MRPL50
BCAT2	2.05307886321571e-15	0.673942	0.137	0.314	7.71854998625946e-11	AT1	BCAT2
CCNT2	2.23837493392011e-15	0.759875	0.116	0.283	8.41517056407264e-11	AT1	CCNT2
EIF4H	2.31626707542904e-15	0.693343	0.251	0.522	8.70800607007547e-11	AT1	EIF4H
MTX1	2.33016465760139e-15	0.501395	0.098	0.251	8.76025403025243e-11	AT1	MTX1
TMEM165	2.52482170250132e-15	0.480489	0.315	0.625	9.49206719055372e-11	AT1	TMEM165
CSNK1D	2.53772959211644e-15	0.658483	0.19	0.406	9.54059440156176e-11	AT1	CSNK1D
DAZAP2	2.76485611734308e-15	0.520848	0.303	0.612	1.03944765731513e-10	AT1	DAZAP2
COA3	3.05058851575263e-15	0.631967	0.249	0.509	1.1468687524972e-10	AT1	COA3
COX6C	3.08927840036008e-15	1.12754	0.64	0.858	1.16141421461537e-10	AT1	COX6C
BNIP2	3.42554789649797e-15	0.78982	0.158	0.35	1.28783473168841e-10	AT1	BNIP2
PERP	3.44667962439391e-15	1.73662	0.497	0.578	1.29577920479089e-10	AT1	PERP
TMEM245	3.53456801288986e-15	0.700219	0.259	0.523	1.32882084444594e-10	AT1	TMEM245
NRBP1	3.62550492753755e-15	0.662647	0.118	0.28	1.36300857750774e-10	AT1	NRBP1
NUBP2	4.07306974105255e-15	0.493937	0.116	0.277	1.5312705691487e-10	AT1	NUBP2
AAMP	4.52727685899763e-15	0.701675	0.129	0.299	1.70202973514016e-10	AT1	AAMP
POP7	4.70788973368627e-15	0.556217	0.105	0.259	1.76993114537935e-10	AT1	POP7
PMM1	4.88952040389432e-15	0.355359	0.161	0.346	1.83821519584407e-10	AT1	PMM1
MAPK13	4.93011474721755e-15	0.574627	0.12	0.285	1.85347663921644e-10	AT1	MAPK13
IDH3G	4.95408822246603e-15	0.580505	0.127	0.296	1.8624894672361e-10	AT1	IDH3G
SNHG18	4.95933166806684e-15	0.760768	0.158	0.346	1.86446074060973e-10	AT1	SNHG18
MED8	5.1413131493816e-15	0.545263	0.102	0.254	1.93287667851001e-10	AT1	MED8
SYNGR2	5.33909550834237e-15	1.86505	0.483	0.547	2.00723295636131e-10	AT1	SYNGR2
CTSB	5.37940770481992e-15	0.702573	0.228	0.469	2.02238832662705e-10	AT1	CTSB
CACYBP	5.62974595415289e-15	0.710727	0.196	0.414	2.11650299146378e-10	AT1	CACYBP
TCEA3	6.56509513276203e-15	0.419532	0.123	0.285	2.46814751516189e-10	AT1	TCEA3
SDHB	6.75692333527447e-15	0.713703	0.175	0.375	2.54026532789644e-10	AT1	SDHB
NDUFB10	7.09684342945256e-15	0.413778	0.366	0.718	2.66805828730269e-10	AT1	NDUFB10
PTPN14	7.15109716024782e-15	0.375433	0.129	0.291	2.68845497739517e-10	AT1	PTPN14
EPM2AIP1	7.42256924790564e-15	0.49862	0.127	0.292	2.79051490875012e-10	AT1	EPM2AIP1
VPS25	7.91747814829131e-15	0.796091	0.111	0.266	2.97657590985012e-10	AT1	VPS25
PURA	8.05581462555914e-15	0.82598	0.175	0.378	3.02858350847896e-10	AT1	PURA
ITPR3	9.31373831458974e-15	0.885239	0.202	0.423	3.50149991937001e-10	AT1	ITPR3
STN1	9.37909781973324e-15	0.647836	0.126	0.292	3.52607182532871e-10	AT1	STN1
FLRT3	9.47047585986201e-15	2.17999	0.349	0.299	3.56042539951512e-10	AT1	FLRT3
TRAPPC4	9.8597567199806e-15	0.757053	0.153	0.336	3.70677553887671e-10	AT1	TRAPPC4
ERGIC1	1.13048100525869e-14	0.490071	0.31	0.609	4.25004333927004e-10	AT1	ERGIC1
ZYG11B	1.13136221430468e-14	0.559777	0.118	0.279	4.25335624467844e-10	AT1	ZYG11B
KIAA1191	1.19428056558727e-14	0.919971	0.123	0.286	4.48989778632535e-10	AT1	KIAA1191
PSMG2	1.23259912353538e-14	0.714387	0.217	0.449	4.63395640493125e-10	AT1	PSMG2
NCOR2	1.28869910512738e-14	0.392045	0.305	0.594	4.84486428572639e-10	AT1	NCOR2
PTOV1	1.37747213211992e-14	0.824344	0.165	0.36	5.17860648070486e-10	AT1	PTOV1
ZBTB38	1.4023841936855e-14	0.665388	0.188	0.394	5.27226337616063e-10	AT1	ZBTB38
GADD45GIP1	1.44646614179519e-14	0.560889	0.324	0.65	5.437989460079e-10	AT1	GADD45GIP1
NDUFA5	1.48160224175103e-14	0.711395	0.275	0.548	5.57008362786302e-10	AT1	NDUFA5
VDAC3	1.59065812471069e-14	0.657684	0.174	0.37	5.98007921984982e-10	AT1	VDAC3
VAMP3	1.61200231676935e-14	0.8883	0.146	0.324	6.06032270989438e-10	AT1	VAMP3
ISCA1	1.67403285083041e-14	0.850706	0.112	0.269	6.29352650269694e-10	AT1	ISCA1
ANKS1A	1.73941875774774e-14	0.684878	0.178	0.376	6.53934481975263e-10	AT1	ANKS1A
STARD3NL	1.8189379563527e-14	0.6851	0.143	0.318	6.83829724690796e-10	AT1	STARD3NL
JAGN1	1.83003328035179e-14	0.810502	0.151	0.332	6.88001011748255e-10	AT1	JAGN1
PFDN6	1.83639626473155e-14	0.698128	0.133	0.301	6.90393175725828e-10	AT1	PFDN6
CAMK2G	1.84886167601639e-14	0.96019	0.129	0.295	6.95079547098361e-10	AT1	CAMK2G
ABHD12	1.86085144688415e-14	0.472764	0.105	0.255	6.99587101456096e-10	AT1	ABHD12
TUG1	1.86187948031514e-14	0.911674	0.137	0.311	6.99973590624477e-10	AT1	TUG1
STX10	2.05968795205251e-14	0.746532	0.129	0.292	7.74339685574143e-10	AT1	STX10
TUBA1C	2.18475692163511e-14	0.561665	0.287	0.57	8.21359364688719e-10	AT1	TUBA1C
CTTN	2.26156083660955e-14	0.828942	0.254	0.518	8.5023379652336e-10	AT1	CTTN
DPY19L1	2.45161133834193e-14	0.516281	0.127	0.288	9.2168328264965e-10	AT1	DPY19L1
PEBP4	2.58476473502641e-14	1.28066	0.461	0.434	9.7174230213318e-10	AT1	PEBP4
NEDD9	2.71125099931464e-14	1.34107	0.538	0.644	1.01929481319234e-09	AT1	NEDD9
RNF114	2.87300529591399e-14	0.518457	0.162	0.345	1.08010634099886e-09	AT1	RNF114
TMCO3	2.95833650435805e-14	0.750256	0.122	0.281	1.11218660881341e-09	AT1	TMCO3
EBPL	2.98698319381235e-14	0.470437	0.31	0.609	1.12295633171375e-09	AT1	EBPL
PSMA7	3.17049578560614e-14	0.346452	0.424	0.795	1.19194789059863e-09	AT1	PSMA7
SORT1	3.28018757409787e-14	0.798264	0.181	0.382	1.23318651848209e-09	AT1	SORT1
MRPS21	3.29608232669335e-14	0.605841	0.345	0.683	1.23916215072036e-09	AT1	MRPS21
DDX24	3.70109712916993e-14	0.676632	0.301	0.601	1.39142746571144e-09	AT1	DDX24
MEA1	3.73304906565085e-14	0.757887	0.147	0.323	1.40343979623144e-09	AT1	MEA1
TMEM248	3.80641747694272e-14	0.856226	0.176	0.375	1.43102265045661e-09	AT1	TMEM248
COA5	3.82401191386545e-14	0.976803	0.111	0.263	1.43763727901772e-09	AT1	COA5
SCAND1	3.97996397046655e-14	0.612964	0.353	0.69	1.4962674546969e-09	AT1	SCAND1
ATRAID	4.05446222177056e-14	0.668439	0.263	0.523	1.52427507227464e-09	AT1	ATRAID
KRTCAP3	4.07313458779302e-14	0.708832	0.195	0.403	1.53129494828078e-09	AT1	KRTCAP3
TMEM33	4.61214903025018e-14	0.799502	0.154	0.336	1.73393742792256e-09	AT1	TMEM33
RRAGC	5.07333288022478e-14	0.399991	0.108	0.256	1.90731949632051e-09	AT1	RRAGC
SEC62	5.86432806510683e-14	0.398801	0.423	0.793	2.20469413607691e-09	AT1	SEC62
HSD17B10	6.37010816464577e-14	0.701056	0.147	0.323	2.39484216449858e-09	AT1	HSD17B10
PPP2R1A	6.71084703826555e-14	0.994486	0.211	0.438	2.52294294403593e-09	AT1	PPP2R1A
DYNLRB1	6.89850745568311e-14	1.77055	0.517	0.641	2.59349387796407e-09	AT1	DYNLRB1
ATP5IF1	7.20692260247465e-14	0.327571	0.445	0.826	2.70944255240035e-09	AT1	ATP5IF1
PITHD1	7.21486614776778e-14	0.860131	0.147	0.321	2.7124289282533e-09	AT1	PITHD1
MRPL23	7.44707335876283e-14	0.608057	0.16	0.339	2.79972722922689e-09	AT1	MRPL23
ZBTB4	7.58963268029994e-14	0.84703	0.144	0.317	2.85332240615876e-09	AT1	ZBTB4
PHACTR1	8.0412231610152e-14	0.256763	0.223	0.429	3.02309784738366e-09	AT1	PHACTR1
NDUFV1	8.26372937696437e-14	0.832062	0.192	0.4	3.10674905926976e-09	AT1	NDUFV1
VAPB	8.33431424565003e-14	0.771994	0.122	0.281	3.13328544065213e-09	AT1	VAPB
PSMC2	8.34950114165336e-14	0.829141	0.122	0.279	3.13899495420458e-09	AT1	PSMC2
ZC3H7A	8.45981033894435e-14	1.01292	0.153	0.333	3.18046569692613e-09	AT1	ZC3H7A
MVB12B	9.36606609886381e-14	0.767731	0.13	0.292	3.52117254986785e-09	AT1	MVB12B
ATP5F1D	9.51296216875258e-14	0.262211	0.443	0.825	3.57639812734253e-09	AT1	ATP5F1D
HSBP1L1	1.00342251589317e-13	0.430852	0.35	0.673	3.77236694850039e-09	AT1	HSBP1L1
PHF10	1.01477045019123e-13	0.811923	0.113	0.263	3.81502950749391e-09	AT1	PHF10
GNS	1.03861045227614e-13	0.608998	0.162	0.345	3.90465599533214e-09	AT1	GNS
HEATR5A	1.06265760524715e-13	0.364638	0.111	0.254	3.99506126692667e-09	AT1	HEATR5A
HYI	1.11181447760291e-13	0.713816	0.165	0.349	4.17986652854813e-09	AT1	HYI
SLC25A4	1.12747883299877e-13	0.496099	0.31	0.608	4.23875667265888e-09	AT1	SLC25A4
MKRN1	1.17160496609246e-13	0.75464	0.129	0.29	4.4046488700246e-09	AT1	MKRN1
SLC43A3	1.21763900527902e-13	0.382641	0.113	0.262	4.57771384034647e-09	AT1	SLC43A3
KIAA0319L	1.22659181550991e-13	0.899231	0.199	0.412	4.61137193040953e-09	AT1	KIAA0319L
ITGAV	1.31373210860131e-13	0.5524	0.155	0.333	4.93897586228661e-09	AT1	ITGAV
ADAM10	1.38710933906976e-13	0.547698	0.224	0.448	5.21483756023278e-09	AT1	ADAM10
TBCA	1.41942988048563e-13	0.456287	0.43	0.809	5.33634663568574e-09	AT1	TBCA
PRPF6	1.426903389457e-13	0.907855	0.157	0.334	5.36444329266358e-09	AT1	PRPF6
LEPROT	1.48558613931754e-13	2.02522	0.423	0.442	5.58506109076431e-09	AT1	LEPROT
HIGD2A	1.50115119451433e-13	0.636104	0.332	0.65	5.64357791577664e-09	AT1	HIGD2A
MRPS18B	1.59246289249723e-13	0.712061	0.172	0.36	5.98686424434335e-09	AT1	MRPS18B
NAA20	1.66622484287244e-13	0.848063	0.195	0.404	6.26417229677894e-09	AT1	NAA20
ABLIM1	1.66816800535217e-13	1.9056	0.43	0.444	6.27147761612147e-09	AT1	ABLIM1
MPZL1	1.6693805810339e-13	0.556868	0.199	0.407	6.27603629439695e-09	AT1	MPZL1
TMEM101	1.67703945834704e-13	0.930303	0.109	0.256	6.30482984365569e-09	AT1	TMEM101
DERL1	1.68132451594593e-13	0.624205	0.116	0.268	6.32093951769873e-09	AT1	DERL1
PCMT1	1.7028543689322e-13	0.7313	0.179	0.374	6.40188100000061e-09	AT1	PCMT1
SELENOF	1.70588179880193e-13	0.585218	0.297	0.589	6.41326262259587e-09	AT1	SELENOF
SHISA5	2.04362761361888e-13	0.576927	0.112	0.259	7.68301801340019e-09	AT1	SHISA5
MAGEF1	2.18718608823037e-13	0.629189	0.158	0.338	8.22272609870208e-09	AT1	MAGEF1
TRAPPC6A	2.2562631949137e-13	0.516603	0.125	0.277	8.48242148127806e-09	AT1	TRAPPC6A
DEGS1	2.37683777957542e-13	2.62203	0.277	0.216	8.9357216323138e-09	AT1	DEGS1
MVB12A	2.41212551660938e-13	0.685924	0.108	0.254	9.06838587969297e-09	AT1	MVB12A
DHPS	2.44592397504773e-13	0.748754	0.126	0.283	9.19545118419196e-09	AT1	DHPS
NDUFS2	2.53504382500978e-13	0.757207	0.202	0.412	9.53049726012429e-09	AT1	NDUFS2
HEXA	2.71056282450804e-13	0.76336	0.203	0.412	1.0190360938738e-08	AT1	HEXA
DNAJB9	3.33849182402345e-13	0.628177	0.112	0.258	1.25510600124162e-08	AT1	DNAJB9
NMT1	3.535418223371e-13	0.720319	0.12	0.271	1.32914048107633e-08	AT1	NMT1
ENO2	3.55522477717053e-13	0.58481	0.137	0.297	1.33658675497726e-08	AT1	ENO2
GRHPR	3.60009436102792e-13	0.780556	0.186	0.386	1.35345547502845e-08	AT1	GRHPR
YWHAH	3.80711807611699e-13	2.10915	0.389	0.384	1.43128604071618e-08	AT1	YWHAH
RAB5C	4.5038573353052e-13	0.721261	0.234	0.467	1.69322516520799e-08	AT1	RAB5C
TP53BP2	4.63005985246716e-13	0.899542	0.178	0.366	1.74067100153503e-08	AT1	TP53BP2
EMC6	4.7081719522861e-13	0.698294	0.246	0.488	1.77003724546196e-08	AT1	EMC6
PDHB	4.7830432520057e-13	0.87345	0.137	0.3	1.79818511059154e-08	AT1	PDHB
PSMC5	4.84006447764451e-13	0.824104	0.217	0.44	1.81962224037045e-08	AT1	PSMC5
ANXA7	4.89274420129418e-13	0.811183	0.216	0.438	1.83942718247655e-08	AT1	ANXA7
RNASEH2B	4.96443279937366e-13	0.536909	0.113	0.257	1.86637851092453e-08	AT1	RNASEH2B
PSMD6	5.15637488814994e-13	0.702255	0.116	0.264	1.93853913919997e-08	AT1	PSMD6
PCNA	5.21261147151924e-13	0.284718	0.113	0.255	1.95968128271766e-08	AT1	PCNA
SQOR	5.37336424838598e-13	0.609732	0.148	0.316	2.02011628918071e-08	AT1	SQOR
ATN1	5.97782312617537e-13	0.864215	0.139	0.301	2.24736260428563e-08	AT1	ATN1
VCP	6.12965224207018e-13	0.736022	0.291	0.573	2.30444276040628e-08	AT1	VCP
TMBIM1	6.16867570823006e-13	2.41147	0.273	0.212	2.31911363250909e-08	AT1	TMBIM1
DHCR24	6.21069543768802e-13	1.30018	0.597	0.784	2.33491094979881e-08	AT1	DHCR24
PSMB5	6.34202855424636e-13	0.642651	0.303	0.588	2.38428563496892e-08	AT1	PSMB5
MRPL18	6.65441367760822e-13	0.846903	0.203	0.41	2.50172682209681e-08	AT1	MRPL18
RAB18	8.23381856876221e-13	0.711126	0.196	0.394	3.09550409092615e-08	AT1	RAB18
MMP24OS	8.44182331306385e-13	0.492624	0.357	0.688	3.17370347454635e-08	AT1	MMP24OS
CIAO2B	8.62077319038126e-13	0.571899	0.343	0.668	3.24097968092383e-08	AT1	CIAO2B
MBIP	8.78098040124296e-13	0.346111	0.329	0.622	3.30120958184729e-08	AT1	MBIP
POLDIP2	9.06574814369987e-13	0.722368	0.109	0.252	3.40826801462397e-08	AT1	POLDIP2
CDC37	9.07331149087283e-13	0.992314	0.238	0.475	3.41111145499364e-08	AT1	CDC37
PDZD2	9.19205307202913e-13	0.631942	0.132	0.285	3.45575235242935e-08	AT1	PDZD2
UBXN6	9.39382337436688e-13	0.623679	0.122	0.269	3.53160789759323e-08	AT1	UBXN6
EDEM1	9.59748204094293e-13	0.734581	0.186	0.382	3.60817337329249e-08	AT1	EDEM1
POMP	9.69590521058157e-13	0.52493	0.381	0.733	3.64517556391814e-08	AT1	POMP
SPAG7	9.89992376019063e-13	0.63027	0.22	0.435	3.72187633764367e-08	AT1	SPAG7
VEGFA	1.08345684627337e-12	1.42619	0.548	0.643	4.07325601356474e-08	AT1	VEGFA
DGCR6L	1.18779044628621e-12	0.692633	0.111	0.252	4.46549818281302e-08	AT1	DGCR6L
DNAJC19	1.18885385413799e-12	0.921362	0.206	0.415	4.46949606463178e-08	AT1	DNAJC19
CHMP2A	1.23718561683195e-12	0.679119	0.312	0.614	4.6511993264797e-08	AT1	CHMP2A
NDUFAF3	1.24429696127996e-12	0.71962	0.291	0.568	4.67793442593203e-08	AT1	NDUFAF3
MGST3	1.25616056410001e-12	1.35416	0.553	0.718	4.722535640734e-08	AT1	MGST3
PSMD11	1.29580046510522e-12	0.787974	0.169	0.35	4.87156184856307e-08	AT1	PSMD11
NENF	1.29619358341111e-12	0.796481	0.238	0.47	4.87303977683407e-08	AT1	NENF
SMIM19	1.34113513381448e-12	0.563826	0.132	0.283	5.04199753557552e-08	AT1	SMIM19
TMCO1	1.38827836990459e-12	0.733368	0.249	0.492	5.21923253165632e-08	AT1	TMCO1
MPZL2	1.72723626732544e-12	0.817659	0.23	0.455	6.49354474700998e-08	AT1	MPZL2
GGA2	1.95998541080749e-12	0.939555	0.185	0.377	7.36856515193074e-08	AT1	GGA2
HADHB	1.97712173025412e-12	0.9408	0.209	0.419	7.43298914489036e-08	AT1	HADHB
LAMTOR2	2.09990398147722e-12	0.820632	0.266	0.53	7.8945890183636e-08	AT1	LAMTOR2
PSMB8	2.15649822308557e-12	0.857268	0.211	0.419	8.1073550696902e-08	AT1	PSMB8
RTN3	2.24057316811902e-12	0.618795	0.331	0.64	8.42343482554346e-08	AT1	RTN3
RNF187	2.34180910567924e-12	0.713559	0.112	0.253	8.80403133280109e-08	AT1	RNF187
SRI	2.58734919696685e-12	0.605197	0.331	0.626	9.72713930599689e-08	AT1	SRI
PLEKHJ1	2.58783561092657e-12	2.18422	0.364	0.344	9.72896797927844e-08	AT1	PLEKHJ1
DHRS7	2.86010860591039e-12	0.644434	0.179	0.362	1.07525783039201e-07	AT1	DHRS7
SDC1	2.99207231159738e-12	1.70333	0.501	0.597	1.12486958554503e-07	AT1	SDC1
VPS29	3.00143929512294e-12	0.810625	0.277	0.546	1.12839110300147e-07	AT1	VPS29
SERPINB1	3.16445249967897e-12	0.765779	0.305	0.587	1.18967591725431e-07	AT1	SERPINB1
STUB1	3.25862330450526e-12	0.735085	0.287	0.558	1.22507943132875e-07	AT1	STUB1
MFSD10	3.28683824941525e-12	0.778929	0.251	0.49	1.23568683986766e-07	AT1	MFSD10
FAM32A	3.33638948934142e-12	0.743006	0.129	0.278	1.25431562851791e-07	AT1	FAM32A
ANAPC11	3.43208084413254e-12	0.436921	0.412	0.765	1.29029079335163e-07	AT1	ANAPC11
RASSF8	3.43403904123129e-12	0.540968	0.165	0.33	1.2910269775509e-07	AT1	RASSF8
C9orf78	3.52332513203433e-12	0.775269	0.118	0.261	1.32459408338831e-07	AT1	C9orf78
TOLLIP	3.64626146344724e-12	0.87954	0.119	0.262	1.37081199718299e-07	AT1	TOLLIP
CYB5B	4.00291770355675e-12	0.845151	0.169	0.346	1.50489691065216e-07	AT1	CYB5B
PWP1	4.03158310373562e-12	0.873761	0.115	0.255	1.5156736678494e-07	AT1	PWP1
PGP	4.11584814967729e-12	0.753512	0.116	0.259	1.54735311187118e-07	AT1	PGP
PTPMT1	4.18582026893292e-12	0.872934	0.113	0.252	1.57365913010533e-07	AT1	PTPMT1
YPEL3	4.41450721659961e-12	2.40578	0.317	0.274	1.65963398808062e-07	AT1	YPEL3
TMX2	4.46360184826442e-12	0.714298	0.123	0.268	1.67809111485501e-07	AT1	TMX2
MCL1	4.51606226508533e-12	0.516997	0.35	0.657	1.69781360855883e-07	AT1	MCL1
METTL7A	4.89018359522172e-12	2.5808	0.319	0.28	1.8384645226236e-07	AT1	METTL7A
RSU1	4.91245777903427e-12	0.820022	0.147	0.308	1.84683850202793e-07	AT1	RSU1
POR	4.95313105356675e-12	0.855909	0.21	0.417	1.86212961958842e-07	AT1	POR
DHX30	4.99689685500378e-12	0.821016	0.137	0.292	1.87858337263867e-07	AT1	DHX30
ARF5	5.00181021885499e-12	2.24378	0.359	0.338	1.88043055177853e-07	AT1	ARF5
SRSF11	5.24742217983408e-12	0.522949	0.415	0.779	1.97276836850862e-07	AT1	SRSF11
TMEM219	5.47361962598437e-12	0.789518	0.307	0.596	2.05780729838883e-07	AT1	TMEM219
NDUFB3	5.59812044208887e-12	0.753569	0.275	0.532	2.10461338020331e-07	AT1	NDUFB3
CLSTN1	6.11545655450758e-12	0.785049	0.13	0.279	2.29910589166712e-07	AT1	CLSTN1
MRPS25	6.1334369670764e-12	0.915901	0.188	0.374	2.30586562777237e-07	AT1	MRPS25
C7orf50	6.4332792103382e-12	0.790458	0.189	0.38	2.41859131912665e-07	AT1	C7orf50
RHOC	6.43358416048835e-12	1.20959	0.162	0.335	2.4187059651356e-07	AT1	RHOC
PIGF	6.68874610629929e-12	0.725245	0.115	0.251	2.51463409866322e-07	AT1	PIGF
ARPC3	6.69903475840634e-12	0.277809	0.454	0.837	2.51850211742286e-07	AT1	ARPC3
PUF60	6.84658115375546e-12	0.94865	0.16	0.328	2.57397218475437e-07	AT1	PUF60
CPNE3	7.34381680636908e-12	0.69425	0.3	0.579	2.76090792835446e-07	AT1	CPNE3
PDCD5	7.978676375088e-12	0.803232	0.297	0.577	2.99958338321433e-07	AT1	PDCD5
MRPL32	8.06176921305607e-12	0.597684	0.151	0.313	3.03082213564843e-07	AT1	MRPL32
ADH5	9.49968548564005e-12	0.605998	0.31	0.588	3.57140675832638e-07	AT1	ADH5
THUMPD1	9.72390901606528e-12	1.00352	0.137	0.292	3.65570359458974e-07	AT1	THUMPD1
VPS36	1.05779956766226e-11	0.889503	0.158	0.325	3.97679747462626e-07	AT1	VPS36
ACTN1	1.07618996970442e-11	0.65308	0.162	0.33	4.04593619110378e-07	AT1	ACTN1
TOR1AIP2	1.15007446267263e-11	0.617289	0.333	0.626	4.32370494241773e-07	AT1	TOR1AIP2
UBE2B	1.16455425617865e-11	0.661492	0.328	0.626	4.37814172610362e-07	AT1	UBE2B
GLOD4	1.22656178689889e-11	0.93355	0.14	0.291	4.61125903784636e-07	AT1	GLOD4
TMEM30A	1.2511755236804e-11	0.641594	0.314	0.593	4.70379438127646e-07	AT1	TMEM30A
VBP1	1.25945180527431e-11	0.783434	0.141	0.294	4.73490906192876e-07	AT1	VBP1
PLEKHB2	1.3154631605572e-11	0.734214	0.209	0.404	4.94548375211479e-07	AT1	PLEKHB2
PTTG1IP	1.44513376086837e-11	1.82869	0.462	0.533	5.43298037398462e-07	AT1	PTTG1IP
C15orf61	1.4979377370478e-11	0.926878	0.132	0.28	5.63149692243122e-07	AT1	C15orf61
HIP1	1.56275774720665e-11	0.616545	0.179	0.35	5.8751877506234e-07	AT1	HIP1
SNRNP70	1.57801281800174e-11	0.726274	0.273	0.526	5.93253918927754e-07	AT1	SNRNP70
UBA3	1.6004762535647e-11	0.841079	0.118	0.254	6.01699047527649e-07	AT1	UBA3
RNF149	1.65590201740692e-11	0.893846	0.139	0.291	6.22536363444131e-07	AT1	RNF149
NFIC	1.7167009494126e-11	0.642591	0.284	0.543	6.45393721931668e-07	AT1	NFIC
SMAD3	1.7304504770458e-11	0.607882	0.143	0.293	6.5056285684537e-07	AT1	SMAD3
CDKN1B	1.73115264557684e-11	0.60155	0.137	0.285	6.50826837104613e-07	AT1	CDKN1B
FAM107B	1.76331484658386e-11	0.367365	0.353	0.632	6.62918216573204e-07	AT1	FAM107B
NR1H2	1.85791742519302e-11	0.935677	0.143	0.298	6.98484056001317e-07	AT1	NR1H2
SEM1	1.89388772670707e-11	0.567812	0.381	0.729	7.12007090855524e-07	AT1	SEM1
CLPTM1	2.07399613263431e-11	0.905293	0.148	0.307	7.79718846063867e-07	AT1	CLPTM1
PLS3	2.26211402832226e-11	1.34038	0.507	0.581	8.50441768947753e-07	AT1	PLS3
PROS1	2.2836411761116e-11	0.697666	0.228	0.437	8.58534900159155e-07	AT1	PROS1
BCL7C	2.44290385066683e-11	0.971954	0.115	0.251	9.18409702658194e-07	AT1	BCL7C
AP1M2	2.46478576768368e-11	0.99702	0.178	0.357	9.26636209360681e-07	AT1	AP1M2
HGSNAT	2.47810258030654e-11	0.917263	0.115	0.251	9.31642665066245e-07	AT1	HGSNAT
CLN3	2.59542084962337e-11	1.01495	0.136	0.284	9.75748468415907e-07	AT1	CLN3
ADAR	3.33362418936957e-11	1.09111	0.181	0.36	1.25327601399349e-06	AT1	ADAR
AK1	3.45813352600112e-11	1.38508	0.457	0.465	1.30008529910012e-06	AT1	AK1
MSRB2	3.47336239235994e-11	0.974466	0.14	0.288	1.30581059140772e-06	AT1	MSRB2
MALL	3.69195232011407e-11	0.3996	0.252	0.457	1.38798947474689e-06	AT1	MALL
DCTN3	3.79170156643479e-11	1.01874	0.227	0.441	1.42549020390116e-06	AT1	DCTN3
SERTAD1	4.20054136238458e-11	0.953498	0.136	0.282	1.57919352518848e-06	AT1	SERTAD1
LNPEP	4.30115931243018e-11	0.854782	0.144	0.296	1.61702084350813e-06	AT1	LNPEP
ANKRD37	4.33626439349616e-11	0.587477	0.137	0.281	1.63021859873488e-06	AT1	ANKRD37
SNX3	4.33963805353778e-11	0.563627	0.364	0.7	1.63148692622753e-06	AT1	SNX3
SERINC1	4.49506714992451e-11	2.1211	0.389	0.397	1.68992049501412e-06	AT1	SERINC1
PDHA1	4.5245183232725e-11	1.10593	0.143	0.295	1.7009926636343e-06	AT1	PDHA1
TMEM134	4.61469991233291e-11	0.863561	0.172	0.34	1.73489643204156e-06	AT1	TMEM134
HERPUD1	4.95648553345496e-11	0.505074	0.326	0.605	1.86339073630239e-06	AT1	HERPUD1
EBLN3P	5.00836779824338e-11	1.07165	0.15	0.305	1.8828958737496e-06	AT1	EBLN3P
FCGRT	5.07789816427841e-11	0.846881	0.258	0.496	1.90903581486047e-06	AT1	FCGRT
DNM2	5.5466000217823e-11	0.736977	0.275	0.516	2.08524427818905e-06	AT1	DNM2
AURKAIP1	5.71055469093039e-11	0.624524	0.359	0.69	2.14688303605528e-06	AT1	AURKAIP1
CRK	5.7303023693824e-11	0.838957	0.251	0.481	2.15430717576931e-06	AT1	CRK
RAN	5.78834365021528e-11	0.31915	0.45	0.797	2.17612779529843e-06	AT1	RAN
SCAMP4	5.8077216764929e-11	0.852832	0.119	0.254	2.1834129642775e-06	AT1	SCAMP4
LIMCH1	5.92526327138504e-11	1.18941	0.595	0.772	2.2276027268772e-06	AT1	LIMCH1
COX14	6.08420462459539e-11	0.712496	0.3	0.558	2.28735672861664e-06	AT1	COX14
HMG20B	6.36915169590746e-11	0.889745	0.125	0.262	2.39448258007641e-06	AT1	HMG20B
PPCS	6.37496514954554e-11	0.893466	0.214	0.415	2.39666814797165e-06	AT1	PPCS
OTUB1	6.46774935920673e-11	0.873555	0.176	0.348	2.43155037159377e-06	AT1	OTUB1
AGTRAP	6.84541007658441e-11	0.902959	0.129	0.268	2.57353191829191e-06	AT1	AGTRAP
YWHAB	7.18286639436836e-11	0.450034	0.388	0.72	2.70039862096279e-06	AT1	YWHAB
MRPL28	7.29893827041933e-11	0.846684	0.154	0.309	2.74403584276415e-06	AT1	MRPL28
C1orf116	7.3747327665443e-11	1.99115	0.408	0.433	2.77253078358233e-06	AT1	C1orf116
NFATC3	7.64963793611426e-11	0.484875	0.256	0.473	2.87588138208216e-06	AT1	NFATC3
GNG5	8.33892102129034e-11	1.01861	0.63	0.856	3.1350173579541e-06	AT1	GNG5
ACOX1	8.42243494233635e-11	0.914521	0.126	0.265	3.16641441657135e-06	AT1	ACOX1
PTPA	8.50990357610749e-11	0.994217	0.12	0.255	3.19929824943761e-06	AT1	PTPA
ISG20	9.28451881271267e-11	2.40805	0.286	0.242	3.49051484763933e-06	AT1	ISG20
NOTCH2	9.30638434916735e-11	0.947809	0.12	0.255	3.49873519606947e-06	AT1	NOTCH2
TYMP	1.1209085401968e-10	2.45192	0.254	0.198	4.21405565686986e-06	AT1	TYMP
CYB561	1.17377115146842e-10	0.832052	0.126	0.266	4.41279264394552e-06	AT1	CYB561
SLC39A4	1.17675821626577e-10	0.844541	0.139	0.285	4.42402251405116e-06	AT1	SLC39A4
TRIM13	1.28674574654219e-10	0.929959	0.144	0.291	4.83752063412537e-06	AT1	TRIM13
GLCCI1	1.333757788169e-10	0.274227	0.221	0.4	5.01426240462137e-06	AT1	GLCCI1
RHOF	1.61660451839684e-10	2.35579	0.256	0.203	6.07762468691293e-06	AT1	RHOF
OGA	1.637827072447e-10	1.0065	0.245	0.468	6.15741087886449e-06	AT1	OGA
STAT1	1.85318996666855e-10	0.88513	0.155	0.31	6.96706767969041e-06	AT1	STAT1
CALR	1.92543663316246e-10	0.262411	0.473	0.822	7.23867902237426e-06	AT1	CALR
SLC35A3	1.95175314811943e-10	0.902715	0.16	0.315	7.33761596035501e-06	AT1	SLC35A3
OS9	2.00517363097285e-10	0.913755	0.227	0.435	7.53845026564244e-06	AT1	OS9
CMTM7	2.01945668987186e-10	1.15258	0.141	0.286	7.59214742557327e-06	AT1	CMTM7
TCEAL9	2.04821618000809e-10	0.809769	0.298	0.559	7.7002687287404e-06	AT1	TCEAL9
RAD23A	2.19841285662928e-10	0.795532	0.308	0.587	8.26493313449777e-06	AT1	RAD23A
TRAPPC1	2.56455857183195e-10	1.51677	0.517	0.672	9.64145795080223e-06	AT1	TRAPPC1
BAG1	2.70015033012241e-10	0.878377	0.283	0.533	1.01512151660952e-05	AT1	BAG1
NDUFA12	2.84163780426035e-10	0.857094	0.298	0.562	1.06831373251168e-05	AT1	NDUFA12
PHLDA3	3.01860466486557e-10	0.616297	0.155	0.303	1.13484442375621e-05	AT1	PHLDA3
BFAR	3.16960403055025e-10	0.897666	0.172	0.334	1.19161263528537e-05	AT1	BFAR
SYTL1	3.30979005191528e-10	0.839622	0.139	0.28	1.24431557001755e-05	AT1	SYTL1
CAPNS1	3.67979215280307e-10	1.91237	0.443	0.51	1.38341785984631e-05	AT1	CAPNS1
IAH1	3.69248908077481e-10	0.862008	0.171	0.334	1.38819126991729e-05	AT1	IAH1
NDUFB2	3.69517954899171e-10	1.24377	0.571	0.756	1.38920275144343e-05	AT1	NDUFB2
ALDH2	3.91213218241763e-10	0.701935	0.321	0.59	1.47076609397991e-05	AT1	ALDH2
PYURF	4.01300985768797e-10	0.96387	0.202	0.386	1.50869105599779e-05	AT1	PYURF
CHMP1B	4.01476463930315e-10	1.03545	0.155	0.308	1.50935076614602e-05	AT1	CHMP1B
UBR4	4.02576765800554e-10	0.864913	0.144	0.289	1.51348735102718e-05	AT1	UBR4
PDZK1IP1	4.12502216831119e-10	2.36543	0.273	0.226	1.55080208417659e-05	AT1	PDZK1IP1
SUN1	4.430992641118e-10	0.854794	0.179	0.346	1.66583168342831e-05	AT1	SUN1
CAT	4.4341599650362e-10	1.70934	0.45	0.513	1.66702243885536e-05	AT1	CAT
HIKESHI	4.46016818506135e-10	1.14187	0.155	0.306	1.67680022917381e-05	AT1	HIKESHI
DYNC1I2	4.90557823337207e-10	0.958549	0.224	0.424	1.84425213683623e-05	AT1	DYNC1I2
MIR4435-2HG	4.94370579825886e-10	0.90303	0.179	0.343	1.85858619485542e-05	AT1	MIR4435-2HG
PTCD3	5.3607429423919e-10	0.892259	0.157	0.306	2.01537130919224e-05	AT1	PTCD3
TRIM56	5.44625563201114e-10	0.935311	0.14	0.281	2.04751980485459e-05	AT1	TRIM56
CUEDC2	5.63947790687781e-10	1.10235	0.153	0.302	2.12016171909071e-05	AT1	CUEDC2
PSMD2	5.86208850780937e-10	0.84263	0.185	0.356	2.20385217451093e-05	AT1	PSMD2
EAPP	5.98227510087262e-10	0.972786	0.151	0.299	2.24903632417306e-05	AT1	EAPP
SURF1	6.01174140170987e-10	1.06396	0.172	0.333	2.26011417997282e-05	AT1	SURF1
FBXL15	6.13137801856404e-10	1.2301	0.122	0.252	2.30509156607915e-05	AT1	FBXL15
ADRM1	6.34022125137943e-10	0.950089	0.157	0.306	2.3836061794561e-05	AT1	ADRM1
SHTN1	6.36220224520043e-10	1.0474	0.213	0.406	2.3918699340831e-05	AT1	SHTN1
POLR2K	7.27943882155476e-10	0.931338	0.232	0.431	2.73670502496351e-05	AT1	POLR2K
SLC40A1	7.55264041362465e-10	2.33512	0.338	0.322	2.83941516350219e-05	AT1	SLC40A1
CDC42BPB	7.65690101432835e-10	1.09893	0.132	0.265	2.87861193633674e-05	AT1	CDC42BPB
ADIPOR1	7.74557904485381e-10	0.874979	0.217	0.409	2.91195044191279e-05	AT1	ADIPOR1
MRPL13	8.26602424760113e-10	0.98884	0.182	0.349	3.10761181588565e-05	AT1	MRPL13
SNX17	8.28463552067083e-10	0.963936	0.179	0.344	3.1146087239962e-05	AT1	SNX17
GTF2I	8.30344649393565e-10	0.491793	0.431	0.764	3.12168070939511e-05	AT1	GTF2I
SDR16C5	8.30867135950923e-10	0.520673	0.246	0.435	3.12364499760749e-05	AT1	SDR16C5
ZDHHC3	8.47625894937381e-10	0.694352	0.146	0.283	3.18664955201709e-05	AT1	ZDHHC3
RAB25	8.68318419830705e-10	0.706208	0.357	0.679	3.26444309935354e-05	AT1	RAB25
TSG101	8.98829318269792e-10	0.83381	0.189	0.36	3.37914882203528e-05	AT1	TSG101
NUB1	9.38944282122954e-10	1.02729	0.132	0.265	3.52996102864124e-05	AT1	NUB1
AQP1	9.43907929206887e-10	0.514044	0.284	0.497	3.54862185985329e-05	AT1	AQP1
ITGB1BP1	1.06557071844816e-09	0.806188	0.14	0.278	4.00601311600588e-05	AT1	ITGB1BP1
RAB8A	1.09847817754765e-09	0.854224	0.146	0.286	4.1297287084904e-05	AT1	RAB8A
RPN1	1.31871915968552e-09	0.920615	0.284	0.527	4.95772468083771e-05	AT1	RPN1
WDR1	1.46746975073333e-09	0.994355	0.182	0.347	5.51695252788197e-05	AT1	WDR1
CDC16	1.47881248575862e-09	0.89769	0.15	0.29	5.55959554020954e-05	AT1	CDC16
MYADM	1.65382132046523e-09	2.43746	0.304	0.276	6.21754125428904e-05	AT1	MYADM
PRNP	1.69953847868925e-09	1.05118	0.144	0.284	6.38941491063223e-05	AT1	PRNP
KATNBL1	1.80055066563645e-09	1.08624	0.15	0.293	6.76917022746024e-05	AT1	KATNBL1
BCL2L1	1.80579147843312e-09	0.626524	0.312	0.563	6.78887306316932e-05	AT1	BCL2L1
PDCD6IP	1.90866235870834e-09	0.748319	0.275	0.508	7.17561613756401e-05	AT1	PDCD6IP
TRIM16	1.92674635419151e-09	0.679505	0.133	0.261	7.24360291858299e-05	AT1	TRIM16
SPCS1	2.15770256411019e-09	0.667754	0.366	0.672	8.11188278977226e-05	AT1	SPCS1
COQ4	2.25201860944318e-09	1.23739	0.161	0.312	8.46646396220165e-05	AT1	COQ4
PEAK1	2.2577237207647e-09	0.768029	0.242	0.434	8.48791232821489e-05	AT1	PEAK1
CFL2	2.38407856698648e-09	2.25975	0.305	0.277	8.96294337258569e-05	AT1	CFL2
CUTA	2.52803101577206e-09	0.410199	0.426	0.772	9.50413260379505e-05	AT1	CUTA
PRPF8	2.55737669470579e-09	1.00021	0.214	0.399	9.61445768374641e-05	AT1	PRPF8
VCL	2.67379416488416e-09	0.325048	0.296	0.508	0.000100521	AT1	VCL
SON	2.81062983506447e-09	1.28526	0.57	0.789	0.000105666	AT1	SON
AIP	2.87005064192688e-09	0.920613	0.14	0.273	0.0001079	AT1	AIP
TBRG1	3.34811256805203e-09	0.948997	0.171	0.324	0.000125872	AT1	TBRG1
AP2M1	3.4618395398603e-09	0.929122	0.262	0.489	0.000130148	AT1	AP2M1
DNAJB1	3.6072111602442e-09	1.55745	0.319	0.588	0.000135613	AT1	DNAJB1
MPDU1	4.00547922461106e-09	0.962177	0.137	0.267	0.000150586	AT1	MPDU1
FZD6	4.30278507908734e-09	0.861397	0.207	0.386	0.000161763	AT1	FZD6
SMIM26	4.76304318117522e-09	0.704518	0.343	0.634	0.000179067	AT1	SMIM26
ID4	5.07401503876965e-09	0.722259	0.273	0.482	0.000190758	AT1	ID4
ACTN4	5.54591732636347e-09	0.357295	0.44	0.78	0.000208499	AT1	ACTN4
LAMTOR5	5.97401149808375e-09	0.468201	0.426	0.775	0.000224593	AT1	LAMTOR5
LEPROTL1	6.16478856453002e-09	1.09739	0.158	0.301	0.000231765	AT1	LEPROTL1
KIF1C	6.54136420852918e-09	1.18572	0.151	0.292	0.000245923	AT1	KIF1C
MYO1B	6.95871185866582e-09	1.14223	0.548	0.706	0.000261613	AT1	MYO1B
COX5B	7.05364311631101e-09	0.996746	0.588	0.815	0.000265182	AT1	COX5B
MED15	8.64525303253773e-09	1.21607	0.168	0.32	0.000325018	AT1	MED15
IFNAR1	8.71859285507488e-09	1.01229	0.189	0.351	0.000327775	AT1	IFNAR1
ST14	9.04856526200159e-09	1.06611	0.185	0.347	0.000340181	AT1	ST14
KDSR	9.44914743002267e-09	0.931762	0.185	0.342	0.000355241	AT1	KDSR
PFDN1	9.92157659246795e-09	0.910247	0.245	0.448	0.000373002	AT1	PFDN1
COMMD7	1.03915461955796e-08	0.981766	0.151	0.289	0.00039067	AT1	COMMD7
TMEM43	1.07486472189084e-08	2.31367	0.289	0.259	0.000404095	AT1	TMEM43
APH1A	1.12983610353734e-08	1.1421	0.206	0.381	0.000424762	AT1	APH1A
EIF1B	1.13192549780384e-08	0.946609	0.266	0.488	0.000425547	AT1	EIF1B
STOM	1.16846416915681e-08	1.46615	0.471	0.556	0.000439284	AT1	STOM
EIF6	1.1751238942079e-08	0.867148	0.269	0.494	0.000441788	AT1	EIF6
ATP1B1	1.20078737524862e-08	0.311201	0.508	0.862	0.000451436	AT1	ATP1B1
SELENBP1	1.28971849656623e-08	1.46898	0.461	0.523	0.00048487	AT1	SELENBP1
RBM3	1.3590501908314e-08	0.782438	0.378	0.684	0.000510935	AT1	RBM3
RTL8C	1.57891742350253e-08	2.52811	0.269	0.234	0.000593594	AT1	RTL8C
PSMB6	1.65875051952439e-08	0.728908	0.345	0.633	0.000623607	AT1	PSMB6
CTBP1	1.66765176291554e-08	1.04611	0.143	0.272	0.000626954	AT1	CTBP1
STX12	1.73341477287008e-08	1.08395	0.195	0.356	0.000651677	AT1	STX12
SFTA1P	1.79434981856943e-08	0.921191	0.618	0.797	0.000674586	AT1	SFTA1P
CTDSP2	1.86536732316262e-08	0.972047	0.171	0.318	0.000701285	AT1	CTDSP2
TUBB4B	1.92466268805448e-08	1.60391	0.472	0.567	0.000723577	AT1	TUBB4B
YIF1A	2.09492307899052e-08	1.02129	0.235	0.426	0.000787586	AT1	YIF1A
PSMB2	2.20433780259071e-08	1.01409	0.289	0.523	0.000828721	AT1	PSMB2
ALDH3A2	2.52103888185398e-08	2.00092	0.384	0.417	0.000947785	AT1	ALDH3A2
SUPT4H1	2.59457224047946e-08	0.925603	0.169	0.314	0.000975429	AT1	SUPT4H1
HLA-E	2.85185302949038e-08	1.82127	0.424	0.483	0.00107215	AT1	HLA-E
EMC10	2.98185035359649e-08	0.971036	0.262	0.476	0.00112103	AT1	EMC10
BCAP31	3.18847280552224e-08	1.85147	0.427	0.501	0.00119871	AT1	BCAP31
SDCBP	3.38201771461449e-08	0.652039	0.378	0.691	0.00127147	AT1	SDCBP
SPG7	3.53123515922139e-08	1.02967	0.165	0.307	0.00132757	AT1	SPG7
ANXA11	3.90482943376955e-08	1.5373	0.482	0.618	0.00146802	AT1	ANXA11
CISD3	4.13111698476375e-08	1.02679	0.188	0.345	0.00155309	AT1	CISD3
PDLIM1	4.72997278886177e-08	0.886712	0.298	0.537	0.00177823	AT1	PDLIM1
UQCR11	5.2003609845527e-08	0.397522	0.479	0.838	0.00195508	AT1	UQCR11
HMGN2	5.92285559158099e-08	0.432231	0.373	0.64	0.0022267	AT1	HMGN2
TMED9	5.98609387648485e-08	0.666511	0.335	0.6	0.00225047	AT1	TMED9
PSMD13	6.59799178400533e-08	1.15403	0.178	0.326	0.00248052	AT1	PSMD13
RAB14	6.63857668655343e-08	0.756936	0.343	0.622	0.00249577	AT1	RAB14
GIPC1	6.84148866633464e-08	0.833599	0.293	0.526	0.00257206	AT1	GIPC1
CYC1	7.0937777236847e-08	0.932341	0.237	0.425	0.00266691	AT1	CYC1
NOP10	7.52876513383901e-08	0.751471	0.387	0.707	0.00283044	AT1	NOP10
PGRMC1	7.64006289212361e-08	0.89634	0.269	0.484	0.00287228	AT1	PGRMC1
SCPEP1	7.76877654841899e-08	0.98109	0.168	0.308	0.00292067	AT1	SCPEP1
PKN1	7.78483879887676e-08	1.35476	0.151	0.281	0.00292671	AT1	PKN1
IFITM2	7.9145766993156e-08	1.59657	0.43	0.461	0.00297549	AT1	IFITM2
CTSZ	7.91875510855689e-08	0.91281	0.263	0.473	0.00297706	AT1	CTSZ
C5orf24	8.07491478929009e-08	0.811464	0.239	0.424	0.00303576	AT1	C5orf24
RTCB	8.45399795613649e-08	0.891987	0.165	0.302	0.00317828	AT1	RTCB
RAB6A	9.89073106872446e-08	0.79154	0.238	0.425	0.00371842	AT1	RAB6A
NPNT	1.01923492256458e-07	1.84467	0.377	0.39	0.00383181	AT1	NPNT
SFT2D1	1.06782702410866e-07	1.13431	0.262	0.476	0.0040145	AT1	SFT2D1
PSMC1	1.14422794656208e-07	1.01681	0.218	0.392	0.00430172	AT1	PSMC1
COX17	1.14595550716507e-07	1.62067	0.471	0.581	0.00430822	AT1	COX17
SNX1	1.17397887311071e-07	1.14575	0.221	0.398	0.00441357	AT1	SNX1
TMA7	1.32744682029532e-07	0.334474	0.522	0.892	0.00499054	AT1	TMA7
CCNL2	1.34674679888183e-07	1.15349	0.179	0.325	0.00506309	AT1	CCNL2
ATOX1	1.40669357733378e-07	1.27133	0.214	0.381	0.00528846	AT1	ATOX1
CNN2	1.41963981834615e-07	0.972857	0.284	0.512	0.00533714	AT1	CNN2
NUTF2	1.42269119052039e-07	1.08246	0.214	0.386	0.00534861	AT1	NUTF2
MPC1	1.48505535931904e-07	0.985009	0.263	0.467	0.00558307	AT1	MPC1
BAZ2A	1.51527450890076e-07	1.08601	0.165	0.302	0.00569667	AT1	BAZ2A
NOSIP	1.60376047793695e-07	1.1522	0.162	0.294	0.00602934	AT1	NOSIP
DDR1	1.6131096877177e-07	2.2765	0.262	0.231	0.00606449	AT1	DDR1
MORF4L1	1.62960859727328e-07	0.381708	0.459	0.823	0.00612651	AT1	MORF4L1
CAP1	1.68464882292466e-07	0.995217	0.298	0.537	0.00633344	AT1	CAP1
HBEGF	2.04664351794396e-07	2.25528	0.276	0.246	0.00769436	AT1	HBEGF
LMBRD1	2.04678490482261e-07	0.975598	0.235	0.413	0.00769489	AT1	LMBRD1
LSM4	2.37350549369423e-07	0.845452	0.272	0.477	0.00892319	AT1	LSM4
MMP28	2.47793605823807e-07	2.1698	0.275	0.247	0.0093158	AT1	MMP28
FLNB	2.52158800285926e-07	0.653336	0.297	0.517	0.00947991	AT1	FLNB
PPIC	2.86463162014852e-07	1.04023	0.216	0.382	0.0107696	AT1	PPIC
LAMC1	2.86673364509322e-07	0.966961	0.195	0.342	0.0107775	AT1	LAMC1
RAB1B	2.9054831088479e-07	1.01555	0.224	0.397	0.0109232	AT1	RAB1B
ARF6	2.95330194588232e-07	1.07458	0.218	0.388	0.0111029	AT1	ARF6
SRSF2	3.07879013596979e-07	0.930701	0.291	0.518	0.0115747	AT1	SRSF2
FAM174B	3.0911757469253e-07	1.91451	0.318	0.311	0.0116213	AT1	FAM174B
ATP1B3	3.22152376997747e-07	0.605032	0.345	0.598	0.0121113	AT1	ATP1B3
HSD17B11	3.37353441992942e-07	1.9424	0.289	0.262	0.0126828	AT1	HSD17B11
C6orf89	3.46029223064066e-07	1.14495	0.153	0.278	0.013009	AT1	C6orf89
PGM1	3.5101691223543e-07	1.09663	0.209	0.37	0.0131965	AT1	PGM1
MT2A	3.64432760007322e-07	2.69293	0.237	0.399	0.0137008	AT1	MT2A
MRPL41	3.7640211428365e-07	0.843612	0.322	0.577	0.0141508	AT1	MRPL41
ZFP36L2	3.80242636139194e-07	1.06737	0.171	0.304	0.0142952	AT1	ZFP36L2
LMNA	4.23308955190238e-07	1.41568	0.539	0.748	0.0159143	AT1	LMNA
MRPL55	4.28816248434267e-07	1.0822	0.203	0.357	0.0161213	AT1	MRPL55
KLHDC2	4.5390716631986e-07	1.07626	0.171	0.306	0.0170646	AT1	KLHDC2
MT-ND6	4.54614406571484e-07	1.38542	0.357	0.645	0.0170912	AT1	MT-ND6
ARHGAP29	4.62587075187632e-07	1.08003	0.21	0.37	0.017391	AT1	ARHGAP29
CTNNA1	4.66891734652936e-07	0.279476	0.486	0.813	0.0175528	AT1	CTNNA1
AGTPBP1	4.90403142008232e-07	0.844662	0.178	0.31	0.0184367	AT1	AGTPBP1
GLUL	5.29034692841015e-07	0.632286	0.325	0.56	0.0198891	AT1	GLUL
TM9SF2	5.29241395438862e-07	0.980069	0.305	0.548	0.0198968	AT1	TM9SF2
STX3	5.31225474381136e-07	1.04553	0.237	0.416	0.0199714	AT1	STX3
TNKS1BP1	5.34018944427786e-07	1.00002	0.167	0.296	0.0200764	AT1	TNKS1BP1
REXO2	5.34526087655594e-07	2.00088	0.391	0.445	0.0200955	AT1	REXO2
TMC4	5.35527217564545e-07	1.20807	0.172	0.307	0.0201331	AT1	TMC4
NAA10	5.43079705415308e-07	1.16303	0.204	0.363	0.0204171	AT1	NAA10
LAPTM4A	5.88506779300059e-07	1.54211	0.494	0.654	0.0221249	AT1	LAPTM4A
SLC25A3	5.97855090532917e-07	0.282645	0.531	0.879	0.0224764	AT1	SLC25A3
NDUFB7	6.16971212109384e-07	0.688952	0.415	0.75	0.023195	AT1	NDUFB7
TMEM208	6.78218454467692e-07	0.901121	0.266	0.456	0.0254976	AT1	TMEM208
ATP5PF	6.83490614764747e-07	0.52954	0.45	0.787	0.0256958	AT1	ATP5PF
EMD	7.85718583921083e-07	1.15966	0.172	0.304	0.0295391	AT1	EMD
LSR	9.2993065913306e-07	1.06887	0.241	0.423	0.0349607	AT1	LSR
PDE4DIP	1.03767150179982e-06	1.26059	0.164	0.293	0.0390113	AT1	PDE4DIP
PHACTR2	1.06373340192774e-06	0.895966	0.315	0.542	0.0399911	AT1	PHACTR2
SLC25A24	1.07882269640354e-06	1.17572	0.189	0.332	0.0405583	AT1	SLC25A24
MBTPS1	1.12434715801094e-06	1.21023	0.165	0.293	0.0422698	AT1	MBTPS1
ROMO1	1.12467675976951e-06	0.892916	0.367	0.643	0.0422822	AT1	ROMO1
DHX29	1.13040759942277e-06	1.19276	0.192	0.335	0.0424977	AT1	DHX29
REX1BD	1.20539579659508e-06	1.2441	0.216	0.376	0.0453169	AT1	REX1BD
ERLEC1	1.30117940648231e-06	0.977476	0.286	0.491	0.0489178	AT1	ERLEC1
SUMO1	1.38448638050902e-06	0.888819	0.34	0.608	0.0520498	AT1	SUMO1
PSME2	1.44586930049522e-06	1.0471	0.287	0.499	0.0543575	AT1	PSME2
DDA1	1.49603913407764e-06	1.14613	0.15	0.266	0.0562436	AT1	DDA1
CYB5R3	1.53426847703476e-06	1.7583	0.417	0.5	0.0576808	AT1	CYB5R3
GK5	1.54190206943053e-06	1.20245	0.144	0.255	0.0579678	AT1	GK5
MRPL43	1.59728682830004e-06	1.08216	0.246	0.428	0.06005	AT1	MRPL43
NDNF	1.64239682597765e-06	1.18475	0.436	0.456	0.0617459	AT1	NDNF
SDHC	1.65213554909804e-06	1.00123	0.29	0.505	0.062112	AT1	SDHC
COPS5	1.84093067557994e-06	1.13417	0.175	0.304	0.0692098	AT1	COPS5
NDUFA2	1.89289353806531e-06	0.840943	0.366	0.653	0.0711633	AT1	NDUFA2
SDF2	1.95523189050108e-06	1.20394	0.162	0.285	0.0735069	AT1	SDF2
ATP13A4	2.06075585041298e-06	0.675139	0.308	0.515	0.0774741	AT1	ATP13A4
CCN1	2.08087083727938e-06	1.44154	0.524	0.641	0.0782303	AT1	CCN1
MRPS23	2.10910188952404e-06	1.30745	0.192	0.331	0.0792917	AT1	MRPS23
CCPG1	2.14515565864124e-06	1.18858	0.218	0.378	0.0806471	AT1	CCPG1
GADD45B	2.18288315966277e-06	1.98511	0.378	0.403	0.0820655	AT1	GADD45B
CAPZB	2.24214421148654e-06	0.823116	0.347	0.617	0.0842934	AT1	CAPZB
CPM	2.40706657890133e-06	1.22604	0.5	0.628	0.0904937	AT1	CPM
MTLN	2.55120442383807e-06	1.16972	0.213	0.364	0.0959125	AT1	MTLN
TMEM125	2.58977048935944e-06	1.77045	0.422	0.506	0.0973624	AT1	TMEM125
HACD1	2.64596147789037e-06	0.914562	0.216	0.368	0.0994749	AT1	HACD1
CAVIN2	2.79009292352576e-06	0.975308	0.451	0.485	0.104894	AT1	CAVIN2
OPTN	3.02974048827025e-06	1.03035	0.167	0.286	0.113903	AT1	OPTN
OAZ1	3.31725672533774e-06	0.443108	0.739	0.941	0.124712	AT1	OAZ1
KTN1	3.43593268219553e-06	0.727548	0.437	0.778	0.129174	AT1	KTN1
GKN2	3.43749192432297e-06	1.70188	0.284	0.258	0.129233	AT1	GKN2
DSG2	3.65480454622452e-06	1.09654	0.204	0.351	0.137402	AT1	DSG2
CXCL16	3.66787522666253e-06	2.29209	0.282	0.271	0.137894	AT1	CXCL16
ELOB	3.71804647983314e-06	1.16538	0.58	0.827	0.13978	AT1	ELOB
EIF4G2	3.75363820707439e-06	0.378286	0.504	0.864	0.141118	AT1	EIF4G2
STXBP2	4.36252609825492e-06	1.13774	0.165	0.285	0.164009	AT1	STXBP2
DPM3	4.64631541266582e-06	1.06904	0.245	0.417	0.174678	AT1	DPM3
CIRBP	4.82590721939228e-06	0.992946	0.584	0.818	0.18143	AT1	CIRBP
EMC4	4.84818707133831e-06	1.17959	0.249	0.428	0.182268	AT1	EMC4
RRAGA	4.94962403268514e-06	1.15264	0.181	0.31	0.186081	AT1	RRAGA
SHARPIN	4.95095382343074e-06	1.28866	0.155	0.269	0.186131	AT1	SHARPIN
NFE2L1	5.01004362312281e-06	1.21281	0.147	0.256	0.188353	AT1	NFE2L1
TUFM	5.43158276733083e-06	0.867337	0.314	0.54	0.2042	AT1	TUFM
FUNDC2	5.62174984880642e-06	1.20906	0.211	0.359	0.21135	AT1	FUNDC2
TNIP1	5.82298226842099e-06	1.15611	0.182	0.311	0.218915	AT1	TNIP1
NDRG1	6.2271742835392e-06	0.447154	0.347	0.551	0.234111	AT1	NDRG1
TLE5	6.26599847265727e-06	0.971787	0.375	0.663	0.23557	AT1	TLE5
BANF1	6.27648404487842e-06	0.958153	0.315	0.541	0.235964	AT1	BANF1
TGOLN2	6.50388340271605e-06	1.21525	0.231	0.397	0.244513	AT1	TGOLN2
TMEM9B	6.83349307097797e-06	2.09459	0.284	0.278	0.256905	AT1	TMEM9B
ECHDC2	6.95482097515583e-06	1.19657	0.206	0.349	0.261466	AT1	ECHDC2
ZC3H14	7.43686593726462e-06	1.07056	0.218	0.368	0.279589	AT1	ZC3H14
NDUFB6	7.67089846368046e-06	1.14876	0.266	0.453	0.288387	AT1	NDUFB6
IRF1	8.80500901460261e-06	1.32164	0.167	0.282	0.331024	AT1	IRF1
LRPAP1	9.14219685753693e-06	1.00911	0.287	0.492	0.343701	AT1	LRPAP1
OTUD7B	9.66669403317347e-06	1.04946	0.158	0.268	0.363419	AT1	OTUD7B
ARPC5L	1.04484711666716e-05	0.96888	0.298	0.513	0.39281	AT1	ARPC5L
NIBAN2	1.08878558464765e-05	0.879519	0.326	0.557	0.409329	AT1	NIBAN2
SELENOT	1.12493242549268e-05	1.22906	0.256	0.44	0.422918	AT1	SELENOT
CSRP1	1.13042123222554e-05	2.17168	0.29	0.289	0.424982	AT1	CSRP1
ZFP36	1.15493207435258e-05	1.8823	0.441	0.51	0.434197	AT1	ZFP36
FERMT2	1.28879850016304e-05	0.784336	0.249	0.413	0.484524	AT1	FERMT2
ANKLE2	1.35780901136557e-05	1.19128	0.155	0.264	0.510468	AT1	ANKLE2
LAMP1	1.40931392784805e-05	1.61266	0.447	0.579	0.529832	AT1	LAMP1
RAC1	1.45000524201785e-05	0.787951	0.611	0.869	0.545129	AT1	RAC1
TMEM205	1.53307094144218e-05	1.0345	0.266	0.448	0.576358	AT1	TMEM205
ATP5PD	1.5336622781963e-05	0.692164	0.427	0.749	0.57658	AT1	ATP5PD
ELOVL1	1.53877946275342e-05	2.31642	0.251	0.233	0.578504	AT1	ELOVL1
TMEM14C	1.686768883851e-05	1.5254	0.465	0.613	0.634141	AT1	TMEM14C
RSRP1	1.70883056626672e-05	1.11147	0.238	0.4	0.642435	AT1	RSRP1
TRIOBP	1.7721422506132e-05	1.28425	0.153	0.259	0.666237	AT1	TRIOBP
BLVRB	1.79253151663745e-05	1.01057	0.566	0.784	0.673902	AT1	BLVRB
AJUBA	1.88704927481612e-05	0.721978	0.154	0.253	0.709436	AT1	AJUBA
SDF4	1.98284841522822e-05	1.30798	0.224	0.379	0.745452	AT1	SDF4
SVIP	2.05686010952761e-05	1.22783	0.188	0.312	0.773277	AT1	SVIP
MED10	2.21320947991788e-05	1.50075	0.175	0.295	0.832056	AT1	MED10
ATF3	2.26826730514384e-05	1.50639	0.259	0.421	0.852755	AT1	ATF3
SAP30BP	2.42555886643676e-05	1.31112	0.176	0.297	0.911889	AT1	SAP30BP
ANTKMT	2.47274437726057e-05	1.26861	0.155	0.261	0.929628	AT1	ANTKMT
PCBP1	2.58319076031814e-05	0.958113	0.549	0.794	0.971151	AT1	PCBP1
DDX17	2.59648140169546e-05	0.58822	0.465	0.806	0.976147	AT1	DDX17
ZNF655	3.48632226164353e-05	1.22548	0.206	0.343	1	AT1	ZNF655
SKP1	3.56548606141598e-05	0.44209	0.504	0.874	1	AT1	SKP1
TMEM50B	3.61841806683522e-05	1.25575	0.155	0.259	1	AT1	TMEM50B
FBXW5	3.67407578339194e-05	1.30014	0.204	0.338	1	AT1	FBXW5
ARPC5	3.9302352747495e-05	1.36765	0.472	0.64	1	AT1	ARPC5
PSMB3	3.95942216839757e-05	0.935748	0.328	0.556	1	AT1	PSMB3
NELFE	4.04155913829203e-05	1.18085	0.153	0.254	1	AT1	NELFE
ATP5F1B	4.2695066887349e-05	0.744221	0.405	0.717	1	AT1	ATP5F1B
TPM4	4.29811819849413e-05	0.376802	0.473	0.763	1	AT1	TPM4
RBCK1	4.4572124447911e-05	1.16027	0.214	0.356	1	AT1	RBCK1
EZR	4.54176382859718e-05	0.610471	0.643	0.875	1	AT1	EZR
FOSL2	4.59242648527379e-05	0.953228	0.161	0.265	1	AT1	FOSL2
ATP2B4	4.82912326036921e-05	1.90776	0.311	0.321	1	AT1	ATP2B4
GPAA1	5.0246644881953e-05	1.31472	0.154	0.256	1	AT1	GPAA1
N4BP1	5.36460012417444e-05	0.915316	0.273	0.446	1	AT1	N4BP1
ZFP36L1	5.60624588783428e-05	1.07474	0.562	0.783	1	AT1	ZFP36L1
SRPRA	6.22003614417112e-05	1.17044	0.189	0.313	1	AT1	SRPRA
ARL2	6.4076199528207e-05	1.29202	0.217	0.357	1	AT1	ARL2
MAF1	6.93691212128233e-05	1.38608	0.179	0.294	1	AT1	MAF1
NDUFC1	7.26373369347068e-05	0.82765	0.381	0.658	1	AT1	NDUFC1
TMED4	8.09267642336391e-05	1.10894	0.273	0.456	1	AT1	TMED4
PPP1R15A	8.30331931278439e-05	1.13349	0.359	0.607	1	AT1	PPP1R15A
SNRPD3	8.31138665430556e-05	1.01197	0.311	0.521	1	AT1	SNRPD3
PIM3	8.52929758099759e-05	0.953372	0.27	0.442	1	AT1	PIM3
CLIC1	8.81840142586789e-05	1.1339	0.514	0.714	1	AT1	CLIC1
TLN1	9.76682763960408e-05	1.27744	0.223	0.365	1	AT1	TLN1
WSB1	0.000100124	0.301086	0.583	0.908	1	AT1	WSB1
WDR6	0.000112726	1.16381	0.164	0.268	1	AT1	WDR6
AFDN	0.000112819	1.04368	0.375	0.643	1	AT1	AFDN
TMEM98	0.000116552	2.15382	0.277	0.28	1	AT1	TMEM98
PSAP	0.000118246	1.2189	0.507	0.703	1	AT1	PSAP
APOL6	0.000123365	1.2297	0.154	0.251	1	AT1	APOL6
RAD21	0.000130932	0.894997	0.347	0.578	1	AT1	RAD21
EDN1	0.000148004	1.73979	0.28	0.272	1	AT1	EDN1
PNKD	0.000157824	0.951612	0.333	0.571	1	AT1	PNKD
RNF13	0.000159623	1.11122	0.258	0.422	1	AT1	RNF13
COX7B	0.000161961	0.66366	0.437	0.752	1	AT1	COX7B
CCN2	0.000178962	1.09725	0.276	0.421	1	AT1	CCN2
CACNA2D2	0.000187112	0.843568	0.213	0.333	1	AT1	CACNA2D2
TRAPPC3	0.000187806	1.34683	0.195	0.317	1	AT1	TRAPPC3
DAPK3	0.000203892	1.30405	0.181	0.293	1	AT1	DAPK3
EVA1A	0.000204218	1.04712	0.287	0.473	1	AT1	EVA1A
APBB2	0.000214729	0.884281	0.213	0.329	1	AT1	APBB2
COX8A	0.00022299	0.469679	0.489	0.816	1	AT1	COX8A
SERINC2	0.000225071	1.17662	0.158	0.255	1	AT1	SERINC2
ARHGEF2	0.00022555	1.2738	0.199	0.319	1	AT1	ARHGEF2
DUSP23	0.000231872	1.04301	0.252	0.4	1	AT1	DUSP23
TIMM17B	0.000249794	1.42368	0.192	0.307	1	AT1	TIMM17B
CAPN1	0.000253394	1.1676	0.248	0.398	1	AT1	CAPN1
TES	0.000261195	0.794581	0.373	0.62	1	AT1	TES
PSMD3	0.000278228	1.28182	0.178	0.287	1	AT1	PSMD3
SYPL1	0.000286941	1.18553	0.279	0.458	1	AT1	SYPL1
ATP6AP1	0.000288038	1.26187	0.234	0.381	1	AT1	ATP6AP1
AKAP9	0.000288363	0.634028	0.44	0.74	1	AT1	AKAP9
SEPTIN10	0.000295077	1.1406	0.262	0.429	1	AT1	SEPTIN10
PRR13	0.000310018	1.15053	0.31	0.515	1	AT1	PRR13
HINT2	0.000352128	1.2883	0.254	0.408	1	AT1	HINT2
CD81	0.000372744	1.25058	0.504	0.701	1	AT1	CD81
COX5A	0.000403133	0.6218	0.452	0.771	1	AT1	COX5A
GINM1	0.000403257	1.53392	0.185	0.297	1	AT1	GINM1
UBL3	0.000421245	0.842424	0.374	0.619	1	AT1	UBL3
SERPINH1	0.000450048	1.48186	0.189	0.298	1	AT1	SERPINH1
NDUFS7	0.000465724	1.2141	0.303	0.507	1	AT1	NDUFS7
PLEKHA1	0.000465731	1.82845	0.343	0.39	1	AT1	PLEKHA1
PAPSS1	0.000485168	2.1201	0.289	0.305	1	AT1	PAPSS1
STARD7	0.000499349	1.93538	0.328	0.37	1	AT1	STARD7
RHOB	0.000520341	0.905315	0.297	0.468	1	AT1	RHOB
NAXE	0.000534981	1.2032	0.259	0.416	1	AT1	NAXE
RDX	0.000548906	1.36189	0.454	0.607	1	AT1	RDX
SRP14	0.000559769	0.557846	0.676	0.93	1	AT1	SRP14
MLX	0.000560094	1.43586	0.185	0.293	1	AT1	MLX
SCNN1A	0.000582203	1.39044	0.434	0.548	1	AT1	SCNN1A
C4BPA	0.000611414	2.27942	0.258	0.254	1	AT1	C4BPA
PARVA	0.000619601	1.41734	0.217	0.344	1	AT1	PARVA
DUSP3	0.000641068	1.5497	0.175	0.278	1	AT1	DUSP3
MYH14	0.000642533	1.8977	0.347	0.402	1	AT1	MYH14
MTCH1	0.000661074	1.67915	0.405	0.511	1	AT1	MTCH1
GUK1	0.000680816	0.73382	0.459	0.778	1	AT1	GUK1
ORMDL2	0.000693205	2.08007	0.294	0.316	1	AT1	ORMDL2
LTBR	0.00072571	1.34032	0.234	0.376	1	AT1	LTBR
ITGB6	0.000732116	1.12377	0.284	0.455	1	AT1	ITGB6
SCAMP2	0.000742074	2.11479	0.307	0.339	1	AT1	SCAMP2
PIN1	0.000770223	1.35386	0.241	0.385	1	AT1	PIN1
ACTR10	0.000775311	1.45515	0.204	0.321	1	AT1	ACTR10
YIPF4	0.000776254	1.41027	0.19	0.298	1	AT1	YIPF4
CBR1	0.000806786	1.1	0.325	0.534	1	AT1	CBR1
ITPRID2	0.000849924	1.73301	0.332	0.376	1	AT1	ITPRID2
RAB17	0.000881514	1.30087	0.241	0.384	1	AT1	RAB17
SAP18	0.000882712	0.741187	0.441	0.76	1	AT1	SAP18
ATP6AP2	0.000902534	1.16542	0.249	0.396	1	AT1	ATP6AP2
CERS2	0.000904555	1.04149	0.331	0.546	1	AT1	CERS2
APP	0.000915093	0.476438	0.472	0.747	1	AT1	APP
SOD1	0.000928391	1.06647	0.532	0.764	1	AT1	SOD1
PGAM1	0.000998606	1.15055	0.31	0.503	1	AT1	PGAM1
PRKAR1A	0.000998648	0.851367	0.387	0.648	1	AT1	PRKAR1A
ACADVL	0.00100591	1.78171	0.343	0.397	1	AT1	ACADVL
ORMDL1	0.00101715	1.46352	0.254	0.409	1	AT1	ORMDL1
SDHA	0.00106814	1.22527	0.175	0.271	1	AT1	SDHA
EID1	0.00107383	0.650064	0.448	0.763	1	AT1	EID1
MRPL52	0.0010949	1.15536	0.301	0.487	1	AT1	MRPL52
FKBP8	0.0011461	1.1678	0.326	0.534	1	AT1	FKBP8
LLGL2	0.00115396	1.84071	0.366	0.44	1	AT1	LLGL2
SSNA1	0.00120676	1.20536	0.276	0.444	1	AT1	SSNA1
LGALS8	0.0012221	1.41747	0.192	0.3	1	AT1	LGALS8
MAGED2	0.00127049	1.30818	0.175	0.269	1	AT1	MAGED2
MT1E	0.0014219	2.2943	0.335	0.524	1	AT1	MT1E
PON2	0.00145882	1.3839	0.462	0.63	1	AT1	PON2
RER1	0.00148273	1.26437	0.282	0.453	1	AT1	RER1
UQCRC1	0.00150793	1.05505	0.273	0.432	1	AT1	UQCRC1
EDF1	0.00154084	0.342378	0.545	0.888	1	AT1	EDF1
GSAP	0.00156286	1.26213	0.171	0.261	1	AT1	GSAP
TJP2	0.0016639	1.0597	0.282	0.442	1	AT1	TJP2
MRPL33	0.00186502	0.891058	0.405	0.686	1	AT1	MRPL33
F11R	0.00188303	1.50827	0.419	0.544	1	AT1	F11R
NDUFA1	0.0019413	1.32271	0.472	0.642	1	AT1	NDUFA1
PTPN1	0.00265115	1.33451	0.427	0.541	1	AT1	PTPN1
ATP6V0B	0.00268502	0.884707	0.394	0.645	1	AT1	ATP6V0B
MRPS36	0.0027128	1.01685	0.346	0.556	1	AT1	MRPS36
YIPF3	0.00289922	1.29277	0.286	0.457	1	AT1	YIPF3
S100A16	0.0029923	1.06766	0.265	0.41	1	AT1	S100A16
TGIF1	0.0031176	1.45822	0.182	0.277	1	AT1	TGIF1
CLPTM1L	0.00324992	1.33955	0.289	0.461	1	AT1	CLPTM1L
SDC4	0.00327353	0.821849	0.443	0.709	1	AT1	SDC4
ZDHHC7	0.00333143	1.2767	0.209	0.317	1	AT1	ZDHHC7
PRKCZ	0.00338491	1.47772	0.405	0.511	1	AT1	PRKCZ
UBB	0.00357768	0.639353	0.632	0.896	1	AT1	UBB
CDC42	0.00376378	0.705895	0.459	0.784	1	AT1	CDC42
RAB32	0.00383934	1.18327	0.277	0.434	1	AT1	RAB32
CXADR	0.00395465	0.964895	0.389	0.641	1	AT1	CXADR
LRP10	0.00406162	1.33643	0.227	0.35	1	AT1	LRP10
SFTPB	0.00427249	0.252271	0.836	0.952	1	AT1	SFTPB
TMEM9	0.0044512	1.31717	0.255	0.397	1	AT1	TMEM9
TOMM7	0.00467286	0.333446	0.556	0.882	1	AT1	TOMM7
PRRG4	0.0047157	1.33421	0.185	0.278	1	AT1	PRRG4
PARP14	0.00475591	1.55348	0.429	0.563	1	AT1	PARP14
RNF213	0.00484232	1.96937	0.352	0.425	1	AT1	RNF213
DDRGK1	0.00586008	1.68827	0.345	0.411	1	AT1	DDRGK1
UBE2A	0.00596522	1.37348	0.196	0.293	1	AT1	UBE2A
HSPA1B	0.00641041	2.15	0.197	0.293	1	AT1	HSPA1B
NME3	0.00645707	1.18673	0.314	0.489	1	AT1	NME3
SDHD	0.00662903	1.41616	0.237	0.363	1	AT1	SDHD
ADD1	0.00677583	1.30598	0.263	0.411	1	AT1	ADD1
CD59	0.00736718	0.625935	0.592	0.804	1	AT1	CD59
LRRFIP1	0.00750054	0.998641	0.528	0.769	1	AT1	LRRFIP1
ARRB1	0.00797884	1.39988	0.174	0.255	1	AT1	ARRB1
BLVRA	0.00800494	1.30793	0.23	0.347	1	AT1	BLVRA
PEBP1	0.00841675	0.644649	0.605	0.867	1	AT1	PEBP1
RNF181	0.00875578	1.19324	0.333	0.528	1	AT1	RNF181
JUN	0.0087876	0.813319	0.667	0.879	1	AT1	JUN
EMC7	0.00881329	1.25058	0.241	0.364	1	AT1	EMC7
NDUFA6	0.00882243	1.29825	0.312	0.489	1	AT1	NDUFA6
SARAF	0.00883889	1.41436	0.452	0.631	1	AT1	SARAF
SLC25A37	0.00905238	1.37673	0.228	0.342	1	AT1	SLC25A37
SPTSSA	0.00910222	1.24226	0.438	0.57	1	AT1	SPTSSA
ACAA2	0.00957059	1.48956	0.2	0.296	1	AT1	ACAA2
CCND3	0.00959542	1.13943	0.237	0.351	1	AT1	CCND3
KLF13	0.0097621	1.27445	0.197	0.289	1	AT1	KLF13
RAB5B	0.00995159	1.32298	0.224	0.337	1	AT1	RAB5B
CAV11	0	1.44608	0.712	0.359	0	trans_AT2-AT1	CAV1
GPC5	0	1.86895	0.731	0.404	0	trans_AT2-AT1	GPC5
NDNF1	0	1.41569	0.702	0.402	0	trans_AT2-AT1	NDNF
FN1	0	1.74864	0.598	0.303	0	trans_AT2-AT1	FN1
CAV21	0	1.3702	0.643	0.359	0	trans_AT2-AT1	CAV2
NRG1	0	2.10075	0.412	0.129	0	trans_AT2-AT1	NRG1
HIF1A-AS3	0	1.86274	0.492	0.223	0	trans_AT2-AT1	HIF1A-AS3
SLC2A1	0	1.8794	0.452	0.185	0	trans_AT2-AT1	SLC2A1
PALM2-AKAP2	0	2.26014	0.408	0.145	0	trans_AT2-AT1	PALM2-AKAP2
DIAPH3	0	1.29013	0.474	0.212	0	trans_AT2-AT1	DIAPH3
KRT4	0	1.50682	0.435	0.177	0	trans_AT2-AT1	KRT4
CD24	0	1.37107	0.73	0.474	0	trans_AT2-AT1	CD24
CLIC51	0	1.6368	0.416	0.163	0	trans_AT2-AT1	CLIC5
SLC2A3	0	1.67551	0.625	0.376	0	trans_AT2-AT1	SLC2A3
TIMP31	0	1.36251	0.442	0.193	0	trans_AT2-AT1	TIMP3
LBH	0	1.64826	0.476	0.231	0	trans_AT2-AT1	LBH
NDRG11	0	1.35387	0.743	0.505	0	trans_AT2-AT1	NDRG1
COL12A11	0	1.65222	0.418	0.181	0	trans_AT2-AT1	COL12A1
AKR1C2	0	1.87741	0.445	0.216	0	trans_AT2-AT1	AKR1C2
KHDRBS2	0	1.51409	0.429	0.202	0	trans_AT2-AT1	KHDRBS2
VEGFA1	0	1.48147	0.825	0.601	0	trans_AT2-AT1	VEGFA
AKR1C3	0	1.53017	0.538	0.316	0	trans_AT2-AT1	AKR1C3
AJUBA1	0	1.46012	0.432	0.211	0	trans_AT2-AT1	AJUBA
TNNC11	0	1.16652	0.575	0.354	0	trans_AT2-AT1	TNNC1
MYL91	0	1.00839	0.488	0.269	0	trans_AT2-AT1	MYL9
TNS3	0	1.21377	0.636	0.419	0	trans_AT2-AT1	TNS3
TGFB2	0	1.31195	0.569	0.355	0	trans_AT2-AT1	TGFB2
ANXA31	0	1.26703	0.837	0.623	0	trans_AT2-AT1	ANXA3
AL139807.1	0	2.015	0.386	0.175	0	trans_AT2-AT1	AL139807.1
VIM	0	1.44346	0.58	0.369	0	trans_AT2-AT1	VIM
ANOS1	0	1.0016	0.694	0.484	0	trans_AT2-AT1	ANOS1
ADAMTS9-AS2	0	1.70188	0.375	0.169	0	trans_AT2-AT1	ADAMTS9-AS2
STC2	0	1.88158	0.36	0.157	0	trans_AT2-AT1	STC2
AC105254.1	0	1.76858	0.336	0.134	0	trans_AT2-AT1	AC105254.1
AC022217.3	0	1.97496	0.349	0.148	0	trans_AT2-AT1	AC022217.3
CFHR1	0	2.05165	0.28	0.08	0	trans_AT2-AT1	CFHR1
ABCA7	0	1.69751	0.565	0.365	0	trans_AT2-AT1	ABCA7
ADAMTSL1	0	2.17817	0.257	0.064	0	trans_AT2-AT1	ADAMTSL1
WWC2	0	1.34724	0.686	0.495	0	trans_AT2-AT1	WWC2
MDM2	0	1.28139	0.653	0.462	0	trans_AT2-AT1	MDM2
CAVIN21	0	1.32807	0.638	0.452	0	trans_AT2-AT1	CAVIN2
CDH4	0	2.3941	0.254	0.07	0	trans_AT2-AT1	CDH4
PGF	0	2.42076	0.251	0.068	0	trans_AT2-AT1	PGF
RBMS3	0	1.24598	0.741	0.561	0	trans_AT2-AT1	RBMS3
SOX4	0	0.743758	0.818	0.64	0	trans_AT2-AT1	SOX4
GDF15	0	1.93469	0.827	0.651	0	trans_AT2-AT1	GDF15
SEMA5A1	0	2.26465	0.258	0.085	0	trans_AT2-AT1	SEMA5A
PEG10	0	1.02596	0.77	0.604	0	trans_AT2-AT1	PEG10
GAS5	0	0.891014	0.882	0.718	0	trans_AT2-AT1	GAS5
MYOF	0	1.1797	0.803	0.639	0	trans_AT2-AT1	MYOF
PAWR	0	1.09449	0.723	0.559	0	trans_AT2-AT1	PAWR
QKI	0	1.17482	0.841	0.679	0	trans_AT2-AT1	QKI
CCN11	0	1.19406	0.767	0.611	0	trans_AT2-AT1	CCN1
EPB41L5	0	1.34884	0.794	0.638	0	trans_AT2-AT1	EPB41L5
RHOBTB3	0	0.84941	0.8	0.646	0	trans_AT2-AT1	RHOBTB3
GPRC5A1	0	1.04825	0.823	0.671	0	trans_AT2-AT1	GPRC5A
SNHG29	0	0.744803	0.864	0.716	0	trans_AT2-AT1	SNHG29
IFT57	0	1.12774	0.793	0.679	0	trans_AT2-AT1	IFT57
CD471	0	1.00417	0.847	0.743	0	trans_AT2-AT1	CD47
EMP21	0	1.14478	0.868	0.775	0	trans_AT2-AT1	EMP2
LMO71	0	0.838478	0.93	0.857	0	trans_AT2-AT1	LMO7
ANXA21	0	0.843236	0.952	0.893	0	trans_AT2-AT1	ANXA2
S100A101	0	1.06568	0.946	0.92	0	trans_AT2-AT1	S100A10
ZFAS1	0	0.789002	0.935	0.912	0	trans_AT2-AT1	ZFAS1
RPS19	0	0.760648	0.989	0.992	0	trans_AT2-AT1	RPS19
HILPDA	1.57284488488598e-305	1.76254	0.472	0.27	5.91311034472885e-301	trans_AT2-AT1	HILPDA
CFH	6.51281916160918e-305	1.16042	0.605	0.413	2.44849436380697e-300	trans_AT2-AT1	CFH
AC112206.2	4.49085964160172e-304	1.54012	0.448	0.236	1.68833868226017e-299	trans_AT2-AT1	AC112206.2
KHDRBS3	3.8326533265925e-302	1.1806	0.615	0.413	1.44088601813245e-297	trans_AT2-AT1	KHDRBS3
PTCHD4	2.64862652046408e-299	1.41202	0.445	0.234	9.95751140368471e-295	trans_AT2-AT1	PTCHD4
AL078459.1	1.90690065196385e-298	2.24078	0.294	0.119	7.1689930010581e-294	trans_AT2-AT1	AL078459.1
QSOX1	2.54378351745665e-293	0.947004	0.76	0.634	9.56335413387828e-289	trans_AT2-AT1	QSOX1
SAMD4A	1.03183185112968e-292	1.2212	0.617	0.421	3.87917184432202e-288	trans_AT2-AT1	SAMD4A
TMOD3	5.43428726487078e-287	0.912073	0.73	0.587	2.04302029722817e-282	trans_AT2-AT1	TMOD3
EDN11	1.98972715362212e-286	1.36127	0.44	0.236	7.48037923404237e-282	trans_AT2-AT1	EDN1
PLK2	3.74027390325873e-282	1.16355	0.591	0.408	1.40615597393012e-277	trans_AT2-AT1	PLK2
RRM2B	5.85577809230841e-282	1.03238	0.615	0.427	2.20147977380335e-277	trans_AT2-AT1	RRM2B
EPS8L21	5.80313782022718e-275	0.985257	0.592	0.401	2.18168966351441e-270	trans_AT2-AT1	EPS8L2
AHNAK1	1.37920123706948e-274	1.00787	0.436	0.233	5.1851070507627e-270	trans_AT2-AT1	AHNAK
EGFR	3.1853329181113e-269	1.09157	0.716	0.577	1.19752591056394e-264	trans_AT2-AT1	EGFR
SEMA3B1	2.39508890499246e-268	0.951687	0.317	0.136	9.00433673831917e-264	trans_AT2-AT1	SEMA3B
RPS27L	1.46774804954173e-266	0.586828	0.894	0.868	5.51799879225212e-262	trans_AT2-AT1	RPS27L
RPS8	2.44189011295725e-264	0.45837	0.986	0.992	9.18028587966279e-260	trans_AT2-AT1	RPS8
MAP21	1.65397465159482e-261	1.65017	0.288	0.12	6.21811770267073e-257	trans_AT2-AT1	MAP2
PVT1	5.59848316075927e-258	1.05706	0.649	0.465	2.10474974428745e-253	trans_AT2-AT1	PVT1
AKR1C1	1.58094136422497e-257	1.26203	0.464	0.275	5.94354905880376e-253	trans_AT2-AT1	AKR1C1
FRAS1	3.91851714665948e-257	1.37847	0.452	0.26	1.47316652128663e-252	trans_AT2-AT1	FRAS1
PXDN	1.66495432698888e-256	1.61666	0.279	0.117	6.25939579231468e-252	trans_AT2-AT1	PXDN
PHPT1	2.65833693511745e-253	0.679323	0.868	0.855	9.99401770757405e-249	trans_AT2-AT1	PHPT1
SPTBN11	4.29399847909882e-252	0.74274	0.84	0.756	1.6143287282172e-247	trans_AT2-AT1	SPTBN1
AL353138.1	8.61840778229594e-246	1.22145	0.49	0.298	3.24009040575416e-241	trans_AT2-AT1	AL353138.1
RPL17	1.52280978113868e-242	0.465749	0.952	0.904	5.72500337219086e-238	trans_AT2-AT1	RPL17
DAPK2	2.55999121295771e-242	1.11285	0.657	0.509	9.62428696511452e-238	trans_AT2-AT1	DAPK2
RPL36A	1.09733792931554e-241	0.448788	0.946	0.926	4.12544194526178e-237	trans_AT2-AT1	RPL36A
AC027288.3	3.17729137600633e-241	1.31633	0.351	0.173	1.19450269280958e-236	trans_AT2-AT1	AC027288.3
PRICKLE1	7.48065783345914e-241	1.36313	0.45	0.267	2.81235331248896e-236	trans_AT2-AT1	PRICKLE1
STOM1	3.7606823899107e-236	0.845442	0.681	0.527	1.41382854448693e-231	trans_AT2-AT1	STOM
MAGI1	5.80508218791371e-233	0.884194	0.807	0.681	2.18242064854616e-228	trans_AT2-AT1	MAGI1
DDAH1	4.70643178091401e-232	1.11767	0.709	0.606	1.76938302803462e-227	trans_AT2-AT1	DDAH1
CD551	6.04797899193528e-231	0.671635	0.793	0.709	2.27373770201807e-226	trans_AT2-AT1	CD55
DST1	1.36737101069826e-230	0.982253	0.538	0.355	5.14063131472009e-226	trans_AT2-AT1	DST
GREM2	4.67891423247474e-230	1.6389	0.298	0.137	1.75903780569888e-225	trans_AT2-AT1	GREM2
GLCCI11	9.30896096301312e-227	1.4107	0.526	0.369	3.49970387404478e-222	trans_AT2-AT1	GLCCI1
CLIC31	1.64324202337279e-226	0.995861	0.426	0.242	6.17776838687e-222	trans_AT2-AT1	CLIC3
RPS4Y1	3.12019729767017e-226	0.718597	0.749	0.626	1.1730381740591e-221	trans_AT2-AT1	RPS4Y1
EEF1G	1.56613128889362e-225	0.475792	0.898	0.78	5.88787058059555e-221	trans_AT2-AT1	EEF1G
GAPDH	4.59489609165532e-224	0.513706	0.966	0.951	1.72745118565782e-219	trans_AT2-AT1	GAPDH
RPL26	1.8939010722075e-222	0.379252	0.98	0.985	7.1201210809641e-218	trans_AT2-AT1	RPL26
NRP2	9.46975497142572e-221	1.78063	0.3	0.145	3.5601543815075e-216	trans_AT2-AT1	NRP2
NEDD91	6.89536694787844e-220	0.802039	0.744	0.619	2.5923132040549e-215	trans_AT2-AT1	NEDD9
MXI1	6.40512764855912e-215	1.24174	0.452	0.283	2.4080077394758e-210	trans_AT2-AT1	MXI1
MAGI3	9.78466388306551e-214	0.897008	0.796	0.68	3.67854438683848e-209	trans_AT2-AT1	MAGI3
GJA11	1.98558121939835e-213	1.04897	0.442	0.269	7.46479259432811e-209	trans_AT2-AT1	GJA1
MALAT1	6.99155131388315e-209	0.483684	0.998	0.995	2.62847371645437e-204	trans_AT2-AT1	MALAT1
PHLDA31	2.4461183466512e-207	1.10461	0.441	0.269	9.19618192423517e-203	trans_AT2-AT1	PHLDA3
RPL13	2.03618320942575e-206	0.302768	0.994	0.995	7.6550307758361e-202	trans_AT2-AT1	RPL13
TES1	1.73748057810447e-203	0.800796	0.71	0.595	6.53205823338376e-199	trans_AT2-AT1	TES
SNHG16	1.84576714727915e-202	0.674158	0.742	0.615	6.93916159019595e-198	trans_AT2-AT1	SNHG16
UTRN	8.15381108880012e-195	0.681547	0.858	0.77	3.0654252788344e-190	trans_AT2-AT1	UTRN
TNFRSF10D	1.08714996853486e-194	1.368	0.364	0.207	4.08714030670682e-190	trans_AT2-AT1	TNFRSF10D
RPL29	1.91645035402397e-194	0.342881	0.981	0.987	7.20489510595313e-190	trans_AT2-AT1	RPL29
GADD45A	5.30417214512555e-194	1.32692	0.464	0.309	1.99410351795995e-189	trans_AT2-AT1	GADD45A
H3F3B	8.88428130151252e-193	0.496525	0.842	0.703	3.34004555530363e-188	trans_AT2-AT1	H3F3B
SLC38A2	1.21283939300454e-192	0.728488	0.779	0.677	4.55966969800055e-188	trans_AT2-AT1	SLC38A2
ATF31	1.62843257806978e-192	0.939315	0.55	0.389	6.12209227725332e-188	trans_AT2-AT1	ATF3
NFE2L2	2.4321338862769e-191	0.665043	0.794	0.706	9.14360734545802e-187	trans_AT2-AT1	NFE2L2
KRT191	4.71966707217383e-188	0.341663	0.934	0.905	1.77435883578375e-183	trans_AT2-AT1	KRT19
DSP	6.53346573811878e-187	0.818288	0.638	0.49	2.45625644424575e-182	trans_AT2-AT1	DSP
ENO21	8.15651719872997e-187	1.22878	0.42	0.266	3.06644264086253e-182	trans_AT2-AT1	ENO2
RAB11FIP11	1.84298663277655e-186	0.498496	0.893	0.791	6.92870824592345e-182	trans_AT2-AT1	RAB11FIP1
SNHG6	2.40942627645625e-185	0.666425	0.731	0.604	9.05823808633728e-181	trans_AT2-AT1	SNHG6
FAS	1.12343118329143e-184	1.46776	0.28	0.14	4.22353953358411e-180	trans_AT2-AT1	FAS
RPL23A	2.67082511210398e-183	0.310599	0.977	0.983	1.00409670089549e-178	trans_AT2-AT1	RPL23A
RAB321	2.9935878315755e-183	0.988306	0.544	0.406	1.12543934528081e-178	trans_AT2-AT1	RAB32
RPS18	6.90015605512164e-183	0.331968	0.989	0.991	2.59411366892298e-178	trans_AT2-AT1	RPS18
RPL15	1.66400637818158e-182	0.307745	0.979	0.985	6.25583197877365e-178	trans_AT2-AT1	RPL15
BCL2L14	2.13534950613181e-181	1.5674	0.36	0.212	8.02784646830254e-177	trans_AT2-AT1	BCL2L14
FAM189A2	3.37868970846798e-179	1.34401	0.302	0.157	1.27021839589854e-174	trans_AT2-AT1	FAM189A2
ARL4C	5.16048537465164e-178	1.1796	0.337	0.185	1.94008447660028e-173	trans_AT2-AT1	ARL4C
C19orf331	1.03083858993188e-177	0.639392	0.662	0.528	3.8754376788489e-173	trans_AT2-AT1	C19orf33
TPI1	1.23216294688215e-177	0.465258	0.923	0.918	4.63231659880343e-173	trans_AT2-AT1	TPI1
SNAPC1	4.27079099245402e-176	1.47994	0.483	0.341	1.60560387361309e-171	trans_AT2-AT1	SNAPC1
GALNT18	3.26542935240336e-175	1.03065	0.544	0.395	1.22763816503604e-170	trans_AT2-AT1	GALNT18
LAMA51	1.9356794658243e-174	0.975989	0.368	0.214	7.27718695176645e-170	trans_AT2-AT1	LAMA5
NACA	1.57044896932689e-172	0.321905	0.962	0.975	5.90410290018446e-168	trans_AT2-AT1	NACA
LINC01578	3.65683723410979e-171	0.552264	0.807	0.661	1.37478795816357e-166	trans_AT2-AT1	LINC01578
RPL7A	2.65104047724562e-170	0.271663	0.98	0.987	9.9665866742049e-166	trans_AT2-AT1	RPL7A
RPS15	3.32742634872266e-169	0.255069	0.979	0.991	1.25094593580228e-164	trans_AT2-AT1	RPS15
RPS3A	8.3620655005189e-169	0.273957	0.987	0.989	3.14371852492008e-164	trans_AT2-AT1	RPS3A
AP000331.1	1.24124800938738e-167	1.62207	0.29	0.154	4.66647189129187e-163	trans_AT2-AT1	AP000331.1
RPS24	2.57786498038195e-167	0.257229	0.988	0.992	9.69148339374595e-163	trans_AT2-AT1	RPS24
EPB41L3	5.93616589552322e-167	1.1893	0.414	0.264	2.23170156842196e-162	trans_AT2-AT1	EPB41L3
RPS16	1.8582912897607e-165	0.278906	0.979	0.984	6.98624610385533e-161	trans_AT2-AT1	RPS16
HBEGF1	2.4486582186975e-165	1.22137	0.367	0.221	9.20573057319326e-161	trans_AT2-AT1	HBEGF
PRKY	7.06266814786714e-165	1.32759	0.343	0.2	2.65521009019065e-160	trans_AT2-AT1	PRKY
PTEN	8.62395784203712e-162	0.589858	0.793	0.676	3.24217695071385e-157	trans_AT2-AT1	PTEN
CDKN1A1	1.30643566952288e-161	0.993486	0.542	0.395	4.91154489957127e-157	trans_AT2-AT1	CDKN1A
RPS23	4.08635411187186e-160	0.262953	0.983	0.989	1.53626482835823e-155	trans_AT2-AT1	RPS23
DDB2	4.83468883929549e-160	1.21814	0.349	0.207	1.81760126913314e-155	trans_AT2-AT1	DDB2
PFKP	3.73284840635311e-159	0.779111	0.547	0.401	1.40336435836845e-154	trans_AT2-AT1	PFKP
AQP41	6.1097909263048e-159	0.390092	0.674	0.535	2.29697589874429e-154	trans_AT2-AT1	AQP4
RIN21	9.68274873962196e-159	0.971044	0.513	0.375	3.64022938866088e-154	trans_AT2-AT1	RIN2
ERRFI1	3.3252946893059e-158	0.729852	0.724	0.629	1.25014453844455e-153	trans_AT2-AT1	ERRFI1
N4BP11	1.55547006972949e-157	0.90937	0.549	0.419	5.84778972714801e-153	trans_AT2-AT1	N4BP1
EBPL1	6.66219830397448e-157	0.771521	0.674	0.587	2.5046534523792e-152	trans_AT2-AT1	EBPL
RPL9	7.11813728153515e-152	0.313153	0.979	0.984	2.67606371099314e-147	trans_AT2-AT1	RPL9
FLNB1	7.15245719559417e-151	0.836224	0.61	0.491	2.68896628268363e-146	trans_AT2-AT1	FLNB
RPS21	1.24731341055571e-150	0.296622	0.966	0.977	4.6892747669842e-146	trans_AT2-AT1	RPS21
MYL61	3.6535226769396e-150	0.381289	0.957	0.97	1.37354185039544e-145	trans_AT2-AT1	MYL6
RPS2	1.00348394702991e-149	0.265848	0.989	0.984	3.77259789885895e-145	trans_AT2-AT1	RPS2
ROR1	1.98745833312557e-149	1.2249	0.603	0.499	7.47184960338557e-145	trans_AT2-AT1	ROR1
TKT	6.345719398211e-149	0.446071	0.928	0.914	2.38567320775743e-144	trans_AT2-AT1	TKT
P4HA1	4.44539113279163e-148	0.757151	0.684	0.583	1.67124479637301e-143	trans_AT2-AT1	P4HA1
CCN21	1.31650501703214e-147	0.880652	0.531	0.393	4.94940061153232e-143	trans_AT2-AT1	CCN2
SMARCA5	2.28311565298298e-147	0.84811	0.737	0.683	8.5833732973895e-143	trans_AT2-AT1	SMARCA5
DPYSL2	4.12269451494627e-146	0.519763	0.827	0.743	1.54992700289405e-141	trans_AT2-AT1	DPYSL2
PLOD2	8.09250900078486e-146	0.750536	0.639	0.519	3.04237875884507e-141	trans_AT2-AT1	PLOD2
EHBP1	2.48429276461209e-145	1.04485	0.561	0.448	9.33969864855916e-141	trans_AT2-AT1	EHBP1
DLC1	9.31304788272652e-145	0.703362	0.81	0.759	3.50124035151104e-140	trans_AT2-AT1	DLC1
ANO6	3.57593779299968e-144	1.0672	0.454	0.323	1.34437381327823e-139	trans_AT2-AT1	ANO6
AC090204.1	8.89281590488069e-144	1.03512	0.471	0.342	3.3432541394399e-139	trans_AT2-AT1	AC090204.1
LDHA	2.97811160450802e-143	0.475709	0.883	0.872	1.11962105771479e-138	trans_AT2-AT1	LDHA
PPP3CA	4.44067699662943e-143	0.850211	0.741	0.668	1.66947251688284e-138	trans_AT2-AT1	PPP3CA
H2AFZ	5.82093621137496e-143	0.360414	0.762	0.637	2.18838096866642e-138	trans_AT2-AT1	H2AFZ
PRAG1	1.32938851714416e-142	0.820881	0.538	0.394	4.99783613020348e-138	trans_AT2-AT1	PRAG1
NCOR21	4.15536723698938e-142	0.745402	0.671	0.57	1.56221031274616e-137	trans_AT2-AT1	NCOR2
IQCJ-SCHIP1	2.35168684460147e-141	1.10253	0.323	0.188	8.84116669227923e-137	trans_AT2-AT1	IQCJ-SCHIP1
PLXNA11	2.7145048868715e-141	1.09931	0.27	0.146	1.02051811221934e-136	trans_AT2-AT1	PLXNA1
MTRNR2L12	9.5877923467229e-141	0.627129	0.797	0.666	3.60453053275047e-136	trans_AT2-AT1	MTRNR2L12
ASPM	1.08717935389134e-140	0.732577	0.294	0.157	4.08725078095448e-136	trans_AT2-AT1	ASPM
ARHGAP44	3.16167932370972e-140	0.784718	0.599	0.468	1.18863334174867e-135	trans_AT2-AT1	ARHGAP44
TMEM265	5.13021482486507e-139	1.03286	0.409	0.277	1.92870426340802e-134	trans_AT2-AT1	TMEM265
KLF5	1.42319766551507e-137	0.700934	0.742	0.674	5.3505116235039e-133	trans_AT2-AT1	KLF5
GXYLT2	1.75051277049311e-137	1.08688	0.413	0.283	6.58105276066884e-133	trans_AT2-AT1	GXYLT2
IDS	3.06574466676506e-137	0.744321	0.606	0.499	1.15256670747033e-132	trans_AT2-AT1	IDS
ZNF292	3.58406341434666e-137	0.680512	0.706	0.598	1.34742864062363e-132	trans_AT2-AT1	ZNF292
AP000462.1	5.20276650780915e-137	1.60058	0.289	0.166	1.95598006861085e-132	trans_AT2-AT1	AP000462.1
RPL18	1.33792510437831e-136	0.317739	0.979	0.989	5.02992942991025e-132	trans_AT2-AT1	RPL18
ARHGEF261	3.63550697390785e-136	1.06526	0.375	0.246	1.36676884684066e-131	trans_AT2-AT1	ARHGEF26
ASAP2	1.40358501891947e-135	1.46761	0.262	0.145	5.27677787862774e-131	trans_AT2-AT1	ASAP2
RASAL2	6.10245602946634e-135	0.952823	0.548	0.437	2.29421834427787e-130	trans_AT2-AT1	RASAL2
RDX1	8.46136432076629e-134	0.791224	0.662	0.591	3.18104991639209e-129	trans_AT2-AT1	RDX
PAM	9.53035334766541e-134	0.586366	0.777	0.679	3.58293634105481e-129	trans_AT2-AT1	PAM
ZNF608	1.49134137173525e-133	1.01949	0.408	0.277	5.60669788703867e-129	trans_AT2-AT1	ZNF608
PHLDB2	2.7949742227268e-132	1.03585	0.295	0.169	1.05077055903414e-127	trans_AT2-AT1	PHLDB2
MAML2	6.2138676457664e-131	0.54017	0.772	0.639	2.33610354142588e-126	trans_AT2-AT1	MAML2
TAF1D	6.81316725527021e-131	0.624585	0.744	0.679	2.56141022961883e-126	trans_AT2-AT1	TAF1D
DAPK1	3.17694199733865e-130	0.965583	0.601	0.493	1.19437134389946e-125	trans_AT2-AT1	DAPK1
LAMA31	5.36913828094209e-130	0.965618	0.397	0.268	2.01852753672018e-125	trans_AT2-AT1	LAMA3
TBC1D2	1.67427836996989e-129	0.889996	0.478	0.35	6.29444953190181e-125	trans_AT2-AT1	TBC1D2
FTX	5.23771163152467e-129	0.724091	0.723	0.601	1.9691176878717e-124	trans_AT2-AT1	FTX
MPP5	3.69139189369094e-128	0.765937	0.596	0.472	1.38777878243311e-123	trans_AT2-AT1	MPP5
TNS11	2.01398106117861e-127	0.85513	0.488	0.365	7.57156179950098e-123	trans_AT2-AT1	TNS1
EPB41L4A-AS1	3.52412351566447e-127	0.843837	0.574	0.471	1.32489423571406e-122	trans_AT2-AT1	EPB41L4A-AS1
ICAM11	5.24959269856084e-127	0.343945	0.647	0.512	1.97358437502395e-122	trans_AT2-AT1	ICAM1
TMSB101	8.68009880933893e-127	0.396188	0.967	0.979	3.26328314737097e-122	trans_AT2-AT1	TMSB10
HCFC1R11	4.77331165854495e-126	0.762602	0.454	0.325	1.79452651802997e-121	trans_AT2-AT1	HCFC1R1
SGCE	5.11235807138335e-126	0.972268	0.471	0.352	1.92199101693657e-121	trans_AT2-AT1	SGCE
PLEKHG1	2.60288156455922e-125	0.711569	0.471	0.333	9.7855332419604e-121	trans_AT2-AT1	PLEKHG1
DHRS3	1.21402445595805e-123	0.658014	0.682	0.592	4.56412494217428e-119	trans_AT2-AT1	DHRS3
PALLD	1.32998534529627e-123	0.718959	0.526	0.397	5.00007990564134e-119	trans_AT2-AT1	PALLD
CCND2	8.63064978051478e-122	0.541786	0.644	0.529	3.24469278498453e-117	trans_AT2-AT1	CCND2
RIT1	1.5322018852789e-121	0.804958	0.513	0.398	5.76031298770603e-117	trans_AT2-AT1	RIT1
AC008268.1	2.48407105380186e-121	1.04791	0.288	0.165	9.33886512676811e-117	trans_AT2-AT1	AC008268.1
PEAK11	4.23506071558992e-120	0.825743	0.526	0.409	1.59217107602603e-115	trans_AT2-AT1	PEAK1
MPDZ	3.01163527526041e-119	1.12125	0.314	0.194	1.13222428173415e-114	trans_AT2-AT1	MPDZ
ANP32B	3.64398289203284e-119	0.527722	0.82	0.788	1.36995536825975e-114	trans_AT2-AT1	ANP32B
PPFIBP1	3.59803235753851e-118	0.976868	0.442	0.327	1.3526802648166e-113	trans_AT2-AT1	PPFIBP1
FAM162A	4.07922301505575e-118	0.718728	0.678	0.616	1.53358389251021e-113	trans_AT2-AT1	FAM162A
NECTIN3	3.22019799664745e-117	0.895593	0.499	0.383	1.21063343683961e-112	trans_AT2-AT1	NECTIN3
PATJ	1.54472390111381e-116	0.560306	0.789	0.691	5.80738950623736e-112	trans_AT2-AT1	PATJ
BAX	1.25725915104553e-115	0.561245	0.687	0.612	4.72666577835568e-111	trans_AT2-AT1	BAX
FRY	2.10605597381275e-115	0.807691	0.602	0.494	7.91771743354904e-111	trans_AT2-AT1	FRY
GBE1	3.3966144572815e-115	0.862983	0.597	0.494	1.27695720521498e-110	trans_AT2-AT1	GBE1
SPRY2	3.39957462234071e-115	0.886211	0.473	0.364	1.27807007926899e-110	trans_AT2-AT1	SPRY2
WSB11	2.01486535503649e-114	0.496005	0.916	0.898	7.57488630225968e-110	trans_AT2-AT1	WSB1
ROBO1	5.43967991605047e-114	0.965291	0.474	0.356	2.04504766443918e-109	trans_AT2-AT1	ROBO1
LAMB31	1.22810404881236e-113	0.763083	0.45	0.331	4.61705717151008e-109	trans_AT2-AT1	LAMB3
PIAS1	4.20143911180679e-112	0.752778	0.608	0.525	1.57953103408376e-107	trans_AT2-AT1	PIAS1
JUND	4.81462750281761e-112	0.563565	0.886	0.866	1.81005920968428e-107	trans_AT2-AT1	JUND
SPTAN1	9.84750374292627e-112	0.568336	0.644	0.548	3.70216903215313e-107	trans_AT2-AT1	SPTAN1
TJP1	1.24335199458533e-111	0.561468	0.767	0.686	4.67438182364356e-107	trans_AT2-AT1	TJP1
HSP90AB1	1.69142453639698e-111	0.318724	0.942	0.941	6.35891054458444e-107	trans_AT2-AT1	HSP90AB1
TXNRD1	3.67839193761438e-111	0.644895	0.731	0.665	1.38289144894613e-106	trans_AT2-AT1	TXNRD1
TEAD1	5.10347618070257e-111	0.559127	0.741	0.648	1.91865187013513e-106	trans_AT2-AT1	TEAD1
CLDN1	6.78351702632063e-111	0.871227	0.445	0.326	2.55026322604524e-106	trans_AT2-AT1	CLDN1
TRIM221	1.645886100142e-110	0.906464	0.428	0.312	6.18770879348385e-106	trans_AT2-AT1	TRIM22
IARS	6.37007104219039e-109	0.956738	0.491	0.387	2.39482820831148e-104	trans_AT2-AT1	IARS
HERC4	1.84595638918958e-108	0.740567	0.638	0.54	6.93987304515821e-104	trans_AT2-AT1	HERC4
LINC00862	2.68292407100468e-108	1.12954	0.317	0.202	1.00864530449421e-103	trans_AT2-AT1	LINC00862
LPIN2	5.17464942395535e-108	0.613921	0.683	0.591	1.94540945093601e-103	trans_AT2-AT1	LPIN2
SNHG1	2.50542328265942e-107	1.12945	0.302	0.193	9.41913883115808e-103	trans_AT2-AT1	SNHG1
N4BP2L2	3.871365060895e-107	0.490923	0.798	0.738	1.45543969464348e-102	trans_AT2-AT1	N4BP2L2
BMP4	6.10906886425705e-107	0.890619	0.386	0.267	2.29670443951744e-102	trans_AT2-AT1	BMP4
YEATS21	6.85340906190755e-106	0.898374	0.431	0.317	2.57653913682414e-101	trans_AT2-AT1	YEATS2
CRABP2	1.30887748741645e-105	1.01458	0.287	0.174	4.92072491394214e-101	trans_AT2-AT1	CRABP2
LRP1	8.27745941863399e-105	1.19127	0.259	0.155	3.11191086843545e-100	trans_AT2-AT1	LRP1
IMMP2L	9.26119652643759e-105	0.593877	0.7	0.592	3.48174683411421e-100	trans_AT2-AT1	IMMP2L
VPS13D1	1.86775526631757e-104	0.870865	0.532	0.437	7.0218259237209e-100	trans_AT2-AT1	VPS13D
SFTA1P1	2.79298720108815e-104	0.479756	0.829	0.785	1.05002353824909e-99	trans_AT2-AT1	SFTA1P
NRK	1.33177015644637e-103	1.06798	0.315	0.201	5.00678990316012e-99	trans_AT2-AT1	NRK
GLS1	1.43559075533515e-103	0.713641	0.687	0.619	5.39710344468251e-99	trans_AT2-AT1	GLS
ARID5B	2.24027791003805e-103	0.656794	0.652	0.562	8.42232480278805e-99	trans_AT2-AT1	ARID5B
RIC1	4.84155498316973e-103	0.930357	0.446	0.337	1.82018259592266e-98	trans_AT2-AT1	RIC1
AKAP91	2.97380817688215e-102	0.499078	0.777	0.724	1.11800318409885e-97	trans_AT2-AT1	AKAP9
SHROOM3	1.57193651562369e-101	0.705808	0.69	0.618	5.90969533048727e-97	trans_AT2-AT1	SHROOM3
ANKRD291	2.20629415581561e-101	0.676216	0.372	0.262	8.29456287878879e-97	trans_AT2-AT1	ANKRD29
ARHGAP35	2.5101061635921e-101	0.678837	0.61	0.523	9.43674412202448e-97	trans_AT2-AT1	ARHGAP35
ZMAT3	3.96140700207198e-101	0.710019	0.519	0.411	1.48929096242896e-96	trans_AT2-AT1	ZMAT3
AC015802.6	4.23743935274673e-101	1.12988	0.258	0.155	1.59306532466513e-96	trans_AT2-AT1	AC015802.6
PRDX11	7.93977261508246e-101	0.413278	0.832	0.827	2.98495751464025e-96	trans_AT2-AT1	PRDX1
KDM5B	1.08728949360404e-100	0.620829	0.588	0.483	4.08766485120439e-96	trans_AT2-AT1	KDM5B
PTPN11	3.88396515897368e-100	0.652647	0.613	0.522	1.46017670151616e-95	trans_AT2-AT1	PTPN1
CCNG1	4.49156135434676e-100	0.635041	0.588	0.503	1.68860249116667e-95	trans_AT2-AT1	CCNG1
SCEL1	1.8011551465578e-99	0.703146	0.527	0.417	6.77144277348406e-95	trans_AT2-AT1	SCEL
SLC25A6	3.23345152678861e-99	0.354972	0.826	0.702	1.21561610149618e-94	trans_AT2-AT1	SLC25A6
TSPAN131	3.73986165825798e-99	0.385135	0.757	0.717	1.40600099042209e-94	trans_AT2-AT1	TSPAN13
MTHFD1L	7.56487448606974e-99	0.932062	0.454	0.347	2.84401456303792e-94	trans_AT2-AT1	MTHFD1L
GPRC5D-AS1	3.36208380734231e-98	1.08586	0.381	0.275	1.26397540737034e-93	trans_AT2-AT1	GPRC5D-AS1
TRIM161	6.62458906623695e-98	0.990257	0.347	0.239	2.49051425945178e-93	trans_AT2-AT1	TRIM16
FNIP1	1.56901846585043e-97	0.604285	0.666	0.574	5.89872492236471e-93	trans_AT2-AT1	FNIP1
AC092944.1	7.91820391944544e-97	1.57948	0.265	0.164	2.97684876351551e-92	trans_AT2-AT1	AC092944.1
PSTPIP2	1.37378217237527e-96	1.10439	0.315	0.208	5.16473407704483e-92	trans_AT2-AT1	PSTPIP2
ENO1	1.10939620981196e-95	0.290209	0.949	0.938	4.17077505078807e-91	trans_AT2-AT1	ENO1
SLC4A5	2.84569631899336e-95	0.997935	0.408	0.298	1.06983953112555e-90	trans_AT2-AT1	SLC4A5
SSR2	1.3281333640434e-94	0.356672	0.863	0.856	4.99311738212118e-90	trans_AT2-AT1	SSR2
MID1	2.71626797707942e-94	0.736535	0.593	0.497	1.02118094598301e-89	trans_AT2-AT1	MID1
IRS2	4.34077854483821e-94	0.892173	0.393	0.285	1.63191569393193e-89	trans_AT2-AT1	IRS2
ALCAM	6.07582621595754e-94	0.334299	0.92	0.849	2.28420686588924e-89	trans_AT2-AT1	ALCAM
MSANTD3	7.10819034531303e-94	1.05625	0.298	0.196	2.67232416032043e-89	trans_AT2-AT1	MSANTD3
APBB21	2.95330492723862e-93	0.902127	0.413	0.308	1.11029498739536e-88	trans_AT2-AT1	APBB2
BCL2L11	4.85067365482968e-93	0.624852	0.619	0.545	1.82361076053322e-88	trans_AT2-AT1	BCL2L1
RHOF1	1.62007736309445e-92	0.920602	0.289	0.186	6.09068084655358e-88	trans_AT2-AT1	RHOF
CADM1	3.41993229913545e-92	0.432645	0.891	0.834	1.28572354785997e-87	trans_AT2-AT1	CADM1
AARS	4.41910651620634e-92	1.17022	0.307	0.207	1.66136309476777e-87	trans_AT2-AT1	AARS
ZBTB20	1.63936404660926e-91	0.698363	0.62	0.532	6.16318913322753e-87	trans_AT2-AT1	ZBTB20
RBFOX2	4.3814705753083e-91	0.483103	0.71	0.614	1.64721386278715e-86	trans_AT2-AT1	RBFOX2
PTN	1.42927484747904e-90	1.27972	0.297	0.196	5.37335878909744e-86	trans_AT2-AT1	PTN
PTPRK	1.57334957645495e-90	0.519749	0.764	0.68	5.91500773268238e-86	trans_AT2-AT1	PTPRK
CCDC61	7.50249445942977e-90	0.591801	0.637	0.558	2.82056279202262e-85	trans_AT2-AT1	CCDC6
EDNRA	9.54064705536182e-90	1.20164	0.26	0.163	3.58680626046328e-85	trans_AT2-AT1	EDNRA
ESYT2	4.56628888619909e-89	0.588622	0.637	0.555	1.71669630676655e-84	trans_AT2-AT1	ESYT2
PDXK	8.64685510135699e-89	0.45932	0.722	0.662	3.25078517535516e-84	trans_AT2-AT1	PDXK
NLGN1	2.2288524777988e-87	1.11407	0.321	0.215	8.37937089028457e-83	trans_AT2-AT1	NLGN1
TMTC2	9.07882151523646e-87	0.555153	0.678	0.582	3.41318294865315e-82	trans_AT2-AT1	TMTC2
SNHG7	1.86661348605431e-86	0.366562	0.841	0.804	7.01753340082117e-82	trans_AT2-AT1	SNHG7
AMOTL2	2.99768448149698e-86	0.686306	0.41	0.305	1.12697948081879e-81	trans_AT2-AT1	AMOTL2
CD1511	1.25921104290877e-85	0.325004	0.723	0.676	4.73400391581553e-81	trans_AT2-AT1	CD151
PLEKHH2	2.42099647336445e-85	0.926557	0.348	0.247	9.10173624161363e-81	trans_AT2-AT1	PLEKHH2
LINC00891	1.61842908234186e-84	1.11708	0.282	0.185	6.08448413506421e-80	trans_AT2-AT1	LINC00891
SCAI	2.68045269688061e-83	0.81553	0.412	0.313	1.00771619139227e-78	trans_AT2-AT1	SCAI
APP1	4.9528559141243e-83	0.33499	0.808	0.726	1.86202618091503e-78	trans_AT2-AT1	APP
AOPEP	8.20292370398284e-83	0.414944	0.817	0.713	3.08388916651235e-78	trans_AT2-AT1	AOPEP
LIX1-AS1	1.49371821297658e-82	1.1085	0.323	0.224	5.61563362168547e-78	trans_AT2-AT1	LIX1-AS1
PKM	1.88444772959753e-82	0.298297	0.894	0.853	7.08458123942191e-78	trans_AT2-AT1	PKM
CLDN3	2.03152797100084e-82	0.630411	0.522	0.432	7.63752940697767e-78	trans_AT2-AT1	CLDN3
ADK	6.0118942462173e-82	0.449993	0.88	0.8	2.26017164186539e-77	trans_AT2-AT1	ADK
TMSB4X1	8.29961710973373e-82	0.327686	0.986	0.989	3.1202410524044e-77	trans_AT2-AT1	TMSB4X
FOSL21	9.89262895894542e-82	0.814771	0.347	0.245	3.71913385711553e-77	trans_AT2-AT1	FOSL2
FAM174B1	1.72072598928905e-81	0.857266	0.386	0.294	6.46906935673217e-77	trans_AT2-AT1	FAM174B
BNIP3	2.62543321855287e-81	0.573101	0.67	0.609	9.87031618514952e-77	trans_AT2-AT1	BNIP3
TM7SF3	4.6276434510971e-81	0.662155	0.531	0.447	1.73976255543995e-76	trans_AT2-AT1	TM7SF3
POLH	6.6106027287421e-81	1.11012	0.259	0.167	2.48525609587059e-76	trans_AT2-AT1	POLH
AL132857.1	9.27389496610194e-81	1.16066	0.313	0.217	3.48652081250602e-76	trans_AT2-AT1	AL132857.1
SPRED1	9.69795559317067e-81	0.751155	0.57	0.502	3.64594640525251e-76	trans_AT2-AT1	SPRED1
UBAP1	1.14293311299671e-79	0.437209	0.76	0.669	4.29685703831114e-75	trans_AT2-AT1	UBAP1
TOMM20	1.90716369318618e-79	0.318426	0.857	0.851	7.16998190453343e-75	trans_AT2-AT1	TOMM20
EIF4A3	2.3011056199981e-79	0.753895	0.453	0.359	8.65100657838287e-75	trans_AT2-AT1	EIF4A3
SPRYD71	2.35562622981983e-79	0.692914	0.354	0.256	8.85597681100764e-75	trans_AT2-AT1	SPRYD7
MMP24OS1	4.72148096669851e-79	0.469934	0.713	0.674	1.7750407694303e-74	trans_AT2-AT1	MMP24OS
PDLIM21	6.4918528120158e-79	0.650485	0.311	0.212	2.44061206467734e-74	trans_AT2-AT1	PDLIM2
RAB311	9.71903019506753e-79	0.645082	0.361	0.254	3.65386940183564e-74	trans_AT2-AT1	RAB31
DIPK2A	1.69590756876886e-78	1.18821	0.262	0.171	6.37576450478652e-74	trans_AT2-AT1	DIPK2A
KRT71	2.9377962348265e-78	0.276873	0.732	0.651	1.10446449448302e-73	trans_AT2-AT1	KRT7
CCNG2	3.29181432533168e-78	0.887222	0.383	0.29	1.23755759560844e-73	trans_AT2-AT1	CCNG2
CCSER1	8.82064840758881e-78	0.66968	0.573	0.477	3.31612276883301e-73	trans_AT2-AT1	CCSER1
PLS31	9.92098518287708e-78	0.590234	0.632	0.568	3.72979437950264e-73	trans_AT2-AT1	PLS3
IFRD1	2.10256918495416e-77	0.569721	0.632	0.552	7.90460885083518e-73	trans_AT2-AT1	IFRD1
FTH1	3.39100960276218e-77	0.362026	0.987	0.995	1.27485006015844e-72	trans_AT2-AT1	FTH1
MIR4435-2HG1	3.89482529130151e-77	0.921777	0.416	0.323	1.4642595682648e-72	trans_AT2-AT1	MIR4435-2HG
MORF4L2	1.1506308515427e-76	0.431731	0.785	0.739	4.32579668637477e-72	trans_AT2-AT1	MORF4L2
DTNA	1.61234772144714e-76	1.31102	0.276	0.185	6.06162125878053e-72	trans_AT2-AT1	DTNA
TSPAN5	3.14042508076333e-76	0.829978	0.39	0.293	1.18064280911297e-71	trans_AT2-AT1	TSPAN5
NHSL1	3.67398532027937e-76	0.642726	0.618	0.546	1.38123478115903e-71	trans_AT2-AT1	NHSL1
TACSTD21	6.11267441364765e-76	0.568146	0.606	0.549	2.29805994581083e-71	trans_AT2-AT1	TACSTD2
CDK17	2.41512711357742e-75	0.898793	0.406	0.317	9.07967038349431e-71	trans_AT2-AT1	CDK17
CNN3	1.44083675948213e-74	0.499407	0.647	0.601	5.41682579727307e-70	trans_AT2-AT1	CNN3
CYBRD11	7.9156751528745e-74	0.500501	0.365	0.255	2.97589807372317e-69	trans_AT2-AT1	CYBRD1
LRP6	2.3944401995964e-73	0.558212	0.637	0.572	9.00189793038265e-69	trans_AT2-AT1	LRP6
GPC6	4.33058897303315e-73	0.585035	0.397	0.286	1.62808492441181e-68	trans_AT2-AT1	GPC6
EFNA11	5.28799510389948e-73	0.555282	0.492	0.398	1.98802175931101e-68	trans_AT2-AT1	EFNA1
FZD61	2.95592301115379e-72	0.673155	0.457	0.366	1.11127925604327e-67	trans_AT2-AT1	FZD6
ANXA12	3.39712551565545e-72	0.475275	0.745	0.716	1.27714933761067e-67	trans_AT2-AT1	ANXA1
CORO1C	4.86157549310216e-72	0.650328	0.527	0.449	1.82770930663176e-67	trans_AT2-AT1	CORO1C
SOX5	5.50109193186869e-72	0.550486	0.726	0.631	2.06813551178603e-67	trans_AT2-AT1	SOX5
RSL24D1	1.05732622556548e-71	0.486976	0.703	0.672	3.97501794501343e-67	trans_AT2-AT1	RSL24D1
NABP1	1.92447839621116e-71	0.967207	0.335	0.246	7.23507653055585e-67	trans_AT2-AT1	NABP1
CTIF1	2.96899109795333e-71	0.955436	0.334	0.246	1.11619220327556e-66	trans_AT2-AT1	CTIF
WFDC3	3.51910717493839e-71	0.908817	0.27	0.179	1.32300834241809e-66	trans_AT2-AT1	WFDC3
EXT1	3.80908202020335e-71	0.60846	0.625	0.539	1.43202438549545e-66	trans_AT2-AT1	EXT1
SYDE2	1.77922333841718e-70	0.888003	0.316	0.227	6.68899014077938e-66	trans_AT2-AT1	SYDE2
PARP141	2.87134537901854e-70	0.5151	0.606	0.55	1.07948229524202e-65	trans_AT2-AT1	PARP14
GNAQ	5.91238926198073e-70	0.522357	0.812	0.784	2.22276274304165e-65	trans_AT2-AT1	GNAQ
UBE2E2	8.03493630098121e-70	0.54296	0.69	0.615	3.02073430235389e-65	trans_AT2-AT1	UBE2E2
PLXNB2	1.16530802462423e-69	0.546914	0.527	0.451	4.3809755185748e-65	trans_AT2-AT1	PLXNB2
PDE7A	3.03073372857936e-69	0.741372	0.442	0.355	1.13940434525941e-64	trans_AT2-AT1	PDE7A
MDM4	4.14455021334461e-69	0.823457	0.457	0.38	1.55814365270691e-64	trans_AT2-AT1	MDM4
STK17A	8.08404437665715e-69	0.590313	0.551	0.475	3.03919648340425e-64	trans_AT2-AT1	STK17A
RBPMS	9.11124669870261e-69	0.353486	0.862	0.804	3.42537319637725e-64	trans_AT2-AT1	RBPMS
ATP13A41	1.32608677781446e-68	0.578823	0.58	0.496	4.98542324119348e-64	trans_AT2-AT1	ATP13A4
CRTAC1	2.59692178412218e-68	0.672113	0.278	0.181	9.76312744740733e-64	trans_AT2-AT1	CRTAC1
MFSD101	2.77856700789886e-68	0.571151	0.544	0.472	1.04460226661958e-63	trans_AT2-AT1	MFSD10
FAM13A	1.23662751554742e-67	0.513864	0.712	0.641	4.64910114470053e-63	trans_AT2-AT1	FAM13A
ALDH3A21	1.5128209288345e-67	0.655118	0.481	0.402	5.68745028195331e-63	trans_AT2-AT1	ALDH3A2
SNHG5	1.64572632375142e-67	0.270778	0.822	0.694	6.18710811414346e-63	trans_AT2-AT1	SNHG5
EIF3H	1.97577462518971e-67	0.283994	0.84	0.828	7.42792470340071e-63	trans_AT2-AT1	EIF3H
BTG3	2.33129338727825e-67	0.452558	0.686	0.636	8.76449748947259e-63	trans_AT2-AT1	BTG3
ACTN41	3.8074893144109e-67	0.416572	0.787	0.77	1.43142560775278e-62	trans_AT2-AT1	ACTN4
FUT11	9.03970129082181e-67	0.946621	0.325	0.242	3.39847570028446e-62	trans_AT2-AT1	FUT11
SLC3A21	9.09850219225288e-67	0.598338	0.539	0.464	3.42058189917747e-62	trans_AT2-AT1	SLC3A2
PARD6B	1.20386826637235e-66	0.625114	0.475	0.399	4.52594274742683e-62	trans_AT2-AT1	PARD6B
BACH1	2.01618586796454e-66	0.737044	0.472	0.397	7.5798507706127e-62	trans_AT2-AT1	BACH1
ERO1A	4.44713273168383e-66	0.801022	0.5	0.434	1.67189955047654e-61	trans_AT2-AT1	ERO1A
SFRP5	6.78881689811958e-66	0.775969	0.308	0.216	2.55225571284806e-61	trans_AT2-AT1	SFRP5
C4orf3	9.14411993760353e-66	0.415655	0.808	0.824	3.43773189054205e-61	trans_AT2-AT1	C4orf3
DUSP11	9.97039891668928e-66	0.286054	0.763	0.73	3.74837147272933e-61	trans_AT2-AT1	DUSP1
SRRM2	2.05054836004988e-65	0.309252	0.836	0.805	7.70903655960753e-61	trans_AT2-AT1	SRRM2
COMMD6	3.30104136504294e-65	0.282863	0.833	0.848	1.24102650118789e-60	trans_AT2-AT1	COMMD6
PMAIP1	7.86386385142236e-65	0.810465	0.38	0.296	2.95641961494224e-60	trans_AT2-AT1	PMAIP1
RAPH1	1.69595487783046e-64	0.63767	0.541	0.461	6.37594236320362e-60	trans_AT2-AT1	RAPH1
FGFR2	2.11778121920005e-64	0.944458	0.486	0.42	7.96179849358259e-60	trans_AT2-AT1	FGFR2
ANKRD371	1.00818534751228e-63	0.987219	0.345	0.263	3.79027281397242e-59	trans_AT2-AT1	ANKRD37
C12orf76	1.20972921329154e-63	0.75747	0.301	0.214	4.54797697736955e-59	trans_AT2-AT1	C12orf76
LARP4B	4.07404455414068e-63	0.55198	0.642	0.59	1.53163705012919e-58	trans_AT2-AT1	LARP4B
TRAM1	5.51222353901532e-63	0.351272	0.818	0.785	2.07232043949281e-58	trans_AT2-AT1	TRAM1
BLVRB1	7.56019904464957e-63	0.374185	0.788	0.777	2.842256830836e-58	trans_AT2-AT1	BLVRB
TNFRSF10B	8.7758274748473e-63	0.539135	0.604	0.536	3.29927233916884e-58	trans_AT2-AT1	TNFRSF10B
PFDN11	1.47328991001157e-62	0.593631	0.504	0.431	5.53883341668849e-58	trans_AT2-AT1	PFDN1
PIK3CD-AS2	1.89181382057862e-62	0.911554	0.254	0.172	7.11227405846534e-58	trans_AT2-AT1	PIK3CD-AS2
FXR1	2.38178580913807e-62	0.458467	0.635	0.588	8.95432374945457e-58	trans_AT2-AT1	FXR1
PMEPA1	2.6905235422239e-62	0.807685	0.284	0.199	1.01150232569908e-57	trans_AT2-AT1	PMEPA1
DDIT4	4.72391901761273e-62	0.889839	0.44	0.362	1.7759573546715e-57	trans_AT2-AT1	DDIT4
UGDH	5.20036200815208e-62	0.764744	0.458	0.389	1.95507609696477e-57	trans_AT2-AT1	UGDH
GCNT2	6.98415383507364e-61	0.444084	0.731	0.665	2.62569263429594e-56	trans_AT2-AT1	GCNT2
RUNX1	8.69201100434987e-61	0.415672	0.739	0.672	3.26776153708534e-56	trans_AT2-AT1	RUNX1
NR6A1	1.09863346183765e-60	0.723872	0.472	0.389	4.13031249977865e-56	trans_AT2-AT1	NR6A1
GATA6	1.32723834464834e-60	0.95206	0.255	0.175	4.98975255670543e-56	trans_AT2-AT1	GATA6
RORA	1.54372157656337e-60	0.515097	0.618	0.538	5.80362126708998e-56	trans_AT2-AT1	RORA
CASD1	9.26409919400795e-60	0.743961	0.456	0.387	3.48283809198729e-55	trans_AT2-AT1	CASD1
MRPS6	1.224241779619e-59	0.766874	0.605	0.563	4.60253697047762e-55	trans_AT2-AT1	MRPS6
EHD21	1.70341050586502e-59	0.571715	0.301	0.216	6.40397179679955e-55	trans_AT2-AT1	EHD2
MAL2	3.79940069047969e-59	0.335294	0.822	0.806	1.42838468958584e-54	trans_AT2-AT1	MAL2
PAFAH1B3	5.56970116205036e-59	0.544107	0.501	0.429	2.09392915187283e-54	trans_AT2-AT1	PAFAH1B3
FRMD5	8.02137459867839e-59	0.455011	0.664	0.569	3.01563578037314e-54	trans_AT2-AT1	FRMD5
SNHG32	1.04984891607488e-58	0.36052	0.7	0.663	3.94690699998349e-54	trans_AT2-AT1	SNHG32
GALM	1.40572872913991e-58	0.881695	0.375	0.297	5.28483715720148e-54	trans_AT2-AT1	GALM
TJP21	1.4898293290386e-58	0.612953	0.498	0.426	5.60101336252062e-54	trans_AT2-AT1	TJP2
IPCEF1	1.81940736415744e-58	0.578064	0.442	0.341	6.84006198554991e-54	trans_AT2-AT1	IPCEF1
PPP4R2	4.1155751137035e-58	0.572358	0.536	0.475	1.54725046399683e-53	trans_AT2-AT1	PPP4R2
NARF	4.38654359465158e-58	0.780696	0.367	0.289	1.64912106440926e-53	trans_AT2-AT1	NARF
RBPJ	8.77615462427384e-58	0.476455	0.607	0.544	3.29939533099575e-53	trans_AT2-AT1	RBPJ
ARHGEF18	1.2353617587327e-57	0.972578	0.284	0.206	4.64434253195558e-53	trans_AT2-AT1	ARHGEF18
TBL1XR1	1.57154318534869e-57	0.39724	0.742	0.678	5.90821660531841e-53	trans_AT2-AT1	TBL1XR1
C12orf49	2.00432333946758e-57	0.762081	0.354	0.276	7.53525359472837e-53	trans_AT2-AT1	C12orf49
BNIP3L	2.00647372981686e-57	0.46361	0.771	0.758	7.54333798724647e-53	trans_AT2-AT1	BNIP3L
HEBP1	2.02937218046157e-57	0.536255	0.466	0.392	7.62942471244527e-53	trans_AT2-AT1	HEBP1
C1orf1981	2.39944276974952e-57	0.72299	0.271	0.192	9.02070509287331e-53	trans_AT2-AT1	C1orf198
RAB251	2.57663904579845e-57	0.380657	0.687	0.669	9.68687449267928e-53	trans_AT2-AT1	RAB25
SIK2	3.86998335248528e-57	0.637303	0.459	0.379	1.45492024136684e-52	trans_AT2-AT1	SIK2
SNHG3	2.1108022763477e-56	0.692808	0.397	0.317	7.93556115792918e-52	trans_AT2-AT1	SNHG3
ADAMTS1	2.15238349639309e-56	0.669211	0.362	0.28	8.09188575468982e-52	trans_AT2-AT1	ADAMTS1
TAGLN21	2.68165938147588e-56	0.349047	0.829	0.832	1.00816984446586e-51	trans_AT2-AT1	TAGLN2
MBD5	3.04126321704698e-56	0.517049	0.602	0.529	1.14336290644881e-51	trans_AT2-AT1	MBD5
KCNS3	5.4831021193123e-56	0.794335	0.258	0.179	2.06137224175546e-51	trans_AT2-AT1	KCNS3
SEC31A	1.88467945504107e-55	0.37678	0.751	0.694	7.08545241122692e-51	trans_AT2-AT1	SEC31A
CUX1	2.60033557626495e-55	0.444568	0.751	0.7	9.77596159896807e-51	trans_AT2-AT1	CUX1
BLCAP	5.36023448222851e-55	0.787445	0.421	0.355	2.01518015359381e-50	trans_AT2-AT1	BLCAP
PPP1R15A1	1.16441676893973e-54	0.452104	0.642	0.593	4.37762484282892e-50	trans_AT2-AT1	PPP1R15A
F3	1.18102165199969e-54	0.710027	0.364	0.281	4.44005090069282e-50	trans_AT2-AT1	F3
NPC1	1.43497553515132e-54	0.448702	0.713	0.658	5.39479052440138e-50	trans_AT2-AT1	NPC1
PPP2CB	1.45181720666154e-54	0.442627	0.635	0.585	5.45810678844405e-50	trans_AT2-AT1	PPP2CB
NINJ11	2.30781771346445e-54	0.547547	0.468	0.396	8.67624069376959e-50	trans_AT2-AT1	NINJ1
ZBTB41	3.91247876928083e-54	0.776092	0.331	0.256	1.47089639331113e-49	trans_AT2-AT1	ZBTB41
PNRC1	6.1369382968185e-54	0.353483	0.768	0.747	2.30718195268892e-49	trans_AT2-AT1	PNRC1
SYNE2	1.28141678319545e-53	0.485863	0.635	0.586	4.81748639642331e-49	trans_AT2-AT1	SYNE2
IKBIP	1.28277202456158e-53	0.91562	0.26	0.186	4.82258142633926e-49	trans_AT2-AT1	IKBIP
NIBAN21	1.47736758650191e-53	0.489949	0.591	0.544	5.55416344145395e-49	trans_AT2-AT1	NIBAN2
STAM	3.12675921661452e-53	0.580161	0.57	0.516	1.17550512748623e-48	trans_AT2-AT1	STAM
LURAP1L1	3.98776665544903e-53	0.66896	0.379	0.301	1.49920087411606e-48	trans_AT2-AT1	LURAP1L
PPP2R5A	5.94440491047793e-53	0.553115	0.575	0.529	2.23479902609418e-48	trans_AT2-AT1	PPP2R5A
ZFP36L11	6.35658080861611e-53	0.33271	0.796	0.775	2.38975655499923e-48	trans_AT2-AT1	ZFP36L1
CLIP4	7.91899457306753e-53	0.647775	0.438	0.365	2.97714600974474e-48	trans_AT2-AT1	CLIP4
MBNL2	1.01075101819645e-52	0.415338	0.689	0.613	3.79991845290957e-48	trans_AT2-AT1	MBNL2
LINC00513	2.00273181666242e-52	1.22111	0.332	0.263	7.52927026474238e-48	trans_AT2-AT1	LINC00513
RLF	3.15647386940536e-52	0.472393	0.557	0.486	1.18667635120294e-47	trans_AT2-AT1	RLF
CCNB1IP1	4.35372625713089e-52	0.493692	0.54	0.485	1.63678338636836e-47	trans_AT2-AT1	CCNB1IP1
LMTK2	5.67169207785061e-52	0.638997	0.48	0.417	2.13227263666794e-47	trans_AT2-AT1	LMTK2
CDKN1B1	8.68808900608752e-52	0.734345	0.341	0.269	3.2662870618386e-47	trans_AT2-AT1	CDKN1B
SNHG19	1.06707910368545e-51	0.542246	0.472	0.405	4.01168389030547e-47	trans_AT2-AT1	SNHG19
SDCBP1	2.35739980737595e-51	0.350923	0.709	0.68	8.86264457582987e-47	trans_AT2-AT1	SDCBP
ELL2	2.45983643527482e-51	0.435882	0.716	0.657	9.24775507841569e-47	trans_AT2-AT1	ELL2
NPEPPS1	4.2074901580086e-51	0.471167	0.618	0.571	1.58180592490333e-46	trans_AT2-AT1	NPEPPS
PTPN141	4.53265362871748e-51	0.775307	0.349	0.274	1.70405113171634e-46	trans_AT2-AT1	PTPN14
SREBF2	4.5978072989628e-51	0.437702	0.692	0.643	1.72854565404507e-46	trans_AT2-AT1	SREBF2
SRSF111	4.82432811693057e-51	0.293323	0.794	0.766	1.81370615556005e-46	trans_AT2-AT1	SRSF11
FHIT	5.23832621560671e-51	0.39081	0.781	0.687	1.96934874075734e-46	trans_AT2-AT1	FHIT
AEBP2	5.60420993069829e-51	0.636761	0.471	0.407	2.10690272344602e-46	trans_AT2-AT1	AEBP2
MARCKSL1	7.05609817078596e-51	0.482221	0.409	0.321	2.65274010730698e-46	trans_AT2-AT1	MARCKSL1
TM4SF1	1.75633375346542e-50	0.308898	0.697	0.663	6.60293674615326e-46	trans_AT2-AT1	TM4SF1
CCNI	3.07051336358099e-50	0.257341	0.876	0.89	1.15435949903827e-45	trans_AT2-AT1	CCNI
UBE2H	3.67701364862281e-50	0.410033	0.649	0.588	1.38237328119975e-45	trans_AT2-AT1	UBE2H
HOOK2	7.9860501569966e-50	0.57015	0.548	0.487	3.00235555652287e-45	trans_AT2-AT1	HOOK2
PHACTR11	1.13655737840678e-49	0.816217	0.472	0.415	4.2728874641203e-45	trans_AT2-AT1	PHACTR1
ZNF704	1.72489582235736e-49	0.878499	0.285	0.211	6.48474584415249e-45	trans_AT2-AT1	ZNF704
SEMA3A	6.4750540175807e-49	0.457362	0.375	0.295	2.43429655790946e-44	trans_AT2-AT1	SEMA3A
FLNA1	1.31600341866271e-48	0.41342	0.569	0.524	4.94751485246248e-44	trans_AT2-AT1	FLNA
RAPGEF2	1.85194937118993e-48	0.560269	0.602	0.549	6.96240366098855e-44	trans_AT2-AT1	RAPGEF2
PDGFC	1.97541688980228e-48	0.659667	0.422	0.353	7.42657979721169e-44	trans_AT2-AT1	PDGFC
PPP1R14C	3.07752689294106e-48	0.805604	0.387	0.324	1.15699623540119e-43	trans_AT2-AT1	PPP1R14C
MEF2A	4.01371893813334e-48	0.546594	0.531	0.471	1.50895763479123e-43	trans_AT2-AT1	MEF2A
[truncated: 11,353 more rows]

## Sheet: AT2_vs_secretory_AT2_clusters
	p_val	avg_log2FC	pct.1	pct.2	p_val_adj
CEACAM6	0	-2.7221	0.41	0.873	0
LAMP3	0	2.42316	0.779	0.332	0
FABP5	0	3.62411	0.52	0.101	0
CA2	0	2.93317	0.545	0.133	0
PGC	0	0.865897	0.704	0.295	0
GAS5	0	-1.14811	0.579	0.964	0
H3F3A	0	-0.984453	0.575	0.96	0
SNHG29	0	-1.11664	0.577	0.958	0
HPGD	0	-3.63051	0.354	0.73	0
BASP1	0	-2.97624	0.072	0.448	0
H3F3B	0	-0.840265	0.568	0.94	0
NR2F1	0	-3.49969	0.064	0.431	0
H3-3B	0	3.30464	0.392	0.025	0
SLC25A6	0	-0.836166	0.57	0.936	0
TTN	0	3.6187	0.444	0.079	0
NR2F1-AS1	0	-3.03448	0.083	0.448	0
H3-3A	0	3.60455	0.388	0.023	0
SNHG5	0	-0.795765	0.566	0.928	0
CALD1	0	-1.49447	0.367	0.727	0
SLC25A6_ENSG00000169100	0	4.0231	0.377	0.021	0
MTRNR2L12	0	-0.961986	0.538	0.893	0
DUOX1	0	2.69967	0.471	0.119	0
SFTA3_ENSG00000229415	0	4.70594	0.365	0.014	0
SLPI	0	2.92037	0.744	0.396	0
TNS3	0	-1.9564	0.253	0.6	0
GPX1	0	4.08772	0.363	0.018	0
ANOS1	0	-2.11345	0.333	0.673	0
SNHG16	0	-0.958546	0.492	0.826	0
AK1	0	2.45254	0.643	0.312	0
AQP5	0	-2.17579	0.243	0.568	0
CLDN18	0	4.92544	0.345	0.022	0
LINC01578	0	-0.792677	0.546	0.869	0
CD24	0	-1.45992	0.309	0.63	0
ATP5MJ	0	3.96722	0.338	0.018	0
ATP5MK	0	4.01094	0.332	0.016	0
MFSD2A	0	1.3823	0.749	0.434	0
H2AFZ	0	-0.92856	0.512	0.827	0
DST	0	-2.18127	0.189	0.5	0
SNHG6	0	-1.07999	0.488	0.798	0
ATP5MPL	0	-0.994518	0.474	0.783	0
TOMM6	0	-1.05361	0.448	0.757	0
ENSG00000279483.2	0	3.33994	0.326	0.019	0
PLA2G1B	0	4.90675	0.347	0.041	0
ALPL	0	2.14167	0.449	0.144	0
TRPC6	0	-2.87118	0.15	0.454	0
MACROD2	0	0.846974	0.67	0.371	0
ATP5MD	0	-0.915639	0.467	0.766	0
SDR16C5	0	1.7515	0.64	0.344	0
GPC6	0	-2.48372	0.156	0.449	0
PALLD	0	-1.73555	0.252	0.544	0
LGI3	0	2.69897	0.355	0.065	0
C11orf96	0	1.92927	0.493	0.203	0
TFPI	0	1.53556	0.822	0.533	0
EEF1G	0	-1.02352	0.681	0.97	0
MARCKSL1	0	-1.72889	0.175	0.458	0
KCNJ15	0	2.05926	0.416	0.135	0
CCDC141	0	3.55212	0.321	0.041	0
H2AZ1	0	4.06037	0.293	0.013	0
GPC5	0	-1.60047	0.281	0.56	0
C3_ENSG00000125730	0	3.74042	0.292	0.013	0
C2_ENSG00000166278	0	5.52488	0.283	0.006	0
ALDOA	0	2.80085	0.419	0.143	0
SEMA3E	0	-2.41775	0.146	0.42	0
RBMS3	0	-1.12972	0.45	0.724	0
BMP1	0	3.07164	0.365	0.092	0
MUC5B	0	-2.53863	0.248	0.517	0
MAML2	0	-0.951891	0.54	0.809	0
SOX4	0	-1.05623	0.52	0.788	0
CFH	0	-1.62404	0.311	0.575	0
CACNA2D2	0	1.57504	0.515	0.252	0
RHOBTB3	0	-1.34451	0.537	0.8	0
NME2	0	-1.06368	0.696	0.959	0
DUOXA1	0	2.84178	0.327	0.065	0
RNASEK	0	-0.693035	0.631	0.89	0
MDK	0	-1.78543	0.214	0.469	0
HHIP	0	1.29713	0.662	0.408	0
PTP4A1	0	3.62811	0.291	0.038	0
PRAG1	0	-1.58337	0.277	0.53	0
MID1	0	-1.30945	0.386	0.639	0
MALL	0	1.64724	0.629	0.377	0
GOLM1	0	-1.40946	0.362	0.609	0
TMTC2	0	-1.1187	0.491	0.738	0
FKBP2	0	2.61661	0.353	0.108	0
TTC39C	0	-1.1941	0.299	0.542	0
ANXA3	0	-1.24662	0.509	0.752	0
ARHGAP42	0	-1.87531	0.195	0.438	0
MID1IP1	0	1.61042	0.641	0.398	0
PHB	0	-1.15695	0.325	0.568	0
CSF3R	0	1.6591	0.44	0.198	0
C4BPA	0	2.5779	0.401	0.161	0
ARHGAP44	0	-1.15216	0.378	0.618	0
CCN2	0	-1.41476	0.28	0.518	0
CD36	0	1.36487	0.581	0.344	0
AGPAT2	0	1.64123	0.557	0.321	0
KHDRBS2	0	-1.63372	0.086	0.319	0
CYP1B1	0	-1.65037	0.175	0.406	0
SPATS2L	0	-0.777716	0.594	0.825	0
BEX2	0	2.19075	0.367	0.136	0
SMAGP	0	1.74726	0.385	0.155	0
MTRNR2L8	0	-1.28021	0.286	0.514	0
NRGN	0	3.13807	0.288	0.061	0
NDNF	0	-1.6343	0.314	0.54	0
CNTN6	0	-3.70106	0.031	0.256	0
APOC1	0	2.40316	0.379	0.154	0
KRT4	0	-2.66586	0.066	0.29	0
HIF1A-AS3	0	-2.54815	0.137	0.357	0
TFCP2L1	0	1.9151	0.307	0.088	0
AHR	0	-1.07818	0.638	0.856	0
MAGI3	0	-1.2495	0.604	0.821	0
GRIP1	0	-1.74808	0.15	0.366	0
ZFP36	0	2.18621	0.639	0.424	0
DRAIC	0	-2.14464	0.117	0.327	0
PAWR	0	-1.29595	0.46	0.667	0
MZT2A	0	-0.890499	0.524	0.731	0
VPS13C	0	-0.762935	0.574	0.778	0
AC027288.3	0	-2.4411	0.078	0.282	0
NPDC1	0	-2.00577	0.107	0.31	0
IQCJ-SCHIP1	0	-2.32568	0.09	0.292	0
SFTPD	0	2.23441	0.832	0.63	0
WASF1	0	-2.41588	0.061	0.262	0
CCN1	0	-1.07675	0.522	0.722	0
QKI	0	-1.21473	0.604	0.797	0
MYOF	0	-0.967459	0.568	0.761	0
TSPAN1	0	-2.70061	0.058	0.251	0
SPTSSA	0	1.14366	0.691	0.498	0
AQP4	0	-1.7846	0.482	0.673	0
UTRN	0	-0.849223	0.71	0.894	0
TPM1	0	-1.06534	0.67	0.845	0
SDC4	0	1.00865	0.815	0.64	0
RBPMS	0	-0.960143	0.765	0.929	0
PLAAT4	0	-0.833696	0.652	0.814	0
CELF2	0	-0.760933	0.785	0.945	0
PKM	0	-0.780913	0.797	0.957	0
TTC3	0	-0.652285	0.731	0.888	0
NFKBIA	0	1.47529	0.816	0.678	0
LMO7	0	-0.833796	0.807	0.935	0
TRAM1	0	-0.767898	0.755	0.878	0
MZT2B	0	-0.649221	0.781	0.903	0
RPL17	0	-1.45917	0.872	0.988	0
AGR2	0	-0.940034	0.848	0.963	0
KRT19	0	-0.937582	0.853	0.967	0
SFTA2	0	0.951285	0.962	0.872	0
GNAS	0	-0.620193	0.883	0.965	0
MIF	0	-0.750635	0.909	0.986	0
HOPX	0	1.46688	0.873	0.8	0
ZFAS1	0	-0.796455	0.897	0.97	0
AKAP13	0	0.687214	0.882	0.812	0
RPL36A	0	-0.862521	0.919	0.984	0
S100A10	0	-0.898097	0.906	0.968	0
TKT	0	-0.584808	0.911	0.972	0
GAPDH	0	-0.636836	0.933	0.992	0
SCGB3A1	0	-3.75549	0.743	0.801	0
TPI1	0	-0.576903	0.913	0.97	0
NAPSA	0	1.44203	0.988	0.937	0
SFTPA1	0	1.10841	0.995	0.951	0
SFTPA2	0	0.956327	0.994	0.956	0
NPM1	0	-0.475605	0.95	0.985	0
SFTPB	0	1.2752	0.997	0.966	0
SAT1	0	0.755755	0.982	0.953	0
RPL27A	0	-0.35097	0.965	0.992	0
EEF1B2	0	-0.45814	0.962	0.979	0
RPL13A	0	-0.723524	0.982	0.996	0
NPC2	0	0.463879	0.996	0.983	0
RPL23	0	-0.4936	0.978	0.991	0
RPS11	0	-0.577723	0.981	0.993	0
NACA	0	-0.396398	0.983	0.993	0
SFTPC	0	2.71605	0.999	0.99	0
RPL15	0	-0.610524	0.989	0.997	0
RPL10A	0	-0.394324	0.986	0.993	0
RPL7	0	-0.298307	0.985	0.992	0
RPL26	0	-0.58748	0.99	0.996	0
RPL29	0	-0.55595	0.992	0.997	0
RPS2	0	-0.5664	0.993	0.998	0
RPS7	0	-0.439452	0.992	0.996	0
RACK1	0	-0.448173	0.99	0.994	0
RPL23A	0	-0.413854	0.992	0.996	0
RPS16	0	-0.35807	0.992	0.996	0
RPS3A	0	-0.581502	0.996	0.999	0
RPS18	0	-0.551746	0.996	0.999	0
RPL9	0	-0.356008	0.993	0.995	0
RPS6	0	-0.439046	0.995	0.997	0
RPL7A	0	-0.533029	0.994	0.996	0
RPL5	0	-0.399968	0.993	0.994	0
RPS27A	0	-0.416465	0.996	0.997	0
RPL32	0	-0.29834	0.997	0.998	0
RPS23	0	-0.41121	0.997	0.996	0
RPL8	0	-0.353368	0.997	0.996	0
RPL12	0	-0.475172	0.997	0.998	0
RPS24	0	-0.465579	0.998	0.997	0
TPT1	0	-0.277455	0.998	0.999	0
RPL13	0	-0.525953	0.998	0.999	0
RPS8	0	-0.624371	0.997	0.997	0
RPS15	0	-0.36929	0.997	0.997	0
RPL18A	0	-0.37361	0.996	0.996	0
RPL18	0	-0.447309	0.996	0.996	0
UBA52	1.63848796815121e-306	-0.317444	0.982	0.987	6.15989551626447e-302
PEBP4	1.69488670037079e-305	1.89937	0.593	0.434	6.37192655004399e-301
MALRD1	2.32814330098225e-305	-1.37873	0.219	0.449	8.75265474004279e-301
PMM1	6.759852161633e-304	1.51824	0.495	0.266	2.54136642016593e-299
RPL41	8.90947068627086e-302	-0.264684	0.989	0.997	3.34951550450353e-297
TNNC1	3.99242323962178e-299	-1.60179	0.25	0.463	1.50095151693581e-294
DENND1A	5.16733360725754e-299	-1.39603	0.187	0.411	1.94265906964847e-294
APP	6.29695397250507e-297	-0.672338	0.636	0.846	2.36733984596328e-292
LY6E	1.33263616759056e-296	-0.914168	0.465	0.668	5.0100456720567e-292
CAV2	1.27233256646175e-295	-1.66273	0.244	0.455	4.78333428361295e-291
RPS9	2.64139461604116e-294	-0.300602	0.991	0.997	9.93032305900674e-290
RPS19	1.79768769579131e-293	-0.584282	0.997	0.999	6.75840689232744e-289
SBF2	2.40281180376197e-293	-2.03353	0.099	0.288	9.03337097624315e-289
LPIN2	4.08856299668786e-293	-0.912122	0.519	0.716	1.5370952586048e-288
LRRK2	8.96078682736211e-293	0.796614	0.864	0.721	3.36880780774678e-288
CRIM1	3.22946497602274e-290	-1.78252	0.165	0.374	1.21411735773575e-285
CAT	8.47692302742938e-289	1.17994	0.635	0.441	3.18689921216207e-284
RGS16	4.18860853462911e-288	2.4287	0.285	0.087	1.57470737859381e-283
TGFB2	1.35395720350707e-287	-1.31409	0.253	0.477	5.09020210658482e-283
SPINK5	2.17155826500609e-287	-0.828609	0.609	0.825	8.1639732972904e-283
SFTA1P	4.97886233430799e-286	-0.741635	0.733	0.898	1.87180329458309e-281
IMMP2L	1.22163195608522e-285	-0.894199	0.502	0.733	4.59272533890239e-281
ENO1	4.7210822490411e-285	-0.470865	0.937	0.982	1.774890871527e-280
PPP1R14B	2.86183915646762e-283	-0.770301	0.522	0.734	1.075908430874e-278
EIF3E	3.65007379152428e-283	-0.455124	0.896	0.955	1.37224524192355e-278
ALOX15B	7.52849677672586e-283	1.01028	0.612	0.392	2.83033836321009e-278
RPLP1	5.29335204422582e-282	-0.256757	1	0.999	1.9900357010267e-277
ADGRF1	5.40098241537437e-282	-1.61971	0.157	0.359	2.03049933906e-277
DUSP4	7.37960354114366e-282	-1.62744	0.168	0.373	2.77436195129296e-277
TPM4	1.02251722464137e-281	-0.732408	0.681	0.84	3.84415350603924e-277
ANXA2	1.32845754120606e-281	-0.488572	0.832	0.955	4.99433612616419e-277
ADAMTS3	4.33368877577787e-281	-1.95314	0.106	0.295	1.62925029525369e-276
GRAMD2B	1.82620970854179e-278	-1.07578	0.337	0.558	6.86563539926288e-274
TMOD3	9.83879889200332e-278	-1.01788	0.497	0.686	3.69889644344865e-273
RPL14	3.77018319514412e-276	-0.339993	0.995	0.995	1.41740037221443e-271
CSTB	7.53463523788779e-276	0.442998	0.967	0.946	2.83264611768392e-271
TMSB10	9.23078119037879e-275	-0.421694	0.981	0.991	3.47031218852291e-270
TCIM	1.10630373252293e-274	1.09403	0.705	0.504	4.15914888241995e-270
EPB41L4A	4.54035465624595e-274	-1.4062	0.196	0.406	1.70694633301567e-269
SOX5	1.87602991034756e-272	-0.561532	0.525	0.814	7.05293444795164e-268
MPP5	3.01041352292897e-272	-0.938924	0.386	0.616	1.13176496394515e-267
DCXR	4.75900259860045e-272	1.03801	0.748	0.603	1.78914702694384e-267
KLHL5	1.75471655600368e-271	-1.86341	0.133	0.322	6.59685689229583e-267
NFE2L2	3.50132419787122e-270	-0.78218	0.639	0.803	1.31632283218969e-265
MEG3	1.98632427644147e-268	-1.22844	0.146	0.353	7.4675861172817e-264
RPL24	3.34238075593936e-268	-0.262127	0.993	0.994	1.2565680451954e-263
SELENBP1	1.20415093009543e-267	1.42579	0.657	0.494	4.52700542169375e-263
KIAA1217	8.23433715245756e-267	-0.680072	0.595	0.853	3.09569905246642e-262
PIK3C2G	3.63214893778255e-266	2.14602	0.394	0.192	1.36550639315935e-261
LGALS3	1.76749547258894e-265	0.813924	0.792	0.657	6.6448992291981e-261
DARS	1.9456048880168e-265	-0.814786	0.413	0.648	7.31450157649915e-261
RPL3	2.61615843954944e-264	-0.270051	0.993	0.996	9.83544765348612e-260
ALCAM	2.82943016136268e-264	-0.584732	0.79	0.952	1.0637242691643e-259
SLIT2	3.39115426411339e-261	-1.08081	0.381	0.604	1.27490444559343e-256
TBL1XR1	5.27540034183198e-261	-0.715012	0.605	0.8	1.98328675851173e-256
DIAPH3	7.27814469407089e-261	-2.00864	0.085	0.256	2.73621849773595e-256
S100A9	4.66627826493421e-260	1.83342	0.302	0.108	1.75428731370202e-255
C9orf16	6.43712768422579e-259	-1.04774	0.344	0.555	2.42003815288469e-254
FN1	9.2304284139449e-258	-1.06285	0.211	0.423	3.47017956222258e-253
ATP1A1	1.07861223158216e-257	0.617966	0.892	0.825	4.05504268463312e-253
GSTM3	2.35134188796419e-257	-1.57285	0.163	0.353	8.83986982780135e-253
PRDX4	2.58948252318471e-256	-0.819726	0.567	0.736	9.73515954591291e-252
PGK1	2.0874560023213e-255	-0.579643	0.795	0.91	7.84779084072692e-251
CAVIN2	1.16349527470724e-254	-1.2359	0.345	0.555	4.37416048526187e-250
AJUBA	2.43395394470802e-254	-1.7171	0.13	0.311	9.15044985512982e-250
SECISBP2L	7.9939641365552e-253	1.08677	0.629	0.434	3.00533081713793e-248
LIX1-AS1	9.70493095252638e-253	-1.71478	0.164	0.354	3.64856879160229e-248
CAV1	3.236436891891e-252	-1.92591	0.258	0.437	1.21673844950642e-247
AKR1C2	7.14423655151683e-252	-1.55977	0.132	0.318	2.68587573154275e-247
FRAS1	2.15555126322666e-251	-1.52008	0.161	0.354	8.10379497410062e-247
FAM172A	4.15966120303214e-251	-0.881888	0.443	0.652	1.56382462927993e-246
TOMM20	6.0750283088126e-251	-0.476447	0.836	0.926	2.2839068926981e-246
SLC34A2	4.47115037878144e-250	0.437664	0.99	0.965	1.68092898490288e-245
SCEL	6.1057085394545e-250	-1.28074	0.319	0.529	2.29544112540792e-245
RBFOX2	2.41259458515095e-249	-0.719332	0.534	0.741	9.07014934287501e-245
RPSA	4.15120929888956e-249	-0.319666	0.984	0.99	1.56064713591753e-244
TGM2	7.9110970863873e-247	-1.45037	0.228	0.423	2.9741769496273e-242
NRXN3	9.22511217029156e-247	-0.989736	0.372	0.588	3.46818092042111e-242
MRPS24	1.76913438273656e-246	-0.682242	0.49	0.707	6.6510607118981e-242
KHDRBS3	3.08212942418377e-246	-1.25415	0.321	0.525	1.15872655702189e-241
HLA-DRB5	6.39794566208114e-246	1.83798	0.395	0.199	2.4053076716594e-241
AC019117.1	1.03174874920838e-245	-1.52725	0.148	0.338	3.87885942264892e-241
EPRS	6.77155143798614e-245	-0.93279	0.331	0.545	2.54576476311089e-240
NARS	9.0146013160667e-245	-0.976885	0.326	0.534	3.38903936477528e-240
H2AFY	1.17814606175651e-244	-0.835783	0.398	0.618	4.42924011917362e-240
C5orf38	1.32048397329911e-244	-0.881345	0.389	0.606	4.964359497618e-240
CLDN10	3.31667499554902e-243	-1.58965	0.115	0.292	1.24690396457665e-238
WDR60	1.55101654533565e-242	-0.917637	0.355	0.571	5.83104670218936e-238
AC090204.1	3.12062987693264e-242	-1.14378	0.276	0.478	1.17320080223283e-237
FAM177A1	5.31620109259359e-242	0.897921	0.782	0.674	1.99862580076056e-237
NAP1L1	3.69937330431546e-241	-0.442203	0.834	0.955	1.3907793937574e-236
NELL1	7.05544152204593e-241	-1.64808	0.089	0.257	2.65249324021317e-236
BEX4	1.06914437784576e-240	2.152	0.257	0.083	4.01944828851113e-236
CYB5A	1.23448560455799e-240	-0.43172	0.989	0.994	4.64104863033577e-236
RHOBTB2	4.23746526832953e-240	1.55101	0.451	0.251	1.59307506762849e-235
PTEN	5.0622591498451e-240	-0.593751	0.603	0.817	1.90315632738427e-235
PPCDC	2.60658331148533e-239	-1.01917	0.322	0.534	9.79944995952909e-235
ERP27	6.91029903334075e-239	-1.47879	0.158	0.341	2.59792692158446e-234
RPS14	8.7131697753919e-239	-0.259459	0.997	0.998	3.27571617705858e-234
SNX9	6.1214293308929e-238	-1.18444	0.238	0.439	2.30135135694919e-233
MAML3	1.23486903207482e-237	-0.772602	0.471	0.692	4.64249012608527e-233
ZNF385B	1.32106022484031e-237	0.905603	0.631	0.428	4.96652591528715e-233
MEG8	2.81675067969013e-237	-1.51819	0.101	0.274	1.0589574180295e-232
NT5DC2	8.27167352200557e-236	-1.21337	0.223	0.412	3.109735660598e-231
AOPEP	2.5217951700584e-235	-0.565343	0.619	0.861	9.48068894183456e-231
RPS5	2.88905397893162e-235	-0.302339	0.991	0.994	1.08613984337934e-230
ETV5	1.27087074767151e-234	1.28231	0.441	0.232	4.77783857587103e-230
DANCR	2.30803959252876e-234	-0.919913	0.362	0.567	8.67707484811187e-230
ATP10A	3.31587636431807e-234	-1.77964	0.118	0.289	1.24660371916538e-229
EPB41L5	1.04157897845941e-233	-0.895059	0.572	0.742	3.91581616951814e-229
DTNB	3.98615898636515e-233	-1.01681	0.318	0.519	1.49859647092398e-228
CD74	4.25665828273296e-233	1.00605	0.933	0.832	1.60029068139346e-228
LGR4	7.22405104893809e-233	-1.33995	0.189	0.378	2.71588199184828e-228
H2AFJ	1.12458161898008e-232	-0.909203	0.36	0.562	4.22786459655562e-228
CCDC69	1.63632768525059e-232	1.95204	0.261	0.085	6.15177393269959e-228
C19orf33	1.69255933687723e-232	-0.682814	0.443	0.649	6.36317682698994e-228
MEGF6	7.79776131961013e-232	1.82296	0.262	0.086	2.93156836810743e-227
IFT57	1.6061839252672e-231	-0.930745	0.639	0.756	6.03844846704203e-227
ATP8A1	3.45278632112966e-231	1.09306	0.599	0.412	1.2980750174287e-226
RASGRF1	4.15356233046481e-231	1.08207	0.515	0.31	1.56153175813825e-226
PRDX2	1.29534567614232e-230	-0.479466	0.847	0.927	4.86985206945703e-226
PAM	1.26244639200022e-229	-0.657756	0.602	0.804	4.74616721072481e-225
PAPSS2	9.8454682220088e-229	-1.0027	0.358	0.55	3.70140377806421e-224
DSP	1.83862186606024e-227	-1.27463	0.379	0.565	6.91229890545347e-223
IARS	2.97307425153267e-227	-1.08976	0.296	0.495	1.11772726486371e-222
CRTAC1	7.03216500567813e-227	1.79542	0.283	0.107	2.64374243388469e-222
SLC2A1	5.06046987175892e-226	-1.96938	0.103	0.262	1.90248364828776e-221
TSC22D3	1.39304083441865e-225	1.50781	0.433	0.239	5.23713701699691e-221
CADM1	1.46746990901073e-225	-0.590202	0.807	0.927	5.51695312292585e-221
SAMD4A	2.76151385130201e-225	-1.23414	0.332	0.533	1.03819113239699e-220
ANXA5	4.07199073327411e-225	-0.559379	0.794	0.876	1.5308649161744e-220
GPR39	4.18349284858371e-225	-0.921979	0.369	0.578	1.57278413642505e-220
EPB41L4A-AS1	4.53058313454993e-225	-0.927211	0.401	0.581	1.70327272943405e-220
CEBPD	7.29524458558007e-225	0.722249	0.902	0.843	2.74264720194883e-220
MAOA	5.75486696533314e-224	1.06997	0.57	0.385	2.16354223561699e-219
CD44	1.29245142236644e-223	0.844337	0.68	0.504	4.85897112238664e-219
EIF4A1	1.47082046255441e-223	-0.466378	0.764	0.934	5.52954952897329e-219
CMBL	1.57211161066264e-223	-1.09092	0.233	0.422	5.9103536002862e-219
ERBIN	1.84415607582336e-223	-0.725246	0.552	0.738	6.93310476705794e-219
FGGY	7.01862356561876e-223	1.07795	0.696	0.531	2.63865152949437e-218
DBI	8.69562496314777e-223	0.445562	0.972	0.953	3.2691202048954e-218
CCND3	2.61220013637072e-222	1.04956	0.465	0.253	9.82056641268574e-218
LRBA	5.07307984202885e-221	-0.508419	0.63	0.884	1.90722436661075e-216
TRAPPC5	9.17652366370693e-221	-0.660605	0.503	0.71	3.44991407137062e-216
SERINC5	3.40410529080611e-220	-0.999387	0.414	0.595	1.27977338407856e-215
LAMA5	4.10750825359331e-219	-1.50887	0.122	0.289	1.54421772793841e-214
EDN1	2.48097753804134e-218	-1.46371	0.145	0.319	9.32723505426643e-214
ID4	3.38112587410602e-218	-0.926011	0.408	0.589	1.27113427237016e-213
SEMA3C	1.78492405183378e-217	-1.51279	0.133	0.302	6.71042197286911e-213
PLOD2	2.48952379499495e-217	-0.787601	0.438	0.639	9.35936470728351e-213
GLB1L3	9.78010660266261e-217	-1.66796	0.115	0.276	3.67683107727101e-212
CD99	1.3271463538053e-216	-1.02353	0.285	0.476	4.98940671713102e-212
HSP90AB1	1.87396440215571e-216	-0.386193	0.93	0.977	7.04516916990441e-212
SEC31A	9.28791978109209e-215	-0.600738	0.642	0.802	3.49179344170157e-210
FHIT	3.6787675385121e-214	-0.531924	0.604	0.861	1.38303265610362e-209
TSPO	1.86376446319141e-213	-0.523809	0.757	0.856	7.0068224993681e-209
SLC25A5	2.79549665865495e-212	0.735953	0.901	0.86	1.05096696882133e-207
RPS17	3.69402353810176e-212	-0.257737	0.964	0.987	1.38876814914936e-207
EDNRA	5.22370755099949e-212	-1.69248	0.1	0.256	1.96385285379826e-207
GGTLC1	5.98411507013001e-212	-1.19976	0.216	0.399	2.24972806061538e-207
LINC00632	4.38783325202064e-211	-1.43598	0.167	0.34	1.64960591109716e-206
DHRS3	5.183328901009e-211	-0.792321	0.557	0.708	1.94867250033433e-206
GABARAP	7.21762215054676e-208	-0.367867	0.754	0.932	2.71346504749805e-203
UBE2V1	2.18916576050394e-207	-0.65712	0.482	0.679	8.23016867661456e-203
PEBP1	3.00631178013573e-207	0.604518	0.916	0.879	1.13022291374203e-202
CDK2AP1	2.05013417286767e-206	-0.847433	0.41	0.592	7.70747942289601e-202
BTF3	5.72450305801331e-206	-0.32345	0.95	0.971	2.15212692466011e-201
TMEM243	3.14816846289979e-205	1.00289	0.626	0.464	1.18355393362717e-200
NDUFA13	4.91108750854076e-205	-0.506318	0.778	0.89	1.8463233488359e-200
SLC4A7	5.72669733896602e-205	-1.07674	0.275	0.457	2.15295186458428e-200
TBC1D2	7.25900693827042e-205	-1.12713	0.269	0.449	2.72902365844277e-200
MSMO1	2.69324279425666e-204	0.779385	0.749	0.625	1.01252462850079e-199
IDS	4.85382513101185e-204	-0.821707	0.429	0.603	1.82479555800391e-199
NRIP1	7.78312206477858e-204	-0.957397	0.357	0.539	2.92606474025351e-199
SFTA3	1.13584700508483e-203	-0.478062	0.51	0.785	4.27021681561641e-199
TTC37	2.79609300469569e-203	-0.809905	0.363	0.561	1.05119116511535e-198
STK17B	3.24713269263761e-203	-0.711976	0.532	0.705	1.22075953579711e-198
TES	8.93579790179297e-203	-0.75748	0.516	0.686	3.35941322117907e-198
HTRA1	1.07741302165836e-202	-1.65798	0.099	0.25	4.05053425492462e-198
ROCK2	2.53903832237221e-202	-0.780956	0.482	0.654	9.54551457295831e-198
SNHG8	5.02808173871324e-201	-0.487541	0.768	0.873	1.89030732966924e-196
ADSS	5.47555006287831e-201	-0.835403	0.34	0.537	2.0585330461391e-196
MGMT	1.61595718334481e-200	-0.8065	0.431	0.599	6.0751910307848e-196
PVT1	1.78402238484441e-200	-0.893136	0.381	0.579	6.70703215582254e-196
DHCR24	3.29746529754412e-200	0.615982	0.867	0.809	1.23968207861171e-195
ASPH	6.15329261201649e-200	0.749639	0.729	0.599	2.3133303574876e-195
POLR2C	7.58390915042813e-200	1.45239	0.39	0.21	2.85117064510345e-195
SLC9A3R2	3.25326344140138e-199	-1.234	0.186	0.357	1.22306439079485e-194
SDC1	5.39442124844374e-199	-0.715944	0.553	0.703	2.02803266835242e-194
ETV1	7.50929636474337e-198	0.977465	0.522	0.326	2.82311996832527e-193
AKR1C3	1.73750437197327e-197	-1.09162	0.233	0.414	6.53214768643351e-193
PTPRK	2.20879023499833e-196	-0.641795	0.616	0.795	8.30394688847624e-192
CERS6	7.92525573163186e-196	-0.792302	0.427	0.618	2.979499892307e-191
AC008771.1	7.93511637692732e-196	-1.13507	0.219	0.391	2.98320700190583e-191
LINC00261	5.26497839745123e-195	-1.09199	0.246	0.422	1.97936862852179e-190
ESYT2	5.53706766495536e-195	-0.824053	0.49	0.66	2.08166058863997e-190
EIF4B	2.70755038755153e-194	-0.41592	0.823	0.909	1.0179035682e-189
GPI	5.02676553982837e-194	-0.656165	0.519	0.697	1.88981250469848e-189
UBAP1	5.66093408733987e-194	-0.735877	0.597	0.779	2.12822817013542e-189
HSPD1	5.71905699134831e-194	-0.494558	0.77	0.892	2.1500794758974e-189
SERPINA1	6.7091595790353e-194	1.688	0.61	0.474	2.52230854373832e-189
MCU	1.51032002617275e-193	-0.704316	0.531	0.718	5.67804813839644e-189
TEAD1	2.98231020296366e-193	-0.642207	0.573	0.76	1.12119952080419e-188
HIST1H4C	5.41333197911036e-193	-1.0842	0.235	0.411	2.03514215754654e-188
PLEKHG1	8.436169345814e-193	-1.25265	0.238	0.414	3.17157786555877e-188
LINC00862	2.55184628849472e-189	-1.35462	0.137	0.296	9.59366612159589e-185
NDUFA7	1.53647532667013e-188	-0.641187	0.528	0.695	5.77637899061634e-184
PABPC1	2.04052780277812e-188	-0.251425	0.94	0.976	7.67136427454432e-184
TCAF1	7.62221202718635e-188	-1.17239	0.195	0.362	2.86557061162071e-183
JUN	2.420358987654e-187	0.804832	0.898	0.864	9.0993396140852e-183
LDHA	6.85471739065418e-187	-0.451809	0.859	0.938	2.57703100301644e-182
RPL4	8.74709583720564e-187	-0.266056	0.963	0.983	3.28847067999746e-182
AC093817.2	9.79563123688954e-187	1.70267	0.257	0.099	3.68266756350862e-182
ARHGAP35	2.70123156045982e-186	-0.89034	0.459	0.62	1.01552800515487e-181
PKP4	3.19716634331993e-186	-0.89232	0.383	0.56	1.20197468677113e-181
CDC42EP1	2.06381658308372e-185	1.13725	0.406	0.223	7.75891844410324e-181
MARCH6	5.14039872829913e-185	-0.72125	0.378	0.576	1.93253290190406e-180
MMP24OS	4.94244012492569e-184	-0.576742	0.642	0.772	1.85811036496581e-179
NAV2	5.69517111076087e-184	-1.15169	0.339	0.504	2.14109957909055e-179
FHDC1	4.88879315367015e-183	1.67288	0.301	0.138	1.83794178612229e-178
PHPT1	1.32090015688998e-182	-0.441998	0.841	0.922	4.96592413982787e-178
F3	2.14905104400026e-182	-1.23951	0.223	0.392	8.07935739991899e-178
SNX30	3.22153282733355e-182	0.75871	0.636	0.464	1.21113526643605e-177
EPAS1	4.23724477418943e-181	0.799673	0.607	0.441	1.59299217285652e-176
TMEM238	1.33698324110577e-180	-0.61985	0.532	0.699	5.02638849493714e-176
EPS8L2	1.79424004998263e-180	-0.93651	0.313	0.48	6.7454454679097e-176
COX17	2.53958896796441e-180	0.95104	0.674	0.532	9.54758472506221e-176
KRT7	3.04539755978176e-180	-0.67388	0.536	0.722	1.14491721259995e-175
KIF22	5.88042839857e-180	1.84053	0.271	0.117	2.21074705644239e-175
CHI3L2	1.8070342959915e-179	2.10321	0.315	0.158	6.79354543578006e-175
USP25	8.11094104843761e-179	-0.836301	0.44	0.604	3.04930828716012e-174
MBIP	1.99319016049431e-178	0.789865	0.693	0.56	7.49339840837838e-174
H2AFV	2.90260187822081e-178	-0.687032	0.402	0.6	1.09123317611712e-173
RPS4X	4.08566051560411e-178	-0.281289	0.997	0.998	1.53600407084136e-173
C11orf1	9.78144248510652e-178	-1.02425	0.246	0.413	3.6773333022758e-173
GOLT1A	2.34774398174485e-177	1.32589	0.333	0.163	8.82634349936976e-173
AC112206.2	3.20799362611036e-177	-1.14443	0.17	0.335	1.20604520373619e-172
TXNRD1	5.43363453902419e-177	-0.547491	0.596	0.763	2.04277490494614e-172
SOCS3	5.8672294039005e-177	2.14006	0.271	0.121	2.20578489439639e-172
FAM114A1	7.13972959437794e-177	-1.02444	0.239	0.404	2.68418134100639e-172
STT3B	9.99317984699279e-177	-0.702464	0.539	0.689	3.75693596347694e-172
PRKCZ	1.02010242270793e-176	-0.768454	0.443	0.6	3.83507505817048e-172
FMO5	1.07227656153829e-176	1.65154	0.349	0.184	4.0312237331032e-172
KCNQ3	1.18000727890031e-176	-0.820388	0.367	0.548	4.4362373650257e-172
PAFAH1B3	3.41368661286227e-176	-0.833799	0.335	0.505	1.28337548210557e-171
DLGAP1	1.2858847429595e-175	2.03408	0.342	0.185	4.83428369115623e-171
AREG	1.33156284090514e-175	1.63756	0.468	0.299	5.00601050038286e-171
TMEM263	1.87095137137858e-175	-0.814807	0.388	0.553	7.03384168069776e-171
RASAL2	5.16553791055185e-175	-0.973033	0.354	0.527	1.94198397747197e-170
SKA2	5.76388240856227e-175	-0.993022	0.28	0.444	2.16693159149898e-170
SPDEF	8.79566688153054e-175	-1.47959	0.116	0.259	3.30673096411141e-170
SARS	1.60003493241118e-174	-0.783054	0.324	0.506	6.01533132839984e-170
FTL	3.18690015106431e-174	0.279081	1	0.998	1.19811511179263e-169
WFDC2	1.51694652574725e-173	-0.855581	0.852	0.91	5.7029604635468e-169
ADGRE5	1.74876577717758e-173	1.27216	0.319	0.151	6.5744849392991e-169
ZNF608	2.07552770868576e-173	-1.47079	0.196	0.352	7.80294642080412e-169
WDR34	2.42850554102674e-173	-1.1893	0.191	0.348	9.12996658149001e-169
SH3BP4	4.06234559130692e-173	-1.28662	0.185	0.34	1.52723882505184e-168
MAP1LC3A	5.7837021526884e-173	1.86184	0.257	0.109	2.1743828243032e-168
JUNB	9.52622809669084e-173	0.984635	0.768	0.645	3.58138545295092e-168
ADK	2.57143378231793e-172	-0.426986	0.753	0.921	9.66730530462425e-168
ATP13A4	4.48734260048739e-172	-0.7494	0.434	0.613	1.68701645065323e-167
ANP32E	2.30959381970979e-171	1.21876	0.359	0.188	8.68291796519894e-167
MBNL1	6.5306170390921e-171	-0.546665	0.824	0.922	2.45518547584667e-166
UBE2E2	7.36252089485862e-171	-0.660177	0.556	0.74	2.7679397304221e-166
LBH	8.7763282573856e-171	-1.81892	0.136	0.279	3.29946060836412e-166
CYP51A1	1.083482391292e-170	-0.469129	0.604	0.793	4.07335205006229e-166
STAG1	2.86284293192028e-170	-0.654684	0.496	0.682	1.07628580025543e-165
RUNX1	1.37130806783242e-169	-0.595946	0.599	0.777	5.15543268101597e-165
ALDH7A1	1.77243026944895e-169	-1.01994	0.262	0.421	6.66345159799333e-165
EXOC4	9.55498424596012e-169	-0.560586	0.551	0.751	3.59219632726871e-164
MGST3	1.07997239176685e-168	0.644019	0.779	0.692	4.06015620684747e-164
SNAPC1	1.46222184168792e-167	-1.59666	0.281	0.424	5.49722301382574e-163
DDX5	3.89022678311111e-167	0.433834	0.92	0.878	1.46253075911062e-162
SEMA3A	2.519523288645e-166	-1.51127	0.198	0.352	9.47214780366087e-162
P4HA1	2.57362188007952e-166	-0.611095	0.536	0.698	9.67553145815895e-162
DHRS7	1.30689218236513e-165	1.1772	0.473	0.313	4.91326115960169e-161
FTX	1.31728393031652e-165	-0.572757	0.524	0.745	4.95232893602497e-161
CTNND1	2.02708539440063e-165	-0.578773	0.631	0.788	7.62082754024916e-161
LPP	3.92747475276192e-165	-0.569194	0.693	0.858	1.47653413330085e-160
CCSER1	5.79246132244408e-164	-0.614457	0.42	0.623	2.17767583417285e-159
MAGED1	1.22859838957332e-163	-0.698135	0.443	0.605	4.61891564560091e-159
ARAP2	3.60111430551467e-163	-0.98325	0.299	0.457	1.35383892315824e-158
SLC6A14	6.66565057416419e-163	1.49606	0.332	0.173	2.50595133335703e-158
RPL22L1	6.76124680178012e-163	-0.524966	0.686	0.81	2.54189073512923e-158
MBNL2	1.05885181383522e-162	-0.584859	0.555	0.733	3.98075339411349e-158
LARS	1.08747127700593e-162	-0.873698	0.297	0.467	4.08834826590378e-158
GARS	1.54519784796786e-162	-0.879297	0.263	0.432	5.80917130943519e-158
ERGIC1	3.56212267184156e-162	-0.588334	0.548	0.692	1.33918001847884e-157
PLEKHA5	3.74541641603915e-162	-0.510388	0.57	0.757	1.40808930160992e-157
SESN3	3.38327437960191e-161	-0.646828	0.415	0.593	1.27194200301134e-156
ATP6V0E1	8.67650659111621e-161	0.517077	0.909	0.877	3.26193265293014e-156
PPP4R1	1.5884684982571e-160	-0.694063	0.502	0.655	5.97184731919758e-156
HIST1H1C	5.16781564521242e-160	-1.13118	0.188	0.339	1.94284029181761e-155
HDLBP	2.73515575136138e-159	-0.447383	0.745	0.863	1.02828180472431e-154
RAB10	1.91218862140457e-158	-0.565216	0.655	0.805	7.18887312217047e-154
PDGFD	2.26776235190422e-158	-1.1722	0.156	0.306	8.52565256198392e-154
SARNP	6.94548931576507e-158	-0.629529	0.434	0.61	2.61115670826188e-153
DDIT4	2.16950248034707e-157	-1.03228	0.304	0.46	8.15624457486481e-153
HSBP1L1	4.9805301708684e-157	-0.532635	0.648	0.763	1.87243031773797e-152
SLC7A11	1.28392805436438e-156	-0.703958	0.394	0.577	4.8269275203829e-152
CHD2	2.75684130215964e-156	-0.43197	0.704	0.899	1.03643448754692e-151
N4BP1	2.72469670548421e-155	-0.919713	0.35	0.501	1.02434972642679e-150
ADAM9	3.80900571716273e-155	-0.644499	0.503	0.66	1.43199569936733e-150
HOMER1	5.02401031250398e-155	-1.20169	0.266	0.427	1.88877667698587e-150
SERBP1	6.71235239847198e-155	-0.39581	0.798	0.897	2.52350888420554e-150
CASC4	7.80546333090972e-155	-0.691811	0.384	0.56	2.93446393925551e-150
PLS3	9.55171078008913e-155	-0.798277	0.507	0.65	3.59096566777451e-150
RPLP0	2.68233184300189e-154	-0.26719	0.996	0.995	1.00842265637656e-149
OSBPL10	2.72028258550139e-154	-0.764806	0.354	0.522	1.02269023801925e-149
TXNIP	2.95077651151969e-154	0.766684	0.759	0.664	1.10934442950583e-149
TACC2	1.1091386780526e-153	0.749403	0.711	0.581	4.16980686013875e-149
TARS	1.17662549813803e-153	-0.622683	0.393	0.578	4.42352356024991e-149
FAM49B	1.43374310136637e-153	-0.553992	0.472	0.673	5.39015718958686e-149
CD151	3.21534855012802e-153	-0.517888	0.627	0.747	1.20881028742063e-148
AC068724.3	4.38695539443091e-153	-1.2208	0.146	0.287	1.6492758805363e-148
SHE	5.47480305491182e-153	-1.20481	0.135	0.274	2.0582522084941e-148
SNED1	1.1734962386446e-152	-0.857745	0.349	0.513	4.41175910918438e-148
ROBO1	1.55025397989138e-152	-1.02661	0.27	0.427	5.82817983740163e-148
RIN2	3.76569881893682e-152	-0.839835	0.299	0.461	1.4157144709793e-147
KRT18	4.88569619204951e-152	-0.447099	0.897	0.952	1.83677748340101e-147
MSI2	7.0984750799275e-152	-0.629259	0.495	0.662	2.66867170629874e-147
VKORC1	9.8543447719426e-152	-0.733878	0.418	0.566	3.70474091701182e-147
PPP3CA	1.06092987607216e-151	-0.591109	0.623	0.767	3.98856586909327e-147
BMPR1A	1.51887109299653e-151	-0.78446	0.38	0.544	5.71019587412046e-147
AC118549.1	2.25563765793577e-151	-0.723945	0.35	0.524	8.48006977500953e-147
LPL	2.55669183553585e-151	1.34683	0.319	0.168	9.61188295569703e-147
AC007405.3	5.1631388312493e-151	-0.869296	0.278	0.437	1.94108204360817e-146
C18orf32	6.15744777615383e-151	-0.533465	0.519	0.681	2.31489249144503e-146
NEDD4L	9.81727513501404e-151	-0.434745	0.792	0.931	3.69080458700853e-146
GNL3	1.16965023723537e-150	-0.740825	0.387	0.541	4.39730006688637e-146
NHS	1.96544458074146e-150	-1.12551	0.151	0.297	7.38908890129752e-146
MYO1D	3.71792222861251e-150	-0.531233	0.524	0.711	1.39775286184687e-145
HILPDA	3.91923349361137e-150	-1.01129	0.202	0.354	1.4734358319232e-145
GALNT1	2.48028846950594e-149	-0.77459	0.414	0.559	9.32464450110758e-145
ANKIB1	2.86006389719426e-149	-0.742393	0.373	0.535	1.07524102215018e-144
VEGFA	9.58412013895883e-149	-0.667827	0.547	0.687	3.60314996624157e-144
KIAA1109	1.23431727470317e-148	-0.681734	0.351	0.525	4.64041579424655e-144
SOD2	3.59044977147747e-148	1.13848	0.709	0.61	1.34982959158696e-143
TMEM99	3.83358880140702e-148	-1.38839	0.127	0.258	1.44123770988897e-143
DDAH1	1.35373935683487e-147	-0.651032	0.57	0.694	5.0893831120207e-143
RAPH1	3.21086711665206e-147	-0.7386	0.405	0.57	1.20712549250534e-142
ANP32B	3.8404653956863e-147	-0.475334	0.76	0.851	1.44382296550826e-142
BMP4	4.46579209153862e-147	-1.23901	0.196	0.336	1.67891453681394e-142
TRIO	5.58802446101581e-147	-0.513947	0.561	0.752	2.10081779611889e-142
NEAT1	6.62349710368274e-147	0.367194	0.988	0.984	2.49010373612953e-142
PIP5K1B	1.09303679385369e-146	0.786484	0.524	0.357	4.10927182649294e-142
SAMD12	1.39488473971979e-146	-0.555058	0.515	0.703	5.24406917897657e-142
TBC1D5	3.30585868020415e-146	-0.599562	0.509	0.674	1.24283757082275e-141
FRMD5	7.38397668403854e-146	-0.363735	0.478	0.709	2.77600603436429e-141
TACC1	7.77973236332763e-146	0.828786	0.517	0.354	2.92479038199302e-141
USP13	1.9969212292673e-145	1.20569	0.308	0.157	7.50742536143042e-141
CTNNA1	2.63211213162137e-145	-0.447729	0.759	0.876	9.89542555883053e-141
TSPAN3	2.80565723425461e-145	0.66823	0.753	0.66	1.05478683721802e-140
NCL	4.13025979178024e-145	-0.380979	0.839	0.928	1.55277116871978e-140
NME1	1.41128005117756e-144	-0.599739	0.425	0.583	5.30570735240202e-140
PLEKHH2	4.67366308478397e-144	-1.06966	0.179	0.324	1.75706363672453e-139
EIF2S3	7.19378645389684e-144	-0.466452	0.631	0.77	2.70450401734252e-139
COBL	1.13645004714241e-143	-0.886042	0.356	0.505	4.27248395223187e-139
GNB1	1.46004037957961e-143	-0.527316	0.583	0.731	5.48902180702954e-139
ME1	1.55088091963747e-143	-0.482569	0.494	0.685	5.83053681737708e-139
SFRP5	1.30560847116436e-142	-1.03897	0.17	0.313	4.90843504734241e-138
RARS	1.97748280264216e-142	-0.903299	0.246	0.397	7.43434659653321e-138
NQO1	1.98114435342686e-142	-0.708298	0.406	0.567	7.4481121967083e-138
ACBD3	2.65557145785283e-142	-0.629279	0.468	0.614	9.98362089579773e-138
MTRR	4.44346590748538e-142	1.45591	0.277	0.135	1.67052100791913e-137
KIAA1328	6.93526483159063e-142	-0.853274	0.305	0.463	2.6073128134365e-137
LCN2	1.00572976401776e-141	-1.52481	0.372	0.494	3.78104104782476e-137
ATP5PO	2.4946188023028e-141	-0.446334	0.716	0.831	9.3785193872574e-137
TCF12	2.73865007261618e-141	-0.49317	0.551	0.743	1.02959549480005e-136
PARD3B	2.90478676913641e-141	-0.658041	0.436	0.613	1.09205458585683e-136
COPA	4.83260857739043e-141	-0.581687	0.531	0.67	1.81681919466993e-136
CFI	4.86054945645978e-141	-0.696866	0.464	0.6	1.82732356815605e-136
PDXK	9.93591487145416e-141	-0.554227	0.619	0.735	3.73540719592319e-136
BBS9	1.964632810389e-140	-0.95171	0.334	0.488	7.38603705065744e-136
MRPS34	2.99941183278626e-140	-0.500678	0.625	0.738	1.127628878536e-135
MALAT1	4.43465733874152e-140	0.339606	0.997	0.999	1.66720942649988e-135
TMEM265	4.75494761424068e-140	-0.951925	0.232	0.38	1.78762255557378e-135
ARL3	5.13269487951317e-140	-0.724097	0.396	0.541	1.92963663995298e-135
HAGLR	5.29061662606087e-140	1.36872	0.251	0.113	1.98900732056758e-135
PXMP4	9.05312826135322e-140	1.48158	0.286	0.145	3.40352356985574e-135
C19orf48	2.16737719909342e-139	-1.14268	0.161	0.296	8.14825457999171e-135
SUPT3H	3.11045170929972e-139	-0.938353	0.278	0.429	1.16937432011123e-134
PTK2	4.56310465679086e-139	-0.502887	0.58	0.757	1.71549919572052e-134
CXCL2	6.61065558181966e-139	1.93904	0.574	0.461	2.4852759659851e-134
STK38	6.63044577458257e-139	-1.03687	0.202	0.344	2.49271608895432e-134
TMED3	7.90229951256089e-139	-0.780655	0.492	0.606	2.97086950174727e-134
C9orf135	9.38750642085914e-139	-1.22177	0.157	0.292	3.529233038922e-134
PAICS	1.05822856658177e-138	-0.812633	0.305	0.453	3.97841029606418e-134
ALDH3A2	4.64793174357773e-138	-0.855152	0.336	0.476	1.74738993899805e-133
AP2S1	7.48993425152927e-138	-0.494256	0.669	0.773	2.81584078186243e-133
SNHG3	1.11710722628613e-137	-0.91333	0.248	0.395	4.19976461722269e-133
ANKRD36C	2.43595103267702e-137	-1.70018	0.136	0.262	9.15795790734926e-133
KCNMA1	3.59679297500947e-137	-1.09151	0.179	0.324	1.35221431895481e-132
RANBP17	4.17583908447123e-137	-0.84656	0.33	0.486	1.56990670380696e-132
ROCK1	1.3914140222636e-136	-0.58779	0.524	0.665	5.23102101669999e-132
NFKBIZ	3.12859520025405e-136	1.10169	0.486	0.338	1.17619536553551e-131
OLA1	5.32878371951001e-136	-0.492831	0.588	0.738	2.00335623934979e-131
CORO1C	6.61034121029398e-136	-0.796136	0.368	0.516	2.48515777801002e-131
LINC01473	8.0134534053044e-136	-0.775373	0.287	0.448	3.01265780772419e-131
SMARCC1	9.05603868207195e-136	-0.603542	0.483	0.634	3.40461774252495e-131
WWC2	1.05496211264496e-135	-1.02461	0.445	0.57	3.96613006248874e-131
FRMD4B	1.50290751763301e-135	0.811339	0.534	0.383	5.65018081254129e-131
AFF3	2.17673163736132e-135	0.749301	0.584	0.443	8.18342259065988e-131
CDC14B	2.60541932293224e-135	-0.999903	0.245	0.389	9.79507394456377e-131
GAMT	3.56549627652419e-135	-1.26271	0.131	0.258	1.34044832515927e-130
PRKAR1A	1.78931897092085e-134	0.636668	0.741	0.631	6.72694467117694e-130
C1orf21	2.27708782411001e-134	0.634255	0.642	0.511	8.5607116747416e-130
DYM	2.66517842747601e-134	-0.672076	0.412	0.564	1.00197382980961e-129
PYCR1	1.2548196609635e-133	-0.92893	0.194	0.336	4.71749451539227e-129
RNASE4	1.65228992975957e-133	-0.842079	0.211	0.356	6.2117839909311e-129
DLG1	5.5608288490332e-133	-0.584786	0.535	0.694	2.09059360579403e-128
FARP1	9.19443636965576e-133	-0.587801	0.52	0.669	3.45664835317208e-128
SMCHD1	1.88486288455941e-132	-0.642291	0.453	0.595	7.08614201450112e-128
NSA2	2.63425748682018e-132	-0.369004	0.809	0.891	9.90349102170046e-128
VPS13B	3.93415724157904e-132	-0.686594	0.398	0.555	1.47904641497164e-127
TOX3	4.57467552902511e-132	-0.794432	0.354	0.5	1.71984926513699e-127
H1F0	1.05733208298009e-131	-0.676494	0.347	0.507	3.97503996596365e-127
MARCH7	4.10889323421726e-131	-0.628136	0.373	0.538	1.54473841140398e-126
TXNL4A	7.24849072578869e-131	-0.529893	0.561	0.687	2.72507008836026e-126
HS6ST2	1.0223904891674e-130	-0.670546	0.365	0.53	3.84367704402482e-126
PREP	2.08521049944454e-130	-1.18301	0.256	0.388	7.83934887266176e-126
PLK2	2.15645601668079e-130	-0.7446	0.331	0.483	8.10719639471141e-126
RSL1D1	3.07531408418339e-130	-0.449294	0.684	0.79	1.15616432994875e-125
PFKP	3.6900895908545e-130	-0.757093	0.326	0.479	1.38728918168175e-125
FAM207A	3.94552182707385e-130	-1.09404	0.178	0.309	1.48331893088841e-125
GADD45B	2.13393446074884e-128	1.53018	0.458	0.325	8.02252660518527e-124
GKN2	2.22318798655054e-128	1.40501	0.369	0.234	8.35807523543676e-124
CYTH3	3.0412163263898e-128	-1.29622	0.138	0.262	1.14334527790624e-123
PLIN2	3.24121798803892e-128	1.26684	0.406	0.262	1.21853590260323e-123
UQCR10	3.79194664982134e-128	0.471793	0.93	0.906	1.42558234300033e-123
ABCA3	8.08881665618571e-128	0.676263	0.716	0.628	3.04099062189302e-123
NAPA	8.46041529173744e-128	0.789255	0.545	0.398	3.18069312892869e-123
NFIB	1.27675472736029e-127	-0.650264	0.494	0.639	4.79995939751101e-123
PLD3	1.9859113054335e-127	0.759973	0.7	0.606	7.46603355277723e-123
TMEM125	9.50263885913505e-127	0.844358	0.605	0.481	3.57251707909182e-122
TMEM164	2.29260771344329e-126	1.00653	0.34	0.192	8.61905869869004e-122
AGAP1	7.98128398682972e-126	-0.534129	0.504	0.671	3.00056371484863e-121
PIK3CD-AS2	1.20355892273673e-125	-1.24858	0.13	0.251	4.52477977002873e-121
PTMS	1.56678448021757e-125	-0.514978	0.673	0.77	5.89032625337796e-121
TAOK3	1.89420173892607e-125	0.643308	0.68	0.585	7.12125143749255e-121
C12orf45	3.16422138186858e-125	-1.01727	0.194	0.326	1.18958902851349e-120
FADS2	4.06583890676373e-125	-0.512562	0.52	0.67	1.52855213699782e-120
LMAN1	4.23660458930483e-125	-0.512813	0.659	0.759	1.59275149534915e-120
SERPINF2	8.09493000135322e-125	1.29492	0.264	0.132	3.04328893400874e-120
ANKRD17	8.34465240338568e-125	-0.424396	0.62	0.799	3.13717207105285e-120
SULT1A1	8.58429398936051e-125	1.11527	0.343	0.2	3.22726532530008e-120
SLC22A23	1.65443660127846e-124	-0.951934	0.271	0.408	6.21985440250637e-120
MEF2C	1.17502467850008e-123	1.11504	0.308	0.167	4.41750527882104e-119
YEATS2	1.66212867168217e-123	-0.936737	0.249	0.386	6.24877274118912e-119
PBX1	1.88559620472251e-123	-0.780891	0.366	0.507	7.08889893165429e-119
ATP6V0D1	2.18760252596943e-123	0.609651	0.631	0.497	8.22429169638208e-119
TUBA1A	3.02403626338415e-123	1.083	0.274	0.138	1.13688643321927e-118
RNF145	3.11558428753025e-123	0.550465	0.809	0.732	1.171303912897e-118
DAPK2	3.1933957966036e-123	-0.771326	0.465	0.591	1.20055714973312e-118
CCDC6	4.70977742809775e-123	-0.537131	0.492	0.64	1.77064082409335e-118
OSMR	6.65155145804438e-123	-0.638766	0.511	0.649	2.50065077065179e-118
NCOR2	1.32579143393534e-122	-0.57521	0.514	0.654	4.98431289587989e-118
DUSP1	1.75096169256938e-122	0.796913	0.773	0.672	6.5827404832146e-118
AC079781.5	3.03977206786057e-122	-1.0539	0.188	0.319	1.14280230891218e-117
ASL	3.38249407333703e-122	1.20838	0.32	0.182	1.27164864687106e-117
TXNDC5	3.55389657189354e-122	-0.813052	0.257	0.399	1.33608741620338e-117
CLDN4	3.7852533105752e-122	0.715226	0.71	0.604	1.42306598211075e-117
ERC1	7.83855365594843e-122	-0.497201	0.512	0.677	2.94690424695381e-117
GSTA4	8.32224853589025e-122	1.07615	0.45	0.316	3.12874933706794e-117
C2	9.61486663734672e-122	-0.716123	0.294	0.442	3.6147091123105e-117
IFT81	1.96709946453318e-121	-0.805084	0.3	0.438	7.39531043691248e-117
NUDT16	4.42446468894626e-121	0.847642	0.453	0.313	1.66337749980935e-116
PRRC2B	8.03803171024928e-121	-0.565824	0.417	0.582	3.02189802146822e-116
RAB27B	1.15869275445213e-120	-0.788698	0.363	0.502	4.35610541036279e-116
HERC4	1.17039558268585e-120	-0.552114	0.487	0.643	4.40010219310747e-116
MVP	2.70806206953634e-120	0.803653	0.542	0.405	1.01809593504219e-115
SAMD5	3.56896228276099e-120	0.963851	0.428	0.288	1.34175137020399e-115
ECHS1	3.79535910219211e-120	-0.482627	0.629	0.734	1.42686525446913e-115
HHIP-AS1	3.87712531461934e-120	0.84128	0.507	0.36	1.45760526203114e-115
IMPA2	1.30532996870106e-119	-0.675199	0.47	0.595	4.90738801733164e-115
SSBP2	1.58868777807493e-119	-0.874419	0.33	0.466	5.97267170167271e-115
ZNF292	1.77179160363593e-119	-0.520053	0.544	0.691	6.66105053386927e-115
EIF2AK1	2.19376335279104e-119	-0.639876	0.397	0.531	8.2474533248179e-115
FOS	2.68154346746264e-119	0.648678	0.92	0.895	1.00812626659258e-114
QARS	2.82687361710405e-119	-0.874341	0.235	0.369	1.06276313635027e-114
MCC	3.09468315161482e-119	-0.966449	0.197	0.33	1.16344613084959e-114
HSD17B4	4.31000878316797e-119	0.582858	0.663	0.548	1.620347802032e-114
SCD	4.98909516632209e-119	-0.353729	0.9	0.965	1.87565032777879e-114
SNHG14	6.25712796011445e-119	-0.557103	0.413	0.582	2.35236725660503e-114
MYL6B	7.21379978780341e-119	-0.606342	0.416	0.551	2.71202803022469e-114
LRPPRC	1.32095113550126e-118	-0.526384	0.498	0.638	4.96611579391698e-114
ZCCHC7	1.42572469039568e-118	-0.576554	0.463	0.611	5.36001197354256e-114
RNASET2	2.60361498886302e-118	-0.865897	0.254	0.386	9.78829055063051e-114
NEDD9	7.12857557308141e-118	-0.587882	0.56	0.687	2.67998798669995e-113
MTHFD1L	7.90454950159933e-118	-0.960862	0.273	0.409	2.97171538512627e-113
PDE7A	1.02545260534855e-117	-0.968496	0.281	0.413	3.85518906980787e-113
COG5	1.71655952378568e-117	-0.656039	0.373	0.518	6.45340552967227e-113
RAB32	1.80017404944558e-117	-0.756028	0.343	0.472	6.76775433889064e-113
IGF1R	2.31937343544677e-117	-0.980765	0.222	0.354	8.71968443056213e-113
GNA14	3.24896024356671e-117	-1.18852	0.195	0.321	1.2214466035689e-112
DPCD	3.58268854233395e-117	-0.848082	0.24	0.372	1.34691175749045e-112
ZNF431	3.75917278733414e-117	-1.06688	0.224	0.35	1.41326100939827e-112
GNAQ	6.26679643946119e-117	-0.479589	0.757	0.874	2.35600212141543e-112
CHST15	1.63730330922337e-116	-1.21231	0.18	0.303	6.15544179102525e-112
UQCRQ	1.6432929814461e-116	0.58666	0.885	0.828	6.17795996374663e-112
GTPBP6	2.352399708085e-116	-1.15653	0.134	0.251	8.84384670254556e-112
SOD3	4.98345781633493e-116	1.56779	0.433	0.325	1.87353096605112e-111
HSPB11	5.41048395714942e-116	-1.01528	0.189	0.314	2.03407144369032e-111
NT5C2	1.1975034326868e-115	-0.638357	0.468	0.605	4.50201415518601e-111
CDK2AP2	1.75375541893332e-115	0.723187	0.601	0.47	6.59324349747982e-111
RNF144B	2.00393904773527e-115	-0.987569	0.173	0.299	7.53380884996076e-111
FLNB	2.06876773858443e-115	-0.629755	0.427	0.566	7.77753231320815e-111
UBTD1	3.07937874017217e-115	1.02226	0.353	0.213	1.15769243736773e-110
TRIM16	8.61016579245871e-115	-1.08829	0.171	0.293	3.23699182967485e-110
SPATA6L	8.88446304983152e-115	-1.01214	0.194	0.32	3.34011388358416e-110
CD9	1.99663033545049e-114	-0.357439	0.94	0.964	7.50633174612612e-110
EPB41L3	3.06403063788661e-114	-1.2911	0.197	0.319	1.15192231831347e-109
MAGI1	4.99293946898992e-114	-0.338503	0.61	0.808	1.87709559336676e-109
BFAR	1.4267716094753e-113	0.971274	0.421	0.283	5.3639478658224e-109
ARID5B	1.4714643000236e-113	-0.636258	0.507	0.636	5.53197003593874e-109
ASCC3	1.99298601280588e-113	-0.501776	0.504	0.654	7.4926309151437e-109
EBP	4.04943082509244e-113	0.820959	0.547	0.42	1.5223835186935e-108
PLEKHA1	8.02768240419006e-113	-0.791553	0.318	0.446	3.01800719985525e-108
GTDC1	8.88127451463268e-113	-1.22481	0.152	0.271	3.33891515377616e-108
ACAT2	1.42452798304916e-112	0.932236	0.488	0.353	5.35551295227333e-108
SYNE2	2.08052724789375e-112	-0.556877	0.507	0.64	7.82174218845655e-108
ZSWIM6	3.09666974684324e-112	-0.527431	0.539	0.713	1.16419299132572e-107
MIR181A1HG	6.90878349712904e-112	-0.888128	0.243	0.375	2.59735715574566e-107
SCFD1	1.37118442603411e-111	-0.540806	0.523	0.656	5.15496784967525e-107
HLA-DRA	1.63098731242147e-111	0.547343	0.826	0.707	6.13169680104853e-107
CTBP2	2.09959564885804e-111	-0.650022	0.464	0.593	7.89342984188181e-107
COX14	3.30008508918211e-111	0.768094	0.653	0.547	1.24066698927801e-106
FKBP11	6.14832135440286e-111	-0.826411	0.38	0.505	2.31146141318775e-106
BLVRB	6.40699646207308e-111	0.440892	0.835	0.776	2.40871031991637e-106
PIK3C2A	1.06948507459166e-110	-0.465759	0.56	0.702	4.02072913792735e-106
DHRSX	2.07920612866552e-110	-0.679236	0.333	0.481	7.81677544071802e-106
IER2	6.59380927743805e-110	0.639676	0.835	0.792	2.47894259785284e-105
BTBD9	1.02135101747824e-109	-0.422787	0.569	0.747	3.83976915020944e-105
CP	2.92672840963138e-109	-1.11444	0.179	0.302	1.10030354560092e-104
SREBF1	3.87462243793627e-109	-0.542309	0.47	0.603	1.45666430554214e-104
SH3RF1	4.55115902550166e-109	-0.694016	0.48	0.602	1.71100823563735e-104
MAP2K2	2.05347624056124e-108	-0.499333	0.502	0.625	7.72004392638998e-104
CNPY2	2.70151955155842e-108	-0.412236	0.642	0.766	1.01563627540839e-103
ASAH1	3.1005343232857e-108	0.341066	0.916	0.871	1.16564587883926e-103
ZMYM4	4.06776592025562e-108	-0.497574	0.483	0.627	1.5292765977201e-103
H1FX	4.63774724641292e-108	-0.619482	0.329	0.474	1.74356107728894e-103
KRT8	3.43934036089662e-107	-0.399506	0.854	0.913	1.29302000867909e-102
MACC1	3.82396183787616e-107	-0.53948	0.524	0.68	1.43761845294954e-102
PRR15L	5.58438015345697e-107	1.14627	0.282	0.156	2.09944771869215e-102
TSTA3	5.88937065383373e-107	-1.09666	0.172	0.288	2.21410889730879e-102
PDXDC1	7.560805111227e-107	-0.55825	0.48	0.603	2.84248468156579e-102
TMPRSS2	1.8088499742228e-106	1.04751	0.358	0.227	6.80037147809062e-102
LRP6	2.23257469833136e-106	-0.556389	0.536	0.662	8.39336457837673e-102
BNIP3	3.67714034319054e-106	-0.589119	0.58	0.682	1.38242091202249e-101
CUX1	6.95692236840855e-106	-0.393599	0.647	0.794	2.61545496440319e-101
TFF3	1.16074247001092e-105	-2.12953	0.214	0.33	4.36381131600607e-101
NANS	2.55876254240606e-105	-0.541887	0.489	0.608	9.61966777817557e-101
AMOTL2	3.17459787034817e-105	-0.834313	0.244	0.366	1.1934900693574e-100
CFAP36	3.27045377465315e-105	-0.575677	0.448	0.568	1.22952709658085e-100
ACACA	6.87712461374643e-105	-0.384847	0.656	0.811	2.58545499853797e-100
BACE2	1.43724950230222e-104	-0.688924	0.237	0.368	5.4033395039052e-100
GALNT18	1.44189674392196e-104	-0.673296	0.32	0.459	5.4208108087746e-100
FAM13A	3.40978842011943e-104	-0.404367	0.592	0.752	1.2819099565439e-99
NPEPPS	3.66437624918518e-104	-0.509143	0.523	0.648	1.37762225088117e-99
MBD5	3.88895620630334e-104	-0.501754	0.47	0.633	1.46205308575974e-99
JPT1	5.84292009887858e-104	-0.599941	0.455	0.579	2.1966458111734e-99
FUT8	6.47043482005551e-104	-0.61068	0.442	0.583	2.43255997059987e-99
MDM2	6.53629910710137e-104	-0.61671	0.404	0.54	2.45732164931476e-99
PUM1	7.4484463593672e-104	-0.397673	0.632	0.783	2.8002434088041e-99
DTX4	1.93741696259821e-103	-0.918788	0.183	0.302	7.28371907088797e-99
GSN	2.23377511525663e-103	-0.594398	0.379	0.505	8.39787754580731e-99
MTHFD2	3.82220087704238e-103	-0.597947	0.325	0.468	1.43695641972408e-98
RAB31	4.06878850736671e-103	-1.25386	0.197	0.309	1.52966103934452e-98
DOCK4	5.98496687737855e-103	-0.56106	0.361	0.505	2.25004829755047e-98
FAM107B	1.23882741482757e-102	-0.497354	0.578	0.71	4.65737166604425e-98
BCAS3	1.33920915040037e-102	-0.986282	0.219	0.34	5.0347568009302e-98
AP1S1	1.43044370153855e-102	-0.686692	0.324	0.447	5.37775309593419e-98
CTNNBL1	1.58568570893205e-102	-1.08542	0.196	0.311	5.96138542273006e-98
HCFC1R1	1.88320842496645e-102	-0.784883	0.259	0.382	7.07992207366136e-98
PHACTR2	2.06051308515857e-102	-0.534709	0.503	0.62	7.74649894365363e-98
NBAS	2.6330252230249e-102	-0.614786	0.379	0.515	9.89885832596211e-98
ETNK1	3.03868615297644e-102	-0.549005	0.503	0.627	1.14239405921149e-97
THBS1	3.23382073208384e-102	-1.04242	0.218	0.338	1.21575490422692e-97
SPRED1	3.38628561708604e-102	-0.67566	0.445	0.579	1.2730740777435e-97
EIF4EBP1	5.25168974103223e-102	-0.597627	0.292	0.434	1.97437275814107e-97
DOCK8	5.26731295840626e-102	1.02064	0.265	0.143	1.98024630671283e-97
POLR3H	5.45827889998497e-102	1.04928	0.309	0.184	2.05203995244935e-97
SPTLC2	1.54613585415085e-101	-0.718866	0.321	0.443	5.8126977436801e-97
PON2	2.7203527760117e-101	0.549253	0.684	0.603	1.0227166261416e-96
UQCRH	2.76426650420604e-101	-0.274302	0.892	0.942	1.03922599225626e-96
PATJ	2.96272703710093e-101	-0.37203	0.627	0.799	1.1138372295981e-96
RFX3	3.03051869859686e-101	-0.604253	0.383	0.523	1.13932350473749e-96
NR3C1	3.19922326823715e-101	-0.490698	0.587	0.712	1.20274798769376e-96
ACSS3	3.59042791899423e-101	0.927866	0.496	0.385	1.34982137614588e-96
NDUFB9	7.04721114765786e-101	0.78022	0.64	0.542	2.64939903096197e-96
MAP4	8.31895305848152e-101	-0.541399	0.452	0.582	3.12751040233613e-96
PROS1	8.50151440039555e-101	-0.643778	0.398	0.52	3.19614433882871e-96
ABCC3	9.62563942013515e-101	-0.47115	0.429	0.588	3.61875913999981e-96
MIR99AHG	1.29690083963972e-100	-0.669559	0.299	0.437	4.87569870662552e-96
BSCL2	1.65013984906065e-100	-0.809215	0.238	0.36	6.2037007625435e-96
UBE2E3	2.70281764100508e-100	-0.606273	0.411	0.533	1.01612429213586e-95
C11orf49	3.73513241583772e-100	-0.476062	0.424	0.584	1.40422303173419e-95
PHGDH	5.1047331254384e-100	-0.785239	0.247	0.371	1.91912441850856e-95
MIA3	5.54293750506388e-100	-0.589498	0.395	0.518	2.08386735502877e-95
TLN2	8.51683369241724e-100	-1.07985	0.148	0.258	3.20190362666426e-95
DDX39B	2.4981956831049e-99	-0.556961	0.396	0.531	9.39196667063288e-95
CLTA	4.62562569651446e-99	-0.286987	0.852	0.919	1.73900398060461e-94
RAPGEF2	7.91591541521864e-99	-0.587111	0.5	0.631	2.97598840035145e-94
ARHGAP29	1.00856047850573e-98	-0.685402	0.298	0.424	3.79168311894228e-94
OCIAD2	1.85714904474786e-98	-0.482834	0.626	0.722	6.98195183372959e-94
RAN	1.95720468744357e-98	-0.377174	0.768	0.837	7.35811102244412e-94
EXPH5	1.98308485794332e-98	-0.611078	0.433	0.558	7.45540752343792e-94
CIRBP	2.12626717883444e-98	0.518344	0.853	0.809	7.99370145882808e-94
CAPN6	2.73355180517638e-98	-0.878901	0.157	0.273	1.02767880115606e-93
VCL	2.74230631605199e-98	-0.839958	0.446	0.552	1.03097005951975e-93
UBAP2	3.98486087284943e-98	-0.674734	0.37	0.492	1.49810844514774e-93
SLC16A7	4.02763990700977e-98	-0.762645	0.284	0.405	1.51419122304032e-93
CDV3	5.9086565526817e-98	-0.407349	0.584	0.709	2.22135943098068e-93
NHSL1	7.33969969116061e-98	-0.616544	0.507	0.626	2.75936009889183e-93
RIOK3	8.79795352992553e-98	-0.501304	0.499	0.618	3.3075906295755e-93
RAD51B	8.80620809114538e-98	-0.636331	0.345	0.489	3.31069393186611e-93
PLXDC2	1.16054564714498e-97	-0.960685	0.159	0.274	4.36307136044157e-93
CEP290	1.30016440635761e-97	-0.749548	0.283	0.404	4.88796808570142e-93
TMEM245	1.63742978778042e-97	0.692196	0.581	0.471	6.15591728716048e-93
LGMN	1.94877388934153e-97	0.51986	0.697	0.605	7.32641543697947e-93
ITGB6	7.05042654521417e-97	0.642067	0.576	0.45	2.65060785967327e-92
MBD2	9.11335405587992e-97	-0.614284	0.382	0.503	3.42616545730806e-92
ARFGEF1	1.63974115800598e-96	-0.556462	0.427	0.553	6.16460688352346e-92
RASA2	2.68022459920113e-96	-0.715718	0.321	0.444	1.00763043806966e-91
TSPAN13	5.95430593313471e-96	-0.376087	0.683	0.774	2.238521315562e-91
ADNP	6.91596834455024e-96	-0.509552	0.474	0.603	2.60005829913366e-91
NUCB2	1.24577470124462e-95	-0.750369	0.523	0.612	4.68348998932915e-91
COX6C	1.54823520374409e-95	0.522696	0.898	0.867	5.82059024847589e-91
TTLL5	2.58552880553949e-95	-0.670397	0.34	0.464	9.72029554442572e-91
ERG28	3.10005217873064e-95	0.915659	0.562	0.461	1.16546461659379e-90
SPAG16	3.65127229803149e-95	-0.672275	0.284	0.408	1.37269582044494e-90
WDR43	4.25113133649983e-95	-0.618591	0.362	0.488	1.59821282595711e-90
DANT2	6.47778404646756e-95	-0.517308	0.427	0.571	2.43532291226948e-90
CD320	7.37024478145635e-95	-0.661111	0.331	0.449	2.77084352558852e-90
FAM162A	7.4446086789926e-95	-0.52772	0.58	0.681	2.79880063286727e-90
SELENOP	8.65225617722054e-95	0.551962	0.854	0.799	3.25281570982606e-90
FNBP1L	1.29752942652782e-94	-0.393602	0.556	0.697	4.87806187903133e-90
MT2A	1.43923831881077e-94	1.36827	0.457	0.333	5.41081645956908e-90
RCN1	1.50114237893203e-94	-0.590033	0.329	0.454	5.64354477359495e-90
KLF13	1.74713600348597e-94	0.9557	0.361	0.237	6.56835780510551e-90
GXYLT2	1.93846077232395e-94	-0.797307	0.228	0.347	7.28764327355188e-90
PLP2	2.29654239502478e-94	1.01402	0.343	0.22	8.63385113409567e-90
CD2AP	2.46091560097935e-94	-0.445218	0.538	0.667	9.25181220188187e-90
TMEM159	3.33781882380216e-94	-0.938197	0.168	0.278	1.25485298680842e-89
FZD6	4.60919773073168e-94	-0.707356	0.3	0.421	1.73282788686858e-89
COG6	4.79832466927049e-94	-0.735423	0.276	0.398	1.80393015941224e-89
MORF4L2	5.3710667697555e-94	-0.377033	0.704	0.812	2.01925255208958e-89
ZNF148	1.19741248023035e-93	-0.449402	0.537	0.669	4.50167221942601e-89
ALDH2	1.68230034783145e-93	0.680425	0.659	0.568	6.32460815767235e-89
GSK3B	2.13269033364863e-93	-0.361493	0.573	0.744	8.01784930935203e-89
TBCK	2.62150714665894e-93	-0.669261	0.303	0.43	9.85555611786429e-89
PLAAT3	2.90689611516175e-93	-0.3823	0.782	0.845	1.09284759449506e-88
RPS6KA3	3.193257034292e-93	-0.541611	0.54	0.655	1.20050498204208e-88
ISCU	3.5720739544302e-93	0.760183	0.536	0.423	1.34292120316803e-88
HMGB3	3.98896476125768e-93	-0.952414	0.372	0.495	1.49965130199483e-88
UBL3	1.73543905726274e-92	-0.451258	0.572	0.691	6.52438313577928e-88
QPRT	3.35193661359743e-92	-0.622609	0.339	0.466	1.26016056988195e-87
ETS2	4.15972851980102e-92	0.524768	0.676	0.573	1.56384993701919e-87
LYN	4.6851959065968e-92	-0.450725	0.531	0.663	1.76139940108507e-87
URI1	5.10986864484347e-92	-0.511259	0.441	0.564	1.9210551170289e-87
CLTC	9.80796416840326e-92	-0.357365	0.677	0.79	3.6873041291112e-87
HYI	1.31837630410895e-91	0.773524	0.445	0.315	4.95643571529759e-87
SELENOW	1.64503206804385e-91	-0.254433	0.857	0.915	6.18449805981086e-87
TOMM5	1.7739166136417e-91	-0.401027	0.514	0.637	6.66903950898597e-87
DOCK7	2.50861348051531e-91	-0.737352	0.267	0.384	9.43113237999732e-87
HLA-DQB1	2.56535309806288e-91	0.898087	0.467	0.346	9.6444449721674e-87
MAP2K6	5.0597471626168e-91	-0.93602	0.167	0.276	1.90221194578578e-86
QDPR	5.20537752646421e-91	1.0301	0.313	0.196	1.95696168107422e-86
SH3PXD2A	5.4442999683359e-91	-0.350767	0.54	0.692	2.04678457309588e-86
CORO2A	8.14322147757268e-91	-0.869215	0.268	0.38	3.06144411449345e-86
MGLL	9.50217692026955e-91	0.682016	0.526	0.404	3.57234341317534e-86
HNMT	1.1463104128926e-90	-0.594216	0.37	0.487	4.30955399726975e-86
AC010642.2	1.20740763862574e-90	-0.94767	0.178	0.286	4.53924901741346e-86
HIBADH	1.5806330588343e-90	-0.971851	0.163	0.271	5.94238998468754e-86
SLC35F5	2.40622886398423e-90	-0.574596	0.399	0.517	9.04621741414873e-86
IFI30	2.56231227041033e-90	-0.883894	0.227	0.336	9.63301298060764e-86
LDHB	3.04663143917096e-90	0.31529	0.928	0.906	1.14538108955632e-85
NOL7	3.29372727248359e-90	-0.385325	0.597	0.712	1.23827676809021e-85
ZBTB41	4.77281087313803e-90	-0.891204	0.218	0.328	1.79433824775624e-85
RALBP1	4.89719148390605e-90	-0.572793	0.361	0.478	1.84109913837448e-85
CPLANE1	5.48063473830375e-90	-0.734935	0.277	0.394	2.0604446298653e-85
HSPB1	5.94951871476609e-90	0.894282	0.694	0.624	2.23672156081631e-85
AHI1	7.25699072199732e-90	-0.519094	0.55	0.656	2.72826566193489e-85
IFITM3	2.17473525285868e-89	0.828389	0.849	0.815	8.17591718312221e-85
SH3D19	2.23811843150716e-89	-0.625146	0.354	0.478	8.41420624325118e-85
SOS1	2.32606650385345e-89	-0.536821	0.435	0.562	8.74484702123704e-85
ADGRV1	2.58360414744608e-89	-0.63723	0.387	0.507	9.71305979232353e-85
C3	5.97330873540167e-89	-0.636527	0.39	0.52	2.24566541907426e-84
COPB1	6.01622111033733e-89	-0.434415	0.519	0.634	2.26179832643132e-84
PPFIBP1	6.90556250068342e-89	-0.780244	0.266	0.381	2.59614622213193e-84
SPIDR	7.0771078806086e-89	-0.304211	0.581	0.77	2.6606387077148e-84
TJP1	8.76846566659184e-89	-0.49764	0.624	0.761	3.2965046673552e-84
MYADM	9.94063450558482e-89	-0.751329	0.22	0.334	3.73718154237461e-84
HLA-DPA1	1.31068121690912e-88	0.678007	0.656	0.532	4.92750603496984e-84
CLEC7A	1.33070039840464e-88	-1.04552	0.157	0.259	5.00276814780226e-84
NCALD	2.03105170896901e-88	-0.941954	0.19	0.301	7.63573889986899e-84
ARSJ	2.49395750655284e-88	-0.830666	0.224	0.337	9.37603324588542e-84
CLDN1	2.53277650854377e-88	-0.745615	0.262	0.377	9.5219732838703e-84
TPM3	2.79731726678087e-88	-0.377599	0.653	0.753	1.05165142644627e-83
MYH9	2.93066361420181e-88	-0.548576	0.606	0.704	1.10178298575917e-83
C12orf10	3.57253909962751e-88	-0.912746	0.178	0.284	1.34309607450496e-83
SLC22A31	4.01712041575984e-88	0.770883	0.515	0.408	1.51023642030491e-83
SET	4.29063453607248e-88	-0.290163	0.802	0.882	1.61306405383645e-83
CLIP4	6.91190363164147e-88	-0.665824	0.319	0.442	2.59853017031561e-83
TRIM22	9.36995480518217e-88	-0.744463	0.271	0.385	3.52263450900824e-83
PUDP	9.85160630767795e-88	-0.942455	0.185	0.291	3.70371139137153e-83
GADD45G	1.17738768070323e-87	0.915247	0.342	0.223	4.42638898560378e-83
MYO10	3.09584854586051e-87	-0.499899	0.472	0.597	1.16388426081626e-82
WWOX	3.11593266742835e-87	-0.483587	0.423	0.565	1.17143488631969e-82
GK5	3.72622005824874e-87	-0.943815	0.197	0.303	1.40087243089861e-82
LMO4	5.2863491172e-87	-0.550209	0.416	0.531	1.98740295061134e-82
TMEM123	7.06046553950805e-87	-0.441837	0.546	0.656	2.65438201957805e-82
CRY1	1.0076613195179e-86	-0.3514	0.542	0.706	3.78830273072753e-82
AC098617.1	1.17116160676416e-86	-0.904256	0.195	0.306	4.40298206062985e-82
PMEPA1	4.01040370692801e-86	-0.920298	0.161	0.266	1.50771127361959e-81
NDUFA4	5.10171631346014e-86	0.409091	0.933	0.921	1.91799024804534e-81
S100A13	7.23021033850723e-86	0.874546	0.468	0.352	2.71819757676179e-81
CUL3	1.98815229207123e-85	-0.441521	0.517	0.639	7.47445854204179e-81
PEAK1	3.38936897685053e-85	-0.706222	0.35	0.47	1.27423326684696e-80
COPB2	3.49511705680063e-85	-0.469194	0.5	0.61	1.3139892575042e-80
SMDT1	3.51280370646532e-85	0.527381	0.707	0.61	1.32063855344564e-80
NDRG1	5.493124098657e-85	-0.565883	0.474	0.581	2.0651400048901e-80
ANKS1B	5.53917073339532e-85	-0.953759	0.146	0.25	2.08245123721997e-80
OIP5-AS1	1.09803148856771e-84	-0.677379	0.278	0.392	4.12804938127032e-80
WWTR1	1.35888429836665e-84	-0.532071	0.599	0.707	5.10872551970941e-80
MTERF4	1.38085756997268e-84	-0.810289	0.229	0.336	5.19133403431231e-80
CALM2	1.55342537026515e-84	-0.301375	0.934	0.971	5.84010267951183e-80
FAM214A	4.19474095426392e-84	-0.526144	0.392	0.524	1.57701286175552e-79
TBC1D9	5.31983501160637e-84	-0.828622	0.235	0.345	1.99999197261342e-79
PLEKHA7	5.36173683034486e-84	-0.527542	0.337	0.467	2.01574496136815e-79
ZBTB16	6.08114122709998e-84	0.476871	0.281	0.159	2.28620504432824e-79
TUBB4B	6.85729064825662e-84	0.629071	0.608	0.502	2.57799841921208e-79
EIF4G3	1.45472627526967e-83	-0.358519	0.554	0.716	5.46904343187631e-79
RAD50	1.60306436260618e-83	-0.49489	0.467	0.574	6.02672047121792e-79
BPTF	2.17961663666878e-83	-0.343271	0.627	0.754	8.19426874555629e-79
OSBPL1A	2.81504612476619e-83	-0.489034	0.452	0.568	1.05831659060585e-78
TMEM241	3.07854520258073e-83	-0.684339	0.299	0.412	1.15737906891022e-78
PTPRG	3.50904693380216e-83	0.698354	0.596	0.521	1.31922619476292e-78
HIST1H1E	3.64146134871395e-83	-1.00297	0.157	0.256	1.36900739404901e-78
PEG10	3.74763215149861e-83	-1.04409	0.569	0.627	1.4089223073559e-78
ST3GAL6	3.87536912556416e-83	1.02969	0.305	0.194	1.45694502275585e-78
MIR646HG	5.21624847055272e-83	-0.772086	0.19	0.303	1.96104861250429e-78
APBB2	6.13143224392102e-83	-0.997268	0.251	0.355	2.30511195210211e-78
PAK1	6.13775146555702e-83	-0.785391	0.234	0.342	2.30748766347616e-78
SVIL	9.43872591429868e-83	-0.57891	0.513	0.63	3.54848900748059e-78
COP1	1.01334274351593e-82	-0.51781	0.438	0.562	3.80966204424816e-78
ANKRD13C	1.10783498393861e-82	-0.701741	0.285	0.399	4.16490562211721e-78
NF1	1.28126265249162e-82	-0.390978	0.58	0.717	4.81690694204226e-78
MUC1	1.65193048806451e-82	0.362434	0.96	0.942	6.21043266987851e-78
GTF2I	4.8109212928213e-82	-0.315823	0.724	0.827	1.80866586003617e-77
ABI2	4.81454126858356e-82	-0.673592	0.325	0.433	1.81002678992399e-77
PRSS8	7.3578717856894e-82	0.704477	0.466	0.343	2.76619189782993e-77
NENF	1.06503998672709e-81	-0.436557	0.436	0.55	4.0040178301005e-77
NUPR1	1.23718905597358e-81	0.515887	0.894	0.839	4.65121225593269e-77
ABCC1	1.25037768043792e-81	-0.858117	0.182	0.286	4.70079488960635e-77
MXI1	1.8692698785408e-81	-0.77993	0.238	0.345	7.02752010837413e-77
RLF	4.77974933624861e-81	-0.499071	0.431	0.56	1.79694676296266e-76
SEC24D	4.85117986960708e-81	-0.455117	0.521	0.647	1.82380107197878e-76
PDLIM1	5.01789362214881e-81	0.675475	0.581	0.487	1.88647710724685e-76
PMM2	5.72053940036257e-81	-0.704768	0.281	0.393	2.15063678756631e-76
DYNLL1	7.36088743545865e-81	-0.291893	0.82	0.889	2.76732563136068e-76
MLLT3	8.17940482674257e-81	-0.466699	0.465	0.593	3.07504724461387e-76
HMGN2	8.54287732707099e-81	0.55468	0.682	0.606	3.21169473111234e-76
ZMAT3	9.48585199731068e-81	-0.569988	0.372	0.492	3.56620605838895e-76
PDCD4	1.03702693033604e-80	-0.693248	0.235	0.346	3.89870274459833e-76
TMCC1	1.11340356853036e-80	-0.520833	0.393	0.516	4.18584071588989e-76
YWHAZ	1.16069844450646e-80	-0.304935	0.762	0.856	4.36364580212204e-76
RAPGEF6	1.23236096953899e-80	-0.54669	0.386	0.509	4.63306106498182e-76
CTIF	1.27366208349258e-80	-0.916887	0.2	0.301	4.78833260289034e-76
ZNHIT6	1.64501025856729e-80	-0.970924	0.161	0.259	6.18441606708372e-76
ABCA7	2.34731673182981e-80	-0.610485	0.312	0.428	8.82473725331416e-76
GFPT1	2.80891149217463e-80	-0.411788	0.57	0.683	1.05601027548305e-75
NDFIP2	2.92277677599723e-80	-0.617219	0.383	0.49	1.09881792893616e-75
S100A6	3.82673844772562e-80	0.411092	0.998	0.994	1.43866231942245e-75
TMEM41A	4.4021347326161e-80	0.950347	0.318	0.206	1.65498255272702e-75
ST6GAL1	4.50312368573381e-80	-0.714151	0.265	0.376	1.69294934965163e-75
SLC39A6	5.00835299404173e-80	-0.855738	0.164	0.264	1.88289030810999e-75
YARS	5.44313691775932e-80	-0.502556	0.346	0.476	2.04634732423162e-75
ZNF644	6.71691884789266e-80	-0.423196	0.596	0.736	2.52522564086525e-75
C5	7.03462604464994e-80	-0.794811	0.226	0.332	2.64466766148614e-75
TENT5A	8.66743043330932e-80	0.676006	0.367	0.245	3.25852047140264e-75
KARS	1.23887679864301e-79	-0.810846	0.191	0.294	4.6575573244984e-75
RBBP8	1.42576628341492e-79	-0.70429	0.313	0.419	5.36016834249839e-75
TXNL1	1.47417517635173e-79	-0.397941	0.61	0.703	5.54216157549434e-75
GPRC5C	1.8931472583981e-79	0.881542	0.321	0.206	7.11728711794768e-75
CAPRIN1	1.94359444210509e-79	-0.42408	0.496	0.61	7.30694330509407e-75
MRPL51	2.04139151269512e-79	-0.345429	0.683	0.769	7.67461139197731e-75
CBX1	2.55292743520225e-79	-0.676307	0.278	0.384	9.59773069264286e-75
PIK3R3	3.80923624851104e-79	-0.559602	0.342	0.461	1.43208236762773e-74
SRP19	6.4715330019323e-79	-0.51886	0.468	0.57	2.43297283207645e-74
POLR2H	7.49095019722917e-79	-0.418737	0.54	0.641	2.81622272664831e-74
TAF1D	1.01809898361179e-78	-0.395483	0.65	0.739	3.82754312888851e-74
AKR1C1	1.17152957471067e-78	-0.741266	0.22	0.33	4.40436543612478e-74
PHLDA3	1.38457719137317e-78	-0.75856	0.216	0.322	5.20531795096743e-74
PAPSS1	1.46903791698555e-78	-0.728509	0.241	0.347	5.52284804890719e-74
ATP2C1	1.52104705776226e-78	0.664101	0.478	0.362	5.71837641365722e-74
HLA-DPB1	2.65219692803551e-78	0.656464	0.609	0.49	9.9709343509495e-74
PER1	3.35591924428363e-78	0.836878	0.333	0.216	1.26165783988843e-73
SHLD2	3.99704053715855e-78	-0.625396	0.334	0.444	1.50268738994476e-73
CHCHD3	4.55743485242408e-78	-0.401144	0.511	0.626	1.71336763276883e-73
SNRPB	6.71356134192046e-78	-0.392347	0.588	0.685	2.523963386495e-73
FAM160A1	8.27159907351136e-78	-0.391648	0.422	0.569	3.1097076716866e-73
MYCBP2	1.03170034508694e-77	-0.450063	0.51	0.62	3.87867744735436e-73
SSR2	1.36492113774994e-77	-0.290571	0.849	0.903	5.1314210173709e-73
ICA1	1.60638535477869e-77	-0.535857	0.404	0.512	6.03920574129047e-73
SPTBN1	1.92991052163065e-77	-0.348836	0.72	0.811	7.25549860607042e-73
KDM5B	2.70541787533217e-77	-0.442611	0.443	0.564	1.01710185023113e-72
SETD5	3.22082411922813e-77	-0.447336	0.508	0.617	1.21086882762382e-72
POLR1D	3.58625110782846e-77	-0.322174	0.798	0.859	1.34825110398811e-72
GULP1	3.96234655950106e-77	-0.439871	0.449	0.574	1.48964418904442e-72
GCNT2	4.73842399704747e-77	-0.333395	0.622	0.768	1.78141050169e-72
MTAP	5.3032497932772e-77	-0.685531	0.289	0.395	1.99375675978256e-72
SLCO4C1	6.20474760498274e-77	0.696657	0.418	0.3	2.33267486209326e-72
SDCCAG8	6.67578438190471e-77	0.467614	0.647	0.558	2.50976113837708e-72
EIF3H	9.46833503245497e-77	-0.271692	0.813	0.882	3.55962055545145e-72
AARS	1.06944745052978e-76	-0.990963	0.163	0.259	4.0205876902667e-72
CCNG1	1.2555730986515e-76	-0.443414	0.472	0.579	4.72032706438033e-72
TMEM131	1.53319919484055e-76	-0.551968	0.373	0.484	5.76406237300303e-72
CREBRF	1.5463552299777e-76	0.739116	0.379	0.263	5.81352248710117e-72
MRPL17	2.26212430093893e-76	-0.548074	0.35	0.456	8.50445630937991e-72
SPATA13	2.35288057744844e-76	-0.975533	0.177	0.274	8.8456545309174e-72
TPGS2	3.57503552221843e-76	-0.492898	0.399	0.509	1.34403460457802e-71
ITPR3	4.41639570618298e-76	0.645421	0.493	0.379	1.66034396573949e-71
CNTN3	4.6135279616493e-76	-0.920167	0.177	0.275	1.73445583718206e-71
STXBP5	5.32591851267698e-76	-0.67071	0.315	0.423	2.00227906484091e-71
STK3	5.55021951277984e-76	-0.411149	0.535	0.658	2.08660502582958e-71
CCT2	6.32871651256858e-76	-0.432795	0.542	0.645	2.37928097290016e-71
ENDOG	1.69902336968888e-75	-0.814177	0.208	0.307	6.38747835834536e-71
ANO6	1.70999246101946e-75	-0.659934	0.271	0.377	6.42871665720265e-71
PSMA6	2.10244998120542e-75	-0.28052	0.57	0.72	7.90416070434177e-71
AFDN	2.38655653486079e-75	-0.394132	0.58	0.691	8.97225929280914e-71
ITCH	2.39481265800843e-75	-0.527187	0.392	0.504	9.00329818778271e-71
GNG12	3.40619047729974e-75	-0.571305	0.373	0.479	1.28055730994084e-70
PRKRIP1	4.89545673422046e-75	-0.690461	0.277	0.38	1.84044695923018e-70
BIRC6	5.18389394275966e-75	-0.395104	0.582	0.701	1.9488849277805e-70
LINC01184	6.22113414218807e-75	-0.70816	0.249	0.355	2.33883538075561e-70
SSR4	7.24590856830598e-75	-0.456049	0.929	0.935	2.72409932625463e-70
SSB	9.290769998362e-75	-0.408321	0.549	0.645	3.4928649808842e-70
C20orf194	9.90492882018621e-75	-0.798767	0.225	0.327	3.723757989949e-70
TIMM9	1.0409269247658e-74	-0.553922	0.346	0.452	3.91336477365701e-70
COX16	1.16465466185551e-74	-0.394139	0.477	0.592	4.37851920124579e-70
PIAS2	1.28801604715788e-74	-0.540791	0.386	0.497	4.84229632929006e-70
DNAJC1	1.33114437238993e-74	-0.338298	0.592	0.71	5.00443726799994e-70
RIC1	1.74952122936332e-74	-0.710154	0.287	0.393	6.5773250617914e-70
IFITM2	2.34155393963451e-74	0.911159	0.574	0.481	8.80307203605593e-70
HAGH	2.83519441853722e-74	0.813493	0.344	0.233	1.06589134164907e-69
NOSTRIN	2.92463927721088e-74	-0.63509	0.325	0.433	1.09951813626743e-69
DCP2	4.523467840341e-74	-0.737356	0.248	0.353	1.7005977345762e-69
VPS13D	4.73296303960991e-74	-0.593862	0.397	0.502	1.77935745474135e-69
FASN	4.85681190420799e-74	0.36315	0.791	0.737	1.82591843538699e-69
STMN1	5.38770882820111e-74	-0.988908	0.165	0.259	2.02550913396221e-69
DOCK1	5.63972389380572e-74	-0.562976	0.416	0.521	2.12025419787626e-69
NDUFS8	7.02579854582167e-74	0.590548	0.621	0.528	2.64134896330166e-69
ZNF248	7.96601705223134e-74	-0.869461	0.195	0.292	2.99482411078637e-69
ADI1	8.63850765135214e-74	0.567025	0.611	0.509	3.24764695152584e-69
ARHGAP26	9.25619652333773e-74	-0.608639	0.405	0.519	3.47986708294882e-69
PARD3	9.88795494026628e-74	-0.372528	0.564	0.7	3.71737665979311e-69
XRCC5	1.67101392591594e-73	-0.378272	0.595	0.686	6.28217685448096e-69
BTG1	1.91987708985821e-73	0.320359	0.857	0.821	7.21777791932195e-69
SRPK2	3.2957113297374e-73	-0.360765	0.552	0.679	1.23902267441477e-68
VPS4B	3.53723269406562e-73	-0.504405	0.381	0.487	1.32982263133397e-68
NDEL1	3.58313019692647e-73	-0.727146	0.278	0.378	1.34707779753451e-68
IGBP1	4.20277512204442e-73	-0.385227	0.533	0.638	1.5800333071326e-68
SEC24A	4.44836064285959e-73	-0.544856	0.372	0.483	1.67236118368306e-68
RAC1	4.99022343733498e-73	-0.254696	0.846	0.924	1.87607450126609e-68
METTL15	1.78629581535639e-72	-0.537793	0.379	0.49	6.71557911783235e-68
ARPC3	1.78826982249277e-72	-0.26434	0.838	0.894	6.72300039766156e-68
SNHG32	1.99659090049773e-72	-0.346364	0.639	0.726	7.50618349042121e-68
MAPK10	2.89050521082015e-72	-0.481054	0.425	0.547	1.08668543400783e-67
ZFHX3	3.31896959691881e-72	-0.494869	0.448	0.558	1.24776661996163e-67
PCDH9	3.60108332743317e-72	-0.640644	0.255	0.368	1.3538272769485e-67
TENM4	4.90272892880152e-72	-0.605942	0.304	0.42	1.84318094078293e-67
KIF1B	5.44269808433014e-72	-0.395812	0.46	0.583	2.04618234480392e-67
CDKAL1	6.81046472373895e-72	-0.450031	0.423	0.549	2.56039421288966e-67
AK9	7.02965111960988e-72	-0.824187	0.176	0.272	2.64279733841733e-67
NUBPL	7.23147252441453e-72	-0.672843	0.274	0.38	2.71867209555364e-67
CBLB	8.38112646097799e-72	-0.534689	0.323	0.437	3.15088449300468e-67
PIBF1	8.83540667779842e-72	-0.477806	0.434	0.547	3.32167114051831e-67
SHANK2	9.9895560242244e-72	-0.46632	0.436	0.554	3.75557358730716e-67
AGTPBP1	1.48880107166199e-71	-0.755951	0.244	0.345	5.59714762891324e-67
RILP	1.55441459498856e-71	0.910678	0.298	0.195	5.84382166985951e-67
BZW1	1.7085204060003e-71	-0.340012	0.676	0.772	6.42318246635813e-67
BLCAP	2.083192415703e-71	-0.870951	0.31	0.403	7.83176188683541e-67
CTSZ	2.27926369364136e-71	-0.584532	0.445	0.532	8.56889185624468e-67
EMP2	2.49246031235171e-71	-0.714998	0.752	0.788	9.37040454428624e-67
GALNT12	2.53476033380037e-71	-0.755612	0.175	0.271	9.5294314749225e-67
GLUD1	2.95660666882803e-71	-0.602008	0.364	0.465	1.1115362771459e-66
ACBD6	3.50041323171292e-71	-0.421189	0.503	0.612	1.31598035446247e-66
GMDS	4.01342203917651e-71	-0.466605	0.472	0.591	1.50884601562841e-66
ARID1B	4.03615268995757e-71	-0.371177	0.544	0.679	1.51739160378955e-66
STRN3	4.07005069178226e-71	-0.44606	0.473	0.59	1.53013555757554e-66
KIAA0825	4.09330193087841e-71	-0.906167	0.156	0.25	1.53887686091374e-66
MYO1E	4.86677571202752e-71	-0.474855	0.425	0.552	1.82966432893674e-66
CTDSPL	6.22818110406504e-71	-0.52707	0.422	0.529	2.34148468607325e-66
PUM2	7.24997924877765e-71	-0.394181	0.545	0.659	2.72562969857796e-66
SLC7A8	7.86269293593029e-71	-0.764852	0.294	0.391	2.95597940926299e-66
PPIP5K2	8.48641385130321e-71	-0.650651	0.277	0.378	3.19046728739744e-66
SPTAN1	1.17522890342713e-70	-0.412834	0.489	0.602	4.4182730624343e-66
GCLM	1.26107707970463e-70	-0.504916	0.293	0.401	4.74101928114954e-66
FXR1	1.96204434128261e-70	-0.37037	0.552	0.652	7.37630570105196e-66
IDI1	2.28607444928123e-70	0.4321	0.733	0.675	8.59449689207278e-66
SMAD2	2.82139820832683e-70	-0.447664	0.5	0.596	1.06070465642047e-65
SSR3	3.09219371326488e-70	-0.271986	0.803	0.877	1.16251022650193e-65
NFIC	3.55037246619632e-70	0.525034	0.608	0.508	1.33476252866651e-65
WDR61	4.06443435148804e-70	-0.848927	0.172	0.264	1.52802409444193e-65
COX7B	4.61252536907103e-70	0.470706	0.79	0.739	1.73407891250225e-65
PTP4A2	5.58426601745487e-70	-0.310668	0.746	0.822	2.09940480926216e-65
ELL2	6.60507510571561e-70	-0.445191	0.621	0.743	2.48317798599379e-65
CCT5	7.94448960748629e-70	-0.488368	0.434	0.535	2.98673086793447e-65
RIT1	8.28428215191909e-70	-0.527408	0.367	0.472	3.11447587501398e-65
AC008014.1	1.79644415221471e-69	-0.819526	0.194	0.294	6.75373179025122e-65
CD47	2.25015699157268e-69	-0.427094	0.735	0.781	8.45946520981749e-65
INSR	2.76786368919193e-69	0.733071	0.264	0.16	1.04057835395171e-64
NR6A1	3.09609259986947e-69	-0.609969	0.334	0.441	1.16397601292093e-64
TWSG1	3.10329967242447e-69	-0.704707	0.256	0.355	1.16668551184798e-64
CWC27	3.54555167148508e-69	-0.760068	0.327	0.427	1.33295015089482e-64
RAB25	4.47007008673913e-69	-0.355787	0.641	0.729	1.68052284910958e-64
VPS41	4.87708982732333e-69	-0.437302	0.455	0.567	1.83354192058221e-64
TSPAN6	6.92083067606575e-69	-0.742112	0.195	0.29	2.60188629266692e-64
RBL2	8.34213783311375e-69	0.595146	0.492	0.385	3.13622671835911e-64
ZNF581	9.56866095545927e-69	-0.6718	0.235	0.332	3.59733808620491e-64
UXS1	1.02351158260949e-68	0.926202	0.276	0.175	3.84789179482038e-64
S100A16	1.25060452869082e-68	-0.532098	0.348	0.452	4.70164772561314e-64
SIK3	1.8161149615038e-68	-0.312307	0.57	0.733	6.82768419777354e-64
USP6NL	2.18411051761622e-68	-0.478355	0.452	0.564	8.21116349097818e-64
ZNF407	2.22295727209365e-68	-0.566338	0.367	0.479	8.35720786443606e-64
TMCO3	3.7858675884917e-68	-0.735198	0.224	0.319	1.42329691989346e-63
FOXP1	4.57497527924765e-68	-0.298592	0.789	0.898	1.71996195623315e-63
MCPH1	4.98280639469771e-68	-0.563525	0.336	0.442	1.8732860640866e-63
MAP3K20	5.13037131980852e-68	-0.730741	0.354	0.446	1.92876309768201e-63
GOLGA3	5.23800303485467e-68	-0.544177	0.369	0.466	1.96922724095361e-63
ITSN1	6.13310639878871e-68	-0.609536	0.335	0.44	2.30574135062462e-63
R3HDM1	6.22093509761516e-68	-0.662965	0.249	0.349	2.33876054994842e-63
MET	6.40528255831001e-68	0.530482	0.536	0.426	2.40806597779665e-63
LAPTM4B	7.71655572785014e-68	-0.430116	0.399	0.506	2.90103912588526e-63
ARL15	8.76897627610447e-68	-0.301249	0.466	0.617	3.29669663100147e-63
PTBP2	1.10995341659684e-67	-0.524615	0.362	0.47	4.17286986969581e-63
TMEM97	1.31802769582484e-67	0.782731	0.511	0.419	4.95512512245349e-63
PLXNB2	1.85476513817983e-67	-0.464025	0.403	0.503	6.97298953698708e-63
SMARCA1	1.96976876481157e-67	-0.456202	0.413	0.52	7.40534567130908e-63
EHBP1	2.17519742201798e-67	-0.405094	0.394	0.509	8.1776547080766e-63
NME4	4.46457145711774e-67	-0.452124	0.383	0.484	1.67845563930341e-62
ECI2	5.70400117141148e-67	-0.595798	0.29	0.389	2.14441924039215e-62
MICAL2	8.6082689312388e-67	0.770873	0.537	0.473	3.23627870469923e-62
CDC42	9.7118675542522e-67	-0.280609	0.755	0.84	3.65117660702112e-62
GPS2	1.13632990401107e-66	-0.721098	0.217	0.311	4.27203227412962e-62
HMGCS1	1.2530341484805e-66	0.693815	0.615	0.531	4.71078188121244e-62
TOX	1.27331497123596e-66	-0.452365	0.476	0.584	4.78702763436161e-62
RHOB	2.31439998014059e-66	0.882732	0.524	0.42	8.70098672533856e-62
RNF19A	2.38365106790815e-66	-0.545245	0.388	0.486	8.96133618980069e-62
FNIP1	2.87858459946311e-66	-0.359729	0.527	0.649	1.08220388016816e-61
FLRT3	3.26253264979784e-66	0.913302	0.355	0.252	1.2265491496915e-61
RERE	3.79411581494206e-66	-0.315925	0.621	0.756	1.42639784062747e-61
PRRC2C	3.91302963747403e-66	-0.292122	0.7	0.794	1.47110349220836e-61
CNIH4	4.61549737002824e-66	0.650957	0.577	0.49	1.73519623626212e-61
TGFBR2	4.75046989952512e-66	-0.465412	0.697	0.764	1.78593915872647e-61
ECT2	5.19739726849951e-66	-0.770218	0.195	0.288	1.95396150309239e-61
AQR	5.22671380928882e-66	-0.698857	0.29	0.385	1.96498305660213e-61
IMPDH2	1.05821109184801e-65	-0.372921	0.535	0.632	3.97834459980259e-61
MT1E	1.09290738851322e-65	0.876375	0.584	0.487	4.10878532711546e-61
MYO1B	1.41530440147522e-65	-0.335701	0.675	0.769	5.32083689734607e-61
ATXN10	1.77917847482952e-65	-0.380329	0.587	0.684	6.68882147612159e-61
TFG	1.88036339811098e-65	-0.396581	0.508	0.607	7.06922619519822e-61
OPTN	1.88892004623685e-65	-0.668914	0.236	0.333	7.10139491382745e-61
CAND1	2.36326753990386e-65	-0.506422	0.351	0.45	8.88470431626855e-61
GNG10	2.41457510843791e-65	-0.436699	0.383	0.493	9.07759512017232e-61
ACTN4	3.32824521297703e-65	-0.323602	0.739	0.824	1.25125378781872e-60
USO1	3.50089033996159e-65	-0.375236	0.538	0.631	1.31615972330856e-60
MON2	3.94428964958441e-65	-0.465	0.441	0.545	1.48285569376126e-60
FXYD3	4.38970368373209e-65	-0.399503	0.596	0.675	1.65030909989908e-60
GADD45GIP1	4.61187538446307e-65	-0.347014	0.62	0.7	1.73383455078889e-60
ARHGEF26	5.49356891254704e-65	-0.864717	0.18	0.271	2.06530723267206e-60
WASF2	5.51681105801168e-65	-0.435573	0.471	0.565	2.07404511725949e-60
TMC5	7.1981773830579e-65	-0.436092	0.626	0.71	2.70615478716062e-60
PPP4R2	1.13137913645452e-64	-0.461337	0.424	0.523	4.25341986350077e-60
RBMS2	1.2208109485894e-64	-0.452239	0.46	0.56	4.58963876122184e-60
LAPTM4A	1.32501339438134e-64	0.579447	0.696	0.638	4.98138785617665e-60
PRR13	1.43772048767444e-64	0.544056	0.597	0.505	5.40511017341205e-60
BX890604.2	1.75778724811122e-64	-0.879337	0.17	0.257	6.60840115927415e-60
EGFR	1.8841342125186e-64	-0.725875	0.553	0.629	7.08340257196369e-60
AKAP9	1.8901876784513e-64	-0.380936	0.702	0.771	7.10616057713765e-60
HUWE1	3.05274791045728e-64	-0.420095	0.476	0.575	1.14768057693642e-59
PON3	3.11773015385139e-64	0.477874	0.479	0.367	1.17211065134043e-59
NFIA	3.24887192560766e-64	-0.400363	0.601	0.695	1.2214134004322e-59
NKX2-1	4.472512968464e-64	0.522614	0.707	0.646	1.68144125049404e-59
MAST4	4.72706242950087e-64	0.446406	0.685	0.636	1.77713912037085e-59
MAP4K5	6.20933052701233e-64	-0.526068	0.366	0.466	2.33439781163028e-59
DCAF6	6.785970110435e-64	-0.493066	0.369	0.471	2.55118546301804e-59
GOLGB1	7.79104822040812e-64	-0.3004	0.693	0.787	2.92904457846243e-59
PRTG	7.79960300851744e-64	0.809794	0.259	0.163	2.93226075105213e-59
JMJD1C	7.9419811475363e-64	-0.253196	0.676	0.827	2.98578781241627e-59
CCT3	1.10670389709499e-63	-0.361435	0.547	0.638	4.16065330112862e-59
FYN	1.18475502090323e-63	-0.770065	0.182	0.275	4.45408650108569e-59
WIF1	1.22422771849109e-63	0.574983	0.539	0.421	4.60248410766726e-59
XKR6	1.62851067086228e-63	-0.567299	0.309	0.414	6.12238586710676e-59
SHROOM3	1.6971717158999e-63	-0.406741	0.574	0.677	6.38051706592567e-59
ARHGDIB	1.77422780382564e-63	-0.451534	0.445	0.539	6.6702094284825e-59
EPCAM	2.42331361315911e-63	-0.297285	0.804	0.866	9.11044752867168e-59
RAP2B	2.5231648345908e-63	-0.722748	0.208	0.3	9.48583819564411e-59
JAK1	2.53498426850988e-63	0.388463	0.734	0.692	9.53027335746291e-59
STARD10	2.71964511190768e-63	-0.36766	0.59	0.668	1.02245057982169e-58
HEATR5A	2.7475078843305e-63	-0.852155	0.202	0.289	1.03292558911405e-58
SENP6	3.43179879071198e-63	-0.365197	0.607	0.704	1.29018475536817e-58
LUC7L2	4.01597591790733e-63	-0.379605	0.5	0.602	1.50980614633726e-58
ARCN1	4.60516525452536e-63	-0.450773	0.43	0.525	1.73131187743881e-58
PPP1R12A	7.19068345564778e-63	-0.469994	0.45	0.549	2.70333744515078e-58
TSC22D1	7.63061908284877e-63	0.616664	0.718	0.658	2.868731244197e-58
AC079142.1	8.08128798811427e-63	-0.778595	0.212	0.306	3.03816021913156e-58
CAB39	9.85689036156427e-63	-0.479215	0.414	0.515	3.70569793143009e-58
GRB14	1.00255471426164e-62	-0.714319	0.205	0.298	3.76910444826664e-58
TRIM37	1.54516314477039e-62	-0.641095	0.251	0.344	5.80904084276428e-58
MYL9	1.84754594856243e-62	-0.636004	0.203	0.298	6.94584899362047e-58
TAF15	3.09296807634219e-62	-0.374021	0.538	0.639	1.16280134830085e-57
GDF15	6.64425371396363e-62	-0.320337	0.594	0.729	2.49790718376463e-57
DLEU1	8.89544445076575e-62	-0.688655	0.239	0.331	3.34424234126538e-57
CALU	9.81866269562973e-62	-0.354852	0.565	0.664	3.691326240422e-57
RASSF8	1.21125470817506e-61	0.579452	0.348	0.24	4.55371207538414e-57
USP54	1.25372460549318e-61	-0.40289	0.531	0.638	4.71337765435162e-57
KMT2C	1.30335623556168e-61	-0.278065	0.653	0.777	4.89996776759412e-57
RPS6KA2	1.80692944840781e-61	0.52527	0.561	0.473	6.79315126128916e-57
AP3B1	1.89268056442714e-61	-0.474518	0.428	0.523	7.11553258196382e-57
PHF14	2.08671601359694e-61	-0.408601	0.506	0.608	7.84500885311769e-57
PPM1L	3.09278958713686e-61	-0.749545	0.166	0.256	1.1627342452841e-56
SYTL1	3.25175020217407e-61	-0.659872	0.239	0.329	1.22249548850734e-56
IPO7	6.14278315853521e-61	-0.321096	0.608	0.705	2.30937932845131e-56
LLGL2	6.39729118004936e-61	-0.493065	0.393	0.485	2.40506161913956e-56
KIF2A	6.53543652043492e-61	-0.579975	0.289	0.384	2.45699735985751e-56
SMURF1	6.8120355707653e-61	-0.434698	0.48	0.588	2.56098477282922e-56
DAPK1	9.14475675787545e-61	-0.494608	0.453	0.552	3.43797130312328e-56
SLC35A3	9.28782643796084e-61	-0.650068	0.263	0.353	3.49175834935138e-56
CREB3L2	9.69092196865534e-61	-0.413675	0.459	0.563	3.64330211411598e-56
ROR1	1.0061317754728e-60	-0.363577	0.43	0.556	3.78255240989e-56
MRPL12	1.03018967172568e-60	-0.451714	0.403	0.497	3.8729980708527e-56
SYNJ2	1.12385385238548e-60	-0.774385	0.192	0.281	4.2251285580432e-56
PDSS2	1.42829714780012e-60	-0.418694	0.462	0.569	5.36968312715455e-56
UBR5	1.54406264931386e-60	-0.457762	0.423	0.524	5.80490353009545e-56
RNASE1	1.737784084584e-60	-0.694488	0.97	0.964	6.53319926599355e-56
ATL2	1.8242433182853e-60	-0.427751	0.436	0.536	6.85824275509359e-56
GNPNAT1	2.13073787019501e-60	-0.823404	0.167	0.251	8.01050902299816e-56
SIVA1	2.17309262586241e-60	0.542299	0.641	0.561	8.16974172692974e-56
ALDOC	3.01418790688768e-60	-0.662452	0.266	0.355	1.13318394359442e-55
ANKS1A	3.07731825960316e-60	-0.565287	0.323	0.419	1.15691779969781e-55
USP10	3.1625496616678e-60	-0.550983	0.321	0.416	1.18896054530401e-55
ELP4	3.50814434592714e-60	-0.644411	0.248	0.342	1.31888686685131e-55
OXSR1	4.15590313536362e-60	-0.520444	0.351	0.447	1.56241178373995e-55
DUSP10	4.18805136964552e-60	-0.717367	0.218	0.308	1.57449791241823e-55
KPNB1	5.57562013222428e-60	-0.344424	0.557	0.658	2.09615438870972e-55
BMPR2	6.92900307810115e-60	-0.4468	0.402	0.507	2.60495870721213e-55
TMEM87A	7.50681776360823e-60	0.369696	0.721	0.649	2.82218813822851e-55
VDAC1	1.1357779758424e-59	-0.332954	0.593	0.678	4.2699573001795e-55
ZNF146	1.26712833489349e-59	-0.638086	0.244	0.332	4.76376897503207e-55
TCERG1	1.49814102638705e-59	-0.486145	0.372	0.463	5.6322611887021e-55
NIFK	1.88048539439962e-59	-0.45066	0.396	0.494	7.06968484024536e-55
TLK1	1.93497527912675e-59	-0.430792	0.435	0.534	7.274539561877e-55
FKBP14	2.11881556056102e-59	-0.61552	0.248	0.342	7.96568709992914e-55
ZFPM2	2.1646461107914e-59	-0.429454	0.274	0.386	8.13798705352025e-55
HSBP1	2.17429099218199e-59	-0.311283	0.709	0.779	8.1742469851082e-55
SEC23A	2.18326409554262e-59	-0.558819	0.326	0.42	8.20798136719248e-55
MTPN	3.12273435814243e-59	-0.412271	0.462	0.555	1.17399198194365e-54
ARPC2	3.85680716836331e-59	0.270547	0.908	0.902	1.44996665494619e-54
DCBLD2	5.00204484037764e-59	-0.324767	0.563	0.669	1.88051875773997e-54
NR2F6	8.66677454693809e-59	-0.449686	0.39	0.485	3.25827389092137e-54
RAB12	8.74144724803825e-59	-0.609348	0.187	0.275	3.28634709289998e-54
ATRX	9.28026201838538e-59	-0.267545	0.695	0.801	3.48891450581198e-54
SYNCRIP	1.18002843534933e-58	-0.307759	0.636	0.736	4.43631690269581e-54
LGALS3BP	1.26775956078099e-58	-0.301938	0.687	0.76	4.76614206875615e-54
RBM26	2.64931020557731e-58	-0.391644	0.498	0.59	9.9600817178679e-54
NDUFV2	3.29470923210341e-58	-0.252668	0.787	0.85	1.23864593580928e-53
STARD3NL	3.36402352920545e-58	0.763343	0.375	0.279	1.26470464580479e-53
SCAMP1	3.46680044676886e-58	-0.603372	0.214	0.303	1.30334362796275e-53
TBC1D8B	3.80683522712655e-58	-0.684697	0.209	0.295	1.43117970363823e-53
PAXBP1	3.9264917657553e-58	-0.555033	0.307	0.399	1.47616457933571e-53
RBM4	4.35574977145893e-58	-0.370065	0.439	0.545	1.63754412657999e-53
TNKS	5.12593430464864e-58	-0.417905	0.394	0.501	1.92709500183266e-53
PSMA2	5.79259404481957e-58	-0.347146	0.502	0.593	2.17772573114992e-53
CCDC14	7.91326709999532e-58	0.583504	0.484	0.385	2.97499276624324e-53
RNF24	8.34406710624535e-58	-0.574813	0.283	0.376	3.13695202859294e-53
SFXN1	8.3949791998705e-58	-0.649686	0.225	0.313	3.15609243019131e-53
SRM	8.9366624140196e-58	-0.460726	0.331	0.43	3.35973823455067e-53
EIF3M	1.05882817373763e-57	-0.301164	0.617	0.702	3.98066451916663e-53
ENO2	1.41594894347963e-57	-0.649917	0.229	0.316	5.32326005301168e-53
ELOA	1.71763268235822e-57	0.69184	0.336	0.237	6.45744006932573e-53
PIAS1	2.02517132409029e-57	-0.405567	0.489	0.588	7.61363159291744e-53
L3MBTL4	2.24179047417576e-57	-0.421634	0.393	0.503	8.42801128766376e-53
RAB2B	3.4613780572928e-57	-0.596964	0.243	0.332	1.30130508063923e-52
KDELR2	3.71435047166379e-57	-0.280692	0.647	0.733	1.396410059822e-52
PSMB8	3.81097809931361e-57	-0.443546	0.382	0.471	1.43273721643695e-52
PLA2G12A	4.01475064317974e-57	-0.41079	0.42	0.51	1.50934550430342e-52
HSD17B11	4.06620837798081e-57	0.671004	0.311	0.214	1.52869103970189e-52
HBEGF	4.1329005195338e-57	-0.78063	0.177	0.261	1.55376395031873e-52
RABGEF1	4.21612525698655e-57	-0.402334	0.402	0.514	1.5850522903641e-52
MYO9A	4.31731327692894e-57	-0.425518	0.507	0.598	1.62309392646143e-52
ROS1	4.39730146428675e-57	0.471254	0.634	0.58	1.6531654854986e-52
LUZP1	6.42829026223557e-57	-0.729906	0.217	0.305	2.41671572408746e-52
STXBP1	6.57655450847351e-57	0.726757	0.331	0.233	2.47245566746062e-52
HNRNPD	1.08893608294559e-56	-0.294277	0.672	0.764	4.09385520383394e-52
CMC1	1.88846580125366e-56	-0.434583	0.422	0.513	7.09968717981314e-52
ATXN1	1.98407109817758e-56	-0.315886	0.556	0.685	7.45911529359862e-52
PDS5A	3.02407376283615e-56	-0.365956	0.557	0.649	1.13690053113825e-51
ARHGAP8	3.08405342857953e-56	-0.643773	0.27	0.358	1.15944988647447e-51
PITPNB	3.66489029607713e-56	-0.443235	0.423	0.516	1.3778155068102e-51
RTN4	4.61937089831217e-56	0.2872	0.829	0.8	1.73665248922046e-51
ATP8B1	5.5339652437123e-56	-0.623634	0.357	0.443	2.08049423337364e-51
EBPL	6.31774659777985e-56	-0.406045	0.568	0.644	2.37515683343533e-51
CSPP1	6.46062311688786e-56	-0.510193	0.33	0.425	2.42887126079399e-51
ST6GALNAC1	7.35713236064251e-56	-0.80746	0.182	0.264	2.76591391098355e-51
TVP23C	7.5928085610693e-56	-0.577548	0.309	0.404	2.854516378534e-51
GOPC	7.59971859936408e-56	-0.509932	0.312	0.403	2.85711420743093e-51
ZDHHC3	8.30532226674917e-56	0.975386	0.351	0.261	3.12238590618435e-51
SMAD4	8.95662118542301e-56	-0.504129	0.321	0.413	3.36724173465978e-51
PARM1	1.01820032385729e-55	0.308715	0.687	0.588	3.82792411754147e-51
CDH1	1.03222430066542e-55	-0.328335	0.663	0.773	3.88064725835165e-51
ZNF704	1.05515581540167e-55	-0.722247	0.167	0.25	3.96685828800259e-51
SPRY4	1.31963313038681e-55	0.786019	0.305	0.211	4.96116075368923e-51
SYDE2	1.48967457748581e-55	-0.757611	0.189	0.271	5.6004315740579e-51
MIPOL1	1.6981541885966e-55	-0.732434	0.184	0.268	6.38421067202891e-51
LCORL	1.6988920330612e-55	-0.448694	0.361	0.458	6.38698459829356e-51
REV3L	1.98542860361939e-55	-0.354242	0.536	0.64	7.4642188353071e-51
ATP2A2	2.65083673506326e-55	-0.324904	0.588	0.692	9.96582070547034e-51
FOCAD	3.20501154996899e-55	-0.615657	0.267	0.357	1.20492409221084e-50
CCNY	3.85228012917222e-55	-0.502117	0.433	0.523	1.44826471456229e-50
CCDC84	4.07248085073934e-55	-0.828888	0.17	0.25	1.53104917583545e-50
UBE2Q1	4.40392372047478e-55	-0.528998	0.292	0.38	1.65565512271249e-50
R3HDM2	4.46172216260067e-55	-0.402064	0.424	0.521	1.67738444702972e-50
COX7A2	4.72469171171163e-55	0.373585	0.913	0.898	1.77624784901799e-50
CHRM3	5.07372364360926e-55	-0.466037	0.365	0.469	1.9074664038149e-50
ERLEC1	5.42079591633726e-55	0.539963	0.584	0.502	2.03794822474699e-50
CTSC	5.86629403987671e-55	0.476575	0.551	0.466	2.20543324429165e-50
DAZAP2	6.00008807779036e-55	0.492118	0.657	0.589	2.25573311284528e-50
ZKSCAN1	6.51706001861186e-55	-0.43067	0.389	0.49	2.45008871399713e-50
ZNF131	6.65050774092727e-55	-0.604914	0.286	0.373	2.50025838520161e-50
UBE2M	7.30715548861534e-55	-0.439027	0.367	0.459	2.74712510594494e-50
TM7SF3	7.81976126116388e-55	-0.45688	0.407	0.495	2.93983924613456e-50
NRDC	1.21643306939419e-54	-0.378692	0.484	0.576	4.57318012438745e-50
CHD9	1.43136928208921e-54	-0.297911	0.637	0.743	5.38123281601439e-50
RALGAPA1	1.62642588246084e-54	-0.405433	0.472	0.569	6.11454810511153e-50
FDX1	1.69059786879531e-54	0.542547	0.466	0.369	6.35580268773597e-50
SND1	2.35209503597939e-54	-0.257384	0.644	0.762	8.84270128776454e-50
MIR210HG	4.72609820688487e-54	-0.743882	0.193	0.275	1.77677662087837e-49
FAM192A	5.11497579413194e-54	-0.762728	0.181	0.261	1.9229751498039e-49
PNKD	6.42218726934169e-54	0.480953	0.625	0.54	2.41442130390901e-49
GPRC5D-AS1	6.95401318814506e-54	-0.822919	0.242	0.325	2.61436125808313e-49
NONO	7.21838147935072e-54	-0.324581	0.574	0.658	2.7137505171619e-49
WEE1	8.55780360677761e-54	-0.722544	0.201	0.284	3.21730626596804e-49
ARL1	8.81774208561899e-54	-0.371567	0.485	0.566	3.31503013708846e-49
MT1X	1.04109133859988e-53	1.26808	0.313	0.223	3.91398288746624e-49
AL353138.1	1.14161490107887e-53	-0.543058	0.261	0.355	4.29190122060602e-49
CARHSP1	1.82503842550106e-53	-0.56039	0.272	0.359	6.86123196067124e-49
KRT10	2.06059804236405e-53	-0.250791	0.71	0.78	7.74681834026764e-49
UHRF1BP1L	2.15860505001529e-53	-0.750939	0.181	0.262	8.11527568553248e-49
TCEA1	2.49591684459265e-53	-0.288728	0.77	0.828	9.38339937724608e-49
VIM	2.49939490348037e-53	-0.993851	0.339	0.418	9.39647513963444e-49
NXN	3.05123081660101e-53	-0.788304	0.319	0.404	1.14711022550115e-48
TANC2	3.17080625404845e-53	0.586982	0.668	0.664	1.19206461120951e-48
PSME4	4.50045451251224e-53	-0.343492	0.53	0.637	1.69194587397898e-48
TASP1	4.56988962868504e-53	-0.501328	0.345	0.438	1.71805000590414e-48
UBB	6.34916571599018e-53	0.283562	0.924	0.92	2.38696885092651e-48
CDC42SE2	6.37206161012491e-53	-0.508287	0.389	0.474	2.39557656232646e-48
PPP2R2A	7.5400402016971e-53	-0.315674	0.583	0.691	2.83467811382802e-48
EIF3B	8.13278944254772e-53	-0.367019	0.451	0.54	3.05752219092582e-48
TBC1D7	8.16049605220034e-53	-0.669816	0.225	0.307	3.06793849082472e-48
PHLPP1	1.09524151288082e-52	-0.739187	0.256	0.341	4.11756046767546e-48
MICU2	1.13604876313197e-52	-0.44257	0.413	0.502	4.27097532499464e-48
MRPL38	1.19989103768935e-52	-0.525923	0.218	0.304	4.5109903561931e-48
ABHD14B	1.56662691744075e-52	0.770726	0.304	0.213	5.88973389611849e-48
ESCO1	1.59824363446763e-52	-0.485447	0.351	0.442	6.00859694378104e-48
TMEM30A	1.60345476446609e-52	-0.305811	0.578	0.659	6.02818818701026e-48
TIMM13	1.62628516431495e-52	-0.255845	0.693	0.761	6.11401907524204e-48
SH3YL1	1.86171442982459e-52	-0.258425	0.696	0.774	6.99911539892554e-48
USP3	1.89432527435148e-52	-0.344529	0.505	0.605	7.12171586892437e-48
TMF1	2.1865028379989e-52	-0.336026	0.527	0.622	8.22015741945688e-48
CCAR1	2.27281558049807e-52	-0.398317	0.426	0.512	8.5446501748825e-48
CBR1	2.39028756194786e-52	-0.337203	0.502	0.59	8.98628608914297e-48
SPRY2	2.65753606111164e-52	-0.542922	0.327	0.411	9.9910068217492e-48
SCP2	2.70555995249791e-52	-0.28594	0.759	0.805	1.01715526414159e-47
AL033504.1	2.88189225017595e-52	0.872545	0.252	0.17	1.08344739145365e-47
DNAH14	2.92724291745063e-52	-0.51764	0.353	0.444	1.10049697481557e-47
AL050309.1	3.24577194768549e-52	-0.726104	0.175	0.258	1.22024796373236e-47
TTC39A	4.24937017188757e-52	0.651734	0.284	0.192	1.59755071612113e-47
STAU2	4.69996126069017e-52	-0.39434	0.426	0.528	1.76695043595647e-47
FNIP2	5.12145863926366e-52	0.348691	0.675	0.597	1.92541237543117e-47
COMMD10	5.54934040926715e-52	-0.38459	0.437	0.537	2.08627452686398e-47
NAALADL2	6.02482256880704e-52	-0.272076	0.502	0.635	2.26503204474301e-47
COL27A1	6.6677809076129e-52	-0.67175	0.181	0.263	2.50675223221707e-47
MRPS36	6.89325969429795e-52	0.547865	0.607	0.535	2.59152098207131e-47
AQP3	7.33190004260467e-52	0.406547	0.766	0.666	2.75642782101723e-47
ATXN7L3B	9.83601471564618e-52	-0.424907	0.397	0.483	3.69784973234718e-47
CDK17	1.04217839164124e-51	-0.553617	0.276	0.366	3.91806966337523e-47
LMBR1	1.25068100281316e-51	-0.492227	0.32	0.412	4.70193523007607e-47
CYTOR	1.33723343355654e-51	-0.535593	0.259	0.348	5.02732909345581e-47
DGKH	1.34544892932062e-51	-0.604204	0.213	0.299	5.05821524978086e-47
WDFY3	1.84225982086022e-51	-0.384242	0.457	0.554	6.92597579652398e-47
UGDH	1.85010401327301e-51	-0.548533	0.356	0.438	6.9554660378999e-47
TUT4	2.01035249262138e-51	-0.403705	0.43	0.519	7.55792019601007e-47
UBE2H	2.03139358203465e-51	-0.328595	0.552	0.653	7.63702417165927e-47
PERP	2.3309392496786e-51	-0.387301	0.527	0.607	8.76316610916671e-47
SLC41A2	2.38285827308609e-51	-0.586568	0.282	0.369	8.95835567766715e-47
MAPRE2	2.48630860215467e-51	-0.41047	0.354	0.452	9.34727718980049e-47
RAP1B	2.78859899153035e-51	-0.330425	0.489	0.587	1.04837379086583e-46
SPIN1	2.98039118739145e-51	-0.557158	0.299	0.386	1.12047806689981e-46
NET1	2.99841470622247e-51	-0.496238	0.339	0.424	1.12725400880434e-46
PPP6R3	3.14976711154268e-51	-0.355613	0.495	0.596	1.18415494558447e-46
AEBP2	3.519229855713e-51	-0.439827	0.363	0.455	1.3230544642553e-46
CDYL	3.58210447202515e-51	-0.602645	0.254	0.338	1.34669217625786e-46
DYNC1H1	3.68773134260321e-51	-0.312914	0.558	0.653	1.38640259825168e-46
MICU1	3.83483025345322e-51	-0.331591	0.457	0.556	1.44170443378574e-46
TUBB	4.56830487022396e-51	-0.37407	0.476	0.559	1.7174542159607e-46
TM9SF3	4.86535738177393e-51	-0.334379	0.542	0.627	1.82913110767791e-46
LZIC	5.00630116401425e-51	-0.612296	0.226	0.307	1.88211892261116e-46
UQCC3	5.02494923998601e-51	-0.387363	0.387	0.475	1.88912966677274e-46
RBM27	5.16903761609651e-51	-0.514561	0.305	0.392	1.94329969177148e-46
TMA7	5.55002012944108e-51	0.352126	0.921	0.908	2.08653006766337e-46
HLA-DRB1	6.99010203665711e-51	0.31778	0.748	0.655	2.62792886068124e-46
ACSL4	7.035778686211e-51	0.53453	0.542	0.457	2.64510099708102e-46
SMIM4	1.11297470373655e-50	-0.754713	0.188	0.265	4.18422839869755e-46
ITSN2	1.27557236452797e-50	0.443055	0.561	0.477	4.79551430444292e-46
GPR160	1.28752676388338e-50	0.559277	0.435	0.339	4.84045686881958e-46
HIF1A	1.33331742713251e-50	-0.342411	0.64	0.75	5.01260686730465e-46
CLSTN1	1.55894456538321e-50	-0.620805	0.219	0.3	5.86085209355819e-46
NR4A3	1.57283646814076e-50	-0.872432	0.179	0.256	5.91307870197517e-46
SEPTIN2	1.60304711877791e-50	-0.301602	0.653	0.733	6.02665564304555e-46
CPM	1.90135579046614e-50	0.366906	0.666	0.579	7.14814709425746e-46
KCNQ5	1.97022122324385e-50	-0.379342	0.321	0.432	7.40704668878526e-46
ATP9B	2.10312774149587e-50	-0.47415	0.357	0.443	7.90670874415374e-46
ALDH18A1	2.57496579647438e-50	-0.694816	0.176	0.253	9.68058391184543e-46
VDAC2	2.91370111564676e-50	-0.298119	0.626	0.7	1.0954059344274e-45
PSMA3-AS1	3.0081950916426e-50	0.5461	0.417	0.318	1.13093094470303e-45
TRIQK	3.90529510522425e-50	-0.537046	0.276	0.359	1.46819569480906e-45
DHX9	4.08291667635074e-50	-0.3656	0.505	0.592	1.53497252447406e-45
DENR	4.77210699263363e-50	-0.427491	0.377	0.462	1.79407362388061e-45
FDPS	6.04627803272136e-50	0.350074	0.791	0.759	2.2730982264016e-45
ODF2L	7.98483475788586e-50	-0.519727	0.346	0.429	3.00189862722719e-45
NDFIP1	8.19009488237303e-50	0.454897	0.562	0.476	3.07906617102814e-45
OSTC	8.66122463549778e-50	-0.311086	0.646	0.709	3.25618740171539e-45
MYH10	1.16100458776578e-49	-0.630647	0.216	0.298	4.36479674770543e-45
TLE5	1.16222139413328e-49	-0.292885	0.641	0.713	4.36937133124407e-45
QSER1	1.20277404818744e-49	-0.558198	0.276	0.361	4.52182903416067e-45
NORAD	2.1722601651064e-49	-0.278158	0.609	0.683	8.16661209071753e-45
PARP8	2.64191603103719e-49	-0.387511	0.418	0.518	9.9322833186843e-45
CDC40	2.6471092941127e-49	-0.474497	0.305	0.389	9.95180739121669e-45
GALE	2.70071850953157e-49	0.506913	0.492	0.396	1.01533512365839e-44
ZNF518A	3.0609195747083e-49	-0.525692	0.282	0.366	1.15075271411158e-44
NEK6	3.11915098090203e-49	-0.703267	0.189	0.265	1.17264481127012e-44
CDC73	3.1859679716785e-49	-0.429302	0.403	0.491	1.19776465895253e-44
ADAM10	4.85399709875862e-49	-0.465285	0.394	0.478	1.8248602092783e-44
ELF2	4.95973781734344e-49	-0.433171	0.431	0.519	1.86461343243026e-44
GPC4	5.12866554696563e-49	0.621155	0.273	0.184	1.92812181238173e-44
ATP5F1A	5.28723910541591e-49	-0.26842	0.737	0.791	1.98773754168111e-44
TMEM258	6.85639250047448e-49	0.451186	0.81	0.774	2.57766076055338e-44
LPAR1	7.08677214259324e-49	-0.602117	0.249	0.334	2.66427198700793e-44
MED13L	1.39050784280709e-48	-0.295037	0.618	0.733	5.22761423503326e-44
ARFGEF3	1.46469060843563e-48	-0.374536	0.692	0.761	5.50650434241376e-44
NME7	1.6528576200581e-48	-0.571165	0.254	0.339	6.21391822260845e-44
PYURF	2.42370431620056e-48	0.642989	0.447	0.36	9.11191637675601e-44
YWHAB	2.48463721516737e-48	0.272447	0.776	0.725	9.34099361042171e-44
TMEM45B	2.53108091819211e-48	-0.747841	0.204	0.28	9.51559871194323e-44
GNAI1	2.57257251205625e-48	-0.477815	0.312	0.398	9.67158635907546e-44
GRHL2	2.89501955141429e-48	-0.46561	0.38	0.469	1.0883826003542e-43
PGM3	3.08542602137056e-48	-0.479876	0.339	0.423	1.15996591273426e-43
PANK3	3.09103471568566e-48	-0.48	0.344	0.424	1.16207450136202e-43
PTPRJ	6.08302562785693e-48	-0.371844	0.415	0.514	2.28691348479281e-43
ZNF638	7.34937452334873e-48	-0.357998	0.533	0.618	2.76299735205295e-43
RUVBL1	7.39757013047617e-48	-0.599389	0.251	0.33	2.78111649055252e-43
FEZ2	7.90546894779038e-48	-0.409899	0.339	0.422	2.97206105092179e-43
CECR2	8.50930162255639e-48	-0.349399	0.422	0.518	3.19907194500007e-43
MARCH5	1.03124777435899e-47	-0.56068	0.241	0.325	3.87697600770263e-43
DYNLT1	1.0385636212302e-47	-0.257401	0.758	0.822	3.90447993401495e-43
ZNF618	1.20078812296664e-47	-0.668977	0.178	0.255	4.51436294829309e-43
OPHN1	1.46240618799303e-47	-0.420827	0.427	0.523	5.4979160637598e-43
TNIK	1.78153732596663e-47	0.541812	0.577	0.528	6.69768957697154e-43
ARMC9	1.92813181785357e-47	0.480733	0.542	0.461	7.24881156922049e-43
ATP5MG	1.96703600746025e-47	0.299888	0.927	0.917	7.39507187004681e-43
ACAT1	2.113347069263e-47	0.500882	0.491	0.399	7.94512830689426e-43
ANKRD13A	2.58217536156308e-47	-0.531201	0.305	0.383	9.70768827179641e-43
PPP1R9A	2.83160142225875e-47	-0.2659	0.586	0.696	1.06454055469818e-42
ATP6V1F	2.92641378568124e-47	-0.250217	0.697	0.759	1.10018526272686e-42
HLTF	2.99586300213638e-47	-0.54959	0.247	0.328	1.12629469565317e-42
MAPK8	3.89724578007331e-47	-0.414589	0.427	0.517	1.46516955101856e-42
NDUFB1	4.7493434997128e-47	0.471249	0.737	0.683	1.78551568871703e-42
GCSH	5.54412237311854e-47	-0.394199	0.39	0.471	2.08431280617391e-42
CBX3	7.61287873230291e-47	-0.253852	0.607	0.686	2.86206175940928e-42
YWHAG	1.34249961935502e-46	-0.324723	0.45	0.542	5.04712731896519e-42
SNHG19	1.4018927384003e-46	-0.386379	0.373	0.459	5.27041575001594e-42
BCL2L14	1.55114614319225e-46	-0.813861	0.18	0.254	5.83153392533128e-42
CEP85L	1.56149242124101e-46	-0.582242	0.262	0.344	5.87043075765559e-42
TDRP	1.58956425586921e-46	-0.665065	0.274	0.351	5.97596681994028e-42
RASA1	1.61187528777923e-46	-0.516082	0.283	0.366	6.05984514440603e-42
RBPJ	1.63057134734278e-46	-0.328639	0.504	0.589	6.13013298033519e-42
STK26	1.80304249016549e-46	-0.399746	0.338	0.427	6.77853824177716e-42
CCNB1IP1	1.81017596114466e-46	-0.39436	0.455	0.534	6.80535652592335e-42
FTO	2.09175292656455e-46	-0.412376	0.409	0.499	7.86394512741941e-42
PAFAH1B1	2.16827762974601e-46	-0.310489	0.582	0.67	8.15163974903013e-42
PHF3	2.26899915495518e-46	-0.307284	0.569	0.651	8.53030232305399e-42
CASD1	2.84643756185375e-46	-0.505513	0.353	0.435	1.07011820137892e-41
TBC1D8	3.41656210857693e-46	-0.6596	0.256	0.335	1.2844565247195e-41
VPS35	3.42194264701903e-46	-0.339994	0.451	0.53	1.2864793381468e-41
SQOR	3.45018873973462e-46	0.613341	0.391	0.304	1.29709845670323e-41
KLHL23	5.60065212215031e-46	-0.655603	0.197	0.272	2.10556516532241e-41
LRP5	5.63639064124213e-46	-0.555742	0.289	0.366	2.11900106157498e-41
CEP192	7.16382485526799e-46	-0.704898	0.189	0.264	2.693239954338e-41
SEMA4A	7.55502717478285e-46	0.524838	0.326	0.236	2.84031246635961e-41
FNDC3A	1.02001431861616e-45	-0.336794	0.497	0.59	3.83474383083744e-41
GALNT3	1.04070272502291e-45	0.690066	0.286	0.201	3.91252189472363e-41
PITPNC1	1.07133839098848e-45	-0.657235	0.225	0.304	4.02769668092121e-41
UBE2K	1.0713891704723e-45	-0.307403	0.548	0.633	4.0278875863906e-41
STX8	1.49306820208327e-45	-0.383491	0.404	0.491	5.61318990573206e-41
ATP13A3	1.61944177025957e-45	-0.410165	0.43	0.513	6.08829133529085e-41
CHP1	1.65004078764439e-45	0.32983	0.711	0.648	6.2033283411491e-41
ERCC1	1.76233214261773e-45	-0.416824	0.343	0.427	6.62548769017136e-41
ATP6V0B	2.01515938554282e-45	0.359389	0.696	0.636	7.57599170994822e-41
IRX5	2.29444703914183e-45	-0.512035	0.281	0.359	8.6259736436537e-41
NDUFA3	2.31372971083031e-45	0.649499	0.545	0.482	8.69846684786654e-41
MTHFS	2.32086435970891e-45	0.717151	0.36	0.275	8.72528956032564e-41
BRD7	2.35438896828589e-45	-0.361851	0.412	0.492	8.85132532627082e-41
FAM136A	2.42094061838117e-45	-0.410256	0.356	0.435	9.10152625480402e-41
CYBA	2.4835389548899e-45	-0.705904	0.44	0.502	9.33686470090858e-41
SPART	2.56854298019733e-45	-0.363477	0.442	0.522	9.65643733405184e-41
HSPA8	2.90052944234069e-45	0.284139	0.83	0.81	1.09045404384798e-40
ACADVL	2.96036670607426e-45	0.608478	0.455	0.369	1.11294986314862e-40
GMCL1	3.08014069810796e-45	-0.470657	0.329	0.409	1.15797889545369e-40
ARHGAP18	4.35584136070603e-45	-0.473381	0.283	0.367	1.63757855955743e-40
MAGED2	4.53358469365048e-45	-0.446977	0.234	0.315	1.7044011655779e-40
STX17	4.63256340118244e-45	-0.531923	0.285	0.363	1.74161221067454e-40
TSTD1	5.39174517081123e-45	0.379877	0.802	0.749	2.02702659696648e-40
UQCC2	6.07894056547684e-45	-0.341321	0.475	0.551	2.28537770559102e-40
ERO1A	6.38617435756845e-45	-0.4026	0.406	0.49	2.40088224972786e-40
MPP6	6.91640733569098e-45	-0.645559	0.183	0.258	2.60022333785302e-40
RTN3	7.1963682432151e-45	-0.28413	0.596	0.676	2.70547464103672e-40
PRDX5	7.28340101092288e-45	0.293228	0.947	0.942	2.73819461005646e-40
RASD1	8.87631746361086e-45	-0.427656	0.264	0.349	3.3370515504445e-40
SLC9A3R1	9.70444331572994e-45	-0.750088	0.183	0.254	3.64838546454867e-40
GK	1.24454795915115e-44	-0.495785	0.463	0.527	4.67887805242876e-40
NOB1	1.51998392316559e-44	-0.498662	0.251	0.329	5.71437955914103e-40
TOGARAM1	1.54894984359854e-44	-0.398417	0.359	0.451	5.8232769370087e-40
NUP98	1.65235308556126e-44	-0.436194	0.427	0.51	6.21202142516755e-40
MIR22HG	1.90500740402006e-44	0.607752	0.303	0.217	7.16187533541342e-40
STRN	1.94634325455716e-44	-0.539262	0.267	0.345	7.31727746550766e-40
ANKS6	2.20431394388552e-44	-0.601764	0.179	0.252	8.28711827203762e-40
PEF1	2.31032281318877e-44	0.74806	0.254	0.175	8.68565861618317e-40
ULK4	2.31891091393513e-44	-0.658867	0.222	0.297	8.71794558093913e-40
TOM1L1	3.16015299689701e-44	-0.452871	0.376	0.454	1.18805951918343e-39
PSPC1	3.66324641505253e-44	-0.36472	0.423	0.507	1.377197489739e-39
SMARCE1	3.74813868800924e-44	-0.357148	0.415	0.493	1.40911273975707e-39
PRR14L	4.03029264239959e-44	-0.583225	0.23	0.305	1.51518851891013e-39
FAM3C	4.08141073364893e-44	-0.478078	0.393	0.464	1.53440636531532e-39
PPP4R3B	4.13823350247448e-44	-0.336882	0.46	0.546	1.55576888525528e-39
TOMM7	4.14393713031939e-44	0.376377	0.916	0.888	1.55791316414358e-39
DYNC1LI2	4.24120569665763e-44	-0.307492	0.491	0.574	1.59448128165844e-39
TRIM44	4.487955852656e-44	-0.348457	0.486	0.567	1.68724700280602e-39
AKAP1	4.59726095857659e-44	0.657236	0.334	0.249	1.72834025737687e-39
COA8	4.8892016424749e-44	-0.463061	0.34	0.417	1.83809535748844e-39
CREG1	5.03089882989883e-44	0.486391	0.524	0.445	1.89136641510047e-39
DNAJC13	5.29416023315987e-44	-0.530354	0.244	0.322	1.99033953965645e-39
ADCY9	5.35440465584929e-44	-0.508956	0.377	0.457	2.01298843036654e-39
MLLT10	6.35335632288156e-44	-0.37015	0.441	0.528	2.38854430958732e-39
CSNK2A1	6.42241600984996e-44	-0.436002	0.384	0.463	2.41450729890309e-39
ANKRD50	6.84963984050007e-44	-0.561547	0.253	0.331	2.575122098036e-39
CAMKMT	7.22564392384969e-44	-0.348736	0.389	0.486	2.71648083317129e-39
GMDS-DT	7.68388175311436e-44	-0.387425	0.405	0.502	2.88875534508335e-39
NIPSNAP1	7.97810674615271e-44	-0.598623	0.224	0.297	2.99936923121611e-39
FAH	7.97871619393729e-44	0.554032	0.325	0.237	2.99959835311073e-39
TMEM189	9.11146469726402e-44	-0.617446	0.208	0.283	3.42545515293641e-39
RRBP1	1.14648551047174e-43	-0.282137	0.717	0.783	4.31021227661851e-39
ERCC6L2	1.3186513662382e-43	-0.51267	0.282	0.361	4.95746981137251e-39
OCIAD1	1.37789720156687e-43	-0.252712	0.687	0.761	5.18020452929064e-39
FBXW7	1.37815017945494e-43	-0.315214	0.473	0.575	5.18115559966084e-39
THSD4	1.43529168821476e-43	-0.589654	0.318	0.399	5.3959791018434e-39
PAN3	1.46306062169861e-43	-0.387662	0.415	0.505	5.50037640727592e-39
NSRP1	1.48432873259241e-43	-0.311783	0.487	0.566	5.58033387018117e-39
NAA25	1.54430946331868e-43	-0.467355	0.292	0.374	5.80583142734657e-39
ARHGAP21	1.86665943202286e-43	-0.468125	0.318	0.4	7.01770613468995e-39
PTRH2	2.14454812330706e-43	-0.532783	0.227	0.303	8.06242866957288e-39
HDAC2	2.23618064116736e-43	-0.385743	0.387	0.465	8.40692112046869e-39
CDC16	2.35717086919595e-43	-0.549482	0.256	0.331	8.86178388274219e-39
RAPGEF5	2.85113763525147e-43	0.493052	0.497	0.423	1.07188519397279e-38
TRIM5	3.7066250898475e-43	-0.533118	0.257	0.332	1.39350570252817e-38
PPP1CC	3.91989090869043e-43	-0.327681	0.479	0.555	1.47368298712217e-38
TM7SF2	4.05415282842333e-43	0.54946	0.419	0.332	1.52415875584575e-38
ST3GAL1	4.2613119152998e-43	0.395506	0.459	0.368	1.60204021455696e-38
SIK2	4.54369744483079e-43	-0.504133	0.329	0.411	1.70820305438414e-38
WDR45B	5.01700120880883e-43	-0.443389	0.359	0.439	1.88614160445168e-38
PARP14	5.5715080459579e-43	-0.285296	0.517	0.602	2.09460844987787e-38
UBE3C	6.1833508058446e-43	-0.449499	0.371	0.45	2.32463073545728e-38
VEGFB	6.55020729587424e-43	-0.336107	0.445	0.526	2.46255043288392e-38
PLS1	6.9181121819458e-43	-0.463485	0.301	0.379	2.60086427480252e-38
IQCB1	7.65484805230315e-43	-0.506009	0.303	0.384	2.87784012526337e-38
RAB40C	8.97252741397104e-43	0.548939	0.285	0.2	3.37322168128241e-38
OSBPL9	1.19212691983799e-42	-0.296853	0.508	0.591	4.48180115513092e-38
STMP1	1.34666527249861e-42	-0.277588	0.528	0.603	5.06278809195854e-38
ARHGEF12	1.41382004804671e-42	-0.388597	0.531	0.601	5.31525647063162e-38
SEPTIN7	1.91057252286742e-42	-0.262814	0.617	0.698	7.18279739972007e-38
SCAI	1.97737457724945e-42	-0.636038	0.277	0.35	7.43393972316929e-38
DNAJB9	2.06085449743548e-42	0.637972	0.319	0.237	7.74778248310869e-38
PTCHD4	2.61418720500518e-42	-0.617256	0.206	0.284	9.82803679721697e-38
TMEM14A	2.98511096261799e-42	-0.529513	0.209	0.283	1.12225246639623e-37
APEX1	3.33180594447832e-42	-0.341187	0.536	0.603	1.25259244482662e-37
CLDN7	3.50948483533947e-42	0.390669	0.701	0.652	1.31939082384587e-37
TRIP6	4.98517209988558e-42	-0.373406	0.358	0.436	1.87417545095198e-37
LASP1	5.107785852405e-42	-0.474397	0.306	0.383	1.92027209121166e-37
MAP2K4	5.15604489143832e-42	-0.364451	0.428	0.517	1.93841507693624e-37
ACSL1	5.41880019408319e-42	0.389472	0.665	0.613	2.03719793296557e-37
BDP1	6.08695844436343e-42	-0.307099	0.55	0.635	2.28839202715843e-37
STOM	8.30916535401303e-42	-0.406158	0.511	0.576	3.1238307148412e-37
MKLN1	8.47194381204836e-42	-0.254233	0.549	0.65	3.18502727613958e-37
ROMO1	9.23197412052055e-42	0.413075	0.703	0.647	3.4707606706097e-37
NCOA1	1.00182452631197e-41	-0.387706	0.429	0.507	3.76635930666985e-37
ARID4B	1.08117806735697e-41	-0.272414	0.579	0.673	4.06468894422852e-37
HKDC1	1.33365257405716e-41	0.594975	0.287	0.207	5.01386685216789e-37
PDCD6IP	1.57014820975899e-41	-0.313947	0.471	0.548	5.90297219458891e-37
CSRNP1	1.61962724953733e-41	0.75219	0.265	0.189	6.08898864463558e-37
SWAP70	1.87166289354799e-41	-0.494857	0.411	0.481	7.03651664829368e-37
C17orf49	2.02563779525647e-41	-0.557053	0.234	0.309	7.61538529126669e-37
TRAF3	2.04979469451243e-41	-0.561859	0.26	0.335	7.70620315401947e-37
ERICH2	2.12757611507306e-41	-0.572182	0.23	0.302	7.99862240461717e-37
MYO6	2.28085526005888e-41	-0.386586	0.676	0.731	8.57487535019137e-37
HSD17B7	2.35729799093318e-41	0.754261	0.254	0.177	8.86226179691329e-37
SORL1	2.41977824299652e-41	-0.42616	0.343	0.426	9.0971563045454e-37
POR	2.81330384154468e-41	0.42655	0.46	0.37	1.05766157922872e-36
RANBP9	2.93410709058395e-41	-0.381927	0.385	0.468	1.10307756070504e-36
MAP4K3	2.94939784927609e-41	-0.349274	0.41	0.497	1.10882612143535e-36
MFAP1	2.95852339019092e-41	-0.500573	0.283	0.358	1.11225686854228e-36
KIF21A	3.25159838448695e-41	-0.533277	0.288	0.362	1.22243841264787e-36
MIA2	3.55923218752149e-41	-0.48367	0.286	0.361	1.3380933408987e-36
BCL2L1	3.62197418117546e-41	-0.32357	0.507	0.59	1.36168119341291e-36
FGFR1	3.65094019121061e-41	0.502615	0.286	0.201	1.37257096488563e-36
EXOC6B	3.69906821594849e-41	-0.375472	0.391	0.484	1.39066469578584e-36
BCAT2	3.72665729443535e-41	0.550798	0.368	0.28	1.40103680984297e-36
MYO5C	3.97937348652295e-41	-0.348769	0.471	0.548	1.4960454622583e-36
VGLL4	4.40614489432782e-41	-0.321219	0.508	0.589	1.65649017302254e-36
SMARCAD1	4.74408665165489e-41	-0.522656	0.273	0.348	1.78353937668966e-36
AP2B1	4.78681753429776e-41	-0.29137	0.522	0.605	1.79960405201924e-36
NUMB	4.92666361377592e-41	-0.281267	0.519	0.613	1.85217918559906e-36
ITFG1	5.98633962999626e-41	-0.316098	0.505	0.593	2.25056438389709e-36
OGFRL1	6.39600126167831e-41	-0.651632	0.223	0.294	2.40457667432796e-36
MBTD1	6.72802693578508e-41	-0.53285	0.237	0.313	2.5294017265084e-36
USP24	7.13798465061006e-41	-0.42938	0.341	0.417	2.68352532939685e-36
TAB2	7.16456162380301e-41	-0.410149	0.353	0.432	2.69351694246874e-36
EPC2	7.59805017966641e-41	-0.425668	0.353	0.434	2.85648696504559e-36
TP53BP1	8.4671667814342e-41	-0.496644	0.313	0.39	3.18323135148019e-36
UMAD1	8.66771621856365e-41	-0.404618	0.369	0.451	3.258627912369e-36
UCHL3	8.75227672779287e-41	-0.394121	0.347	0.425	3.29041843581373e-36
SCRN1	9.02462051893064e-41	-0.682973	0.193	0.261	3.39280608409197e-36
WARS	9.06670193091598e-41	-0.433746	0.18	0.257	3.40862659092786e-36
MCTP2	9.71670576235146e-41	-0.36278	0.448	0.534	3.65299553135603e-36
CUL5	1.06217529409324e-40	-0.29801	0.472	0.555	3.99324801814353e-36
COX8A	1.14658006119767e-40	0.308534	0.851	0.828	4.31056774007265e-36
RAD17	1.31799211686805e-40	-0.601561	0.18	0.25	4.95499136336544e-36
EIF2AK3	1.33387233043708e-40	-0.439379	0.371	0.45	5.01469302627819e-36
PHC3	1.36115127281663e-40	-0.40286	0.38	0.456	5.11724821015413e-36
HLA-B	1.88177865607127e-40	0.463856	0.8	0.765	7.07454685749993e-36
DHX15	2.11278787751661e-40	-0.304015	0.526	0.605	7.94302602552369e-36
SEPTIN10	2.13472987372077e-40	-0.391176	0.384	0.459	8.02551696025324e-36
RRM2B	2.41311604924099e-40	-0.370569	0.399	0.481	9.07210978712151e-36
TNPO1	2.45492262946006e-40	-0.387046	0.382	0.459	9.2292816254551e-36
PCYOX1	2.61244823725886e-40	-0.305133	0.464	0.542	9.82149914797467e-36
C3orf14	2.65289191438957e-40	-0.495965	0.244	0.317	9.97354715214759e-36
PTPN11	2.95386663964761e-40	-0.339248	0.505	0.584	1.11050616317552e-35
GPATCH8	3.76938902862492e-40	-0.376813	0.408	0.488	1.41710180531154e-35
IER3	4.46794575806903e-40	0.631245	0.453	0.373	1.67972420774605e-35
USP40	5.57584228286769e-40	-0.538801	0.248	0.319	2.09623790624411e-35
ACTR3	6.07289110868149e-40	-0.305292	0.576	0.646	2.28310341230881e-35
POLR2B	6.13026461085281e-40	-0.431377	0.339	0.414	2.30467298045011e-35
ATF7IP	6.27204155517163e-40	-0.304607	0.474	0.564	2.35797402266677e-35
CRB3	6.60428742530916e-40	0.559294	0.417	0.333	2.48288185754498e-35
CHCHD1	7.43942695924526e-40	-0.277148	0.527	0.599	2.79685256532826e-35
SLC2A13	8.74978898407023e-40	-0.403837	0.367	0.448	3.2894831685612e-35
FAM98A	8.96093234948235e-40	-0.582491	0.203	0.271	3.36886251678789e-35
LRRC75A	9.37519377603502e-40	-0.522106	0.223	0.295	3.52460410010037e-35
EZR	1.04983709645253e-39	-0.250008	0.849	0.907	3.94686256411328e-35
SETD2	1.06216008395762e-39	-0.333268	0.484	0.568	3.99319083563867e-35
SREBF2	1.07890728016982e-39	-0.323962	0.617	0.69	4.05615191979845e-35
BUD31	1.09471475838683e-39	-0.279343	0.557	0.632	4.1155801341553e-35
PTPN14	1.20523804959981e-39	-0.604246	0.234	0.306	4.5310924474705e-35
RYK	1.23190946539032e-39	-0.405619	0.381	0.458	4.63136363513489e-35
ALDH1A1	1.32693577686254e-39	0.402678	0.286	0.203	4.98861505311471e-35
SMIM30	1.33321083266934e-39	0.401848	0.553	0.482	5.01220612542037e-35
NDUFB2	1.42199722325216e-39	0.322441	0.809	0.763	5.3459985608165e-35
KDM1A	1.51160851105717e-39	-0.542712	0.232	0.303	5.68289219731943e-35
NDUFA6	1.63701615882752e-39	0.559204	0.527	0.458	6.15436224911206e-35
FBXO34	1.65787870139351e-39	-0.346353	0.497	0.58	6.23279497788892e-35
DPM2	1.72192977871564e-39	0.591026	0.391	0.312	6.47359500308145e-35
TCF7L2	1.73750313422964e-39	-0.255614	0.523	0.628	6.53214303313634e-35
GIPC1	1.91247576537386e-39	-0.307847	0.504	0.578	7.18995263992302e-35
IDH1	2.06197831480542e-39	-0.28072	0.615	0.696	7.75200747451096e-35
THOC1	2.18247925103968e-39	-0.658084	0.185	0.252	8.20503074428366e-35
CASP6	2.38088519549443e-39	-0.524079	0.218	0.289	8.9509378924613e-35
CKB	2.57130457238172e-39	1.14848	0.296	0.235	9.66681953986906e-35
GOLPH3L	2.71704335255438e-39	-0.528155	0.261	0.334	1.02147244839282e-34
SUGT1	2.83419859380876e-39	-0.405044	0.385	0.458	1.0655169613424e-34
PSTPIP2	2.93500445728494e-39	-0.611003	0.186	0.257	1.10341492571627e-34
TENT2	3.63741298968699e-39	-0.376851	0.373	0.452	1.36748541347282e-34
MALT1	3.75471578409707e-39	-0.605571	0.267	0.338	1.41158539903129e-34
LINC01278	4.82669304815388e-39	-0.411522	0.298	0.38	1.81459525145345e-34
RABGAP1	5.20431154496742e-39	-0.355828	0.459	0.536	1.9565609253305e-34
HELZ	5.92332540690954e-39	-0.341719	0.487	0.568	2.22687418672764e-34
APOL6	6.30497102678296e-39	-0.441186	0.238	0.313	2.37035385751905e-34
PHACTR4	7.0607150626503e-39	-0.30414	0.467	0.56	2.65447582780338e-34
CDK13	7.51314944869028e-39	-0.361419	0.431	0.513	2.82456853523511e-34
LINC00571	7.74761264026523e-39	-0.368179	0.329	0.418	2.91271497210771e-34
MIB1	7.89019920690338e-39	-0.432216	0.343	0.419	2.96632039183533e-34
USP34	8.14006625730816e-39	-0.250346	0.623	0.715	3.060257909435e-34
ARHGEF3	1.05202704637912e-38	-0.39544	0.375	0.455	3.95509568086232e-34
PRKACB	1.43865474818874e-38	-0.530712	0.217	0.29	5.40862252581558e-34
HIVEP1	1.52075231237708e-38	-0.668701	0.205	0.274	5.71726831838164e-34
CHCHD7	1.56921518577617e-38	0.716308	0.338	0.263	5.89946449092552e-34
C12orf49	1.74441054309257e-38	-0.486287	0.25	0.325	6.55811143675652e-34
HLA-E	1.75777874625152e-38	0.458599	0.557	0.484	6.60836919653261e-34
NSD3	1.81095913904713e-38	-0.298291	0.495	0.569	6.80830088324769e-34
ATIC	1.85137667303035e-38	-0.463165	0.249	0.32	6.96025060225758e-34
MBOAT7	2.12325774996591e-38	-0.453985	0.295	0.367	7.98238751099682e-34
SNRPD1	2.27658272139498e-38	-0.279879	0.574	0.635	8.55881274108443e-34
CDC42BPA	2.28779668614086e-38	-0.258452	0.53	0.632	8.60097164154656e-34
FUT11	2.30067664518278e-38	-0.60058	0.217	0.285	8.64939384756467e-34
GOLGA2	2.32694802517933e-38	-0.302631	0.437	0.512	8.7481611006617e-34
TSC22D2	2.56066294884687e-38	-0.314205	0.479	0.573	9.6268123561898e-34
TOMM70	2.63219867266328e-38	-0.468054	0.275	0.347	9.89575090987762e-34
RAI1	2.9796585740466e-38	-0.531248	0.263	0.334	1.12020264091282e-33
NOTCH2	3.07195602211671e-38	-0.557196	0.212	0.281	1.15490186651478e-33
GPRC5A	3.21419990387014e-38	-0.521009	0.646	0.693	1.20837845385998e-33
LIMCH1	3.27937366286492e-38	-0.284257	0.776	0.824	1.23288052855407e-33
RALA	3.44696553384742e-38	-0.348747	0.432	0.507	1.29588669244994e-33
DCAF12	3.73107043392637e-38	-0.534431	0.302	0.369	1.40269592963462e-33
ABCE1	4.06865327381825e-38	-0.454373	0.324	0.395	1.52961019829197e-33
STK24	4.12854360252733e-38	-0.344271	0.473	0.556	1.55212596737015e-33
SLC12A2	4.15428659742046e-38	-0.457838	0.54	0.615	1.56180404630022e-33
NDUFA8	4.82284985066409e-38	-0.324684	0.436	0.509	1.81315040135716e-33
MNAT1	5.27828779873471e-38	-0.375724	0.437	0.513	1.98437229793432e-33
SFN	7.41907462718526e-38	0.462929	0.625	0.581	2.7892011060903e-33
SCFD2	9.28989167762461e-38	-0.44769	0.274	0.351	3.49253477620297e-33
ZFYVE16	1.04827660370916e-37	-0.414497	0.327	0.402	3.94099589164459e-33
LAMB3	1.15709937661223e-37	-0.441943	0.287	0.361	4.3501151063737e-33
CLASP2	1.16475204268693e-37	-0.379867	0.364	0.443	4.3788853044815e-33
EFNA5	1.26413040948111e-37	-0.702361	0.366	0.428	4.75249827444424e-33
BTAF1	1.27877169180378e-37	-0.441482	0.355	0.434	4.8075421753363e-33
JPT2	1.34224617730132e-37	-0.57539	0.217	0.284	5.04617450356433e-33
ACVR2A	1.36394638018696e-37	-0.571501	0.206	0.275	5.12775641631287e-33
SNX6	1.47007710196093e-37	-0.31659	0.472	0.547	5.52675486482213e-33
DMBT1	1.48650992986772e-37	1.19968	0.266	0.203	5.58853408133768e-33
MFSD4B	1.61014364328842e-37	-0.635079	0.197	0.264	6.05333502694283e-33
EGR1	1.85781101231066e-37	0.441423	0.757	0.699	6.98444050078194e-33
DMXL2	2.04907216571483e-37	-0.53783	0.236	0.304	7.70348680700491e-33
ZBTB1	2.06429707320882e-37	-0.542921	0.256	0.325	7.76072484672857e-33
TMEM68	2.37591527915302e-37	-0.54172	0.192	0.258	8.93225349197579e-33
LAMA3	3.15682860120932e-37	-0.617083	0.211	0.28	1.18680971262464e-32
XPOT	3.72741375806052e-37	-0.496926	0.233	0.305	1.40132120234285e-32
TAOK1	4.24263081641557e-37	-0.320558	0.443	0.523	1.59501705543144e-32
VWA8	4.3409727573931e-37	-0.399044	0.326	0.405	1.63198870814194e-32
SLC16A3	4.39770769203612e-37	-0.637475	0.196	0.263	1.65331820682098e-32
LARP1B	4.58174048704936e-37	-0.399112	0.397	0.471	1.72250533610621e-32
CHD6	5.45490186322612e-37	-0.376482	0.404	0.482	2.05077035547986e-32
STK38L	5.46552949904534e-37	-0.70017	0.207	0.272	2.0547658151661e-32
TRAK1	5.6852997097046e-37	-0.387205	0.39	0.465	2.13738842586344e-32
CBR4	6.45766966716374e-37	-0.567363	0.252	0.318	2.42776091137021e-32
HERPUD1	6.52461584093583e-37	0.36702	0.65	0.588	2.45292932539982e-32
CPEB4	6.54919420075371e-37	-0.384799	0.5	0.572	2.46216955977336e-32
MRPS17	8.88382663936134e-37	-0.528333	0.225	0.293	3.3398746250679e-32
SMG7	9.28533151416388e-37	-0.437592	0.32	0.391	3.49082038274991e-32
WASL	1.05821826690616e-36	-0.263451	0.557	0.634	3.9783715744337e-32
EHMT1	1.06764709583305e-36	-0.376655	0.428	0.505	4.01381925678436e-32
NR1H2	1.08155017799864e-36	0.559517	0.354	0.273	4.0660878941859e-32
TRIAP1	1.13346798465978e-36	-0.481095	0.274	0.344	4.26127288832846e-32
SGMS1	1.19971764713969e-36	-0.325341	0.518	0.597	4.51033849442166e-32
TMED9	1.20085713739521e-36	-0.252835	0.578	0.654	4.51462240803729e-32
TNRC6A	1.2812092398492e-36	-0.324591	0.436	0.512	4.81670613721306e-32
SMG6	1.42565530370513e-36	-0.409278	0.341	0.418	5.35975111427945e-32
SIPA1L3	1.44449816747249e-36	-0.423173	0.377	0.452	5.43059086061284e-32
ZBTB43	1.48810031266177e-36	0.439797	0.388	0.305	5.59451312545191e-32
BCAP29	1.5362395382014e-36	0.639917	0.34	0.263	5.77549254386817e-32
FIGN	1.65976997531369e-36	-0.524116	0.223	0.294	6.23990522219183e-32
SP3	1.71274722377805e-36	-0.379279	0.354	0.428	6.43907318779358e-32
DPP4	1.86282037094768e-36	-0.340602	0.351	0.423	7.0032731845778e-32
TRAPPC9	1.96002885139778e-36	-0.348552	0.403	0.49	7.36872846682997e-32
CDKN1B	2.04231893662443e-36	-0.5099	0.237	0.305	7.67809804223954e-32
PFDN1	2.25927513403524e-36	-0.317014	0.397	0.47	8.49374486640548e-32
STOML2	2.39475531946777e-36	-0.301771	0.475	0.539	9.00308262353909e-32
PPME1	2.68366876846146e-36	-0.493546	0.273	0.343	1.00892527350309e-31
DNAJC10	2.79879702148972e-36	-0.441151	0.347	0.413	1.05220774022906e-31
CEBPB	2.84441421087484e-36	0.508355	0.52	0.455	1.0693575225784e-31
TUT7	2.95427654113533e-36	-0.384213	0.35	0.424	1.11066026563983e-31
SLC25A16	3.06628125361158e-36	-0.480132	0.3	0.366	1.15276843729528e-31
PHF21A	3.0923983569681e-36	-0.358857	0.373	0.456	1.16258716230216e-31
SPECC1	3.37755330210723e-36	-0.550896	0.222	0.289	1.26979116392721e-31
ELMSAN1	3.4461770590945e-36	-0.676692	0.198	0.262	1.29559026536658e-31
USP9X	3.64057905395804e-36	-0.268716	0.514	0.601	1.36867569533552e-31
SINHCAF	3.81080459795999e-36	-0.437743	0.333	0.406	1.43267198860306e-31
CUL1	3.93226030224116e-36	-0.376075	0.403	0.477	1.47833326062756e-31
TPD52	4.40312970910566e-36	-0.257513	0.645	0.718	1.65535661413827e-31
SNHG15	4.5956878321889e-36	-0.457734	0.275	0.345	1.72774884051142e-31
SPAG1	4.92422985694767e-36	-0.523047	0.27	0.339	1.85126421471948e-31
BAX	5.60301989252868e-36	-0.256125	0.583	0.656	2.10645532859616e-31
VPS54	6.03751754250223e-36	-0.447579	0.316	0.386	2.26980472010371e-31
ISG20	7.18541568410397e-36	0.532939	0.279	0.202	2.70135702643889e-31
PRDM16	7.37442457799812e-36	-0.502362	0.295	0.365	2.77241492009839e-31
NECTIN3	7.5993896000249e-36	0.643051	0.414	0.349	2.85699052012936e-31
PDCD6	7.80816526205393e-36	-0.36175	0.575	0.636	2.93547973026917e-31
PSMD9	9.1216440462899e-36	-0.326167	0.386	0.46	3.42928207920269e-31
PHTF2	1.02765508505276e-35	-0.568211	0.237	0.305	3.86346929225584e-31
GNG5	1.09810803246921e-35	0.35302	0.879	0.857	4.12833714806799e-31
HSDL2	1.13271977324708e-35	-0.297339	0.475	0.542	4.2584599875224e-31
RPF2	1.17417653982488e-35	-0.386545	0.337	0.408	4.41431670147165e-31
TPR	1.22632843386671e-35	-0.262279	0.564	0.632	4.6103817471219e-31
SWI5	1.23295453406888e-35	-0.358595	0.337	0.407	4.63529257083197e-31
KIAA1958	1.23979957256606e-35	-0.308286	0.421	0.503	4.6610264930621e-31
AGPS	1.25308993980813e-35	-0.581959	0.222	0.287	4.71099162870867e-31
RPP21	1.30025649918212e-35	-0.306839	0.257	0.328	4.88831430867518e-31
CCDC167	1.39250334687248e-35	-0.544478	0.217	0.281	5.2351163325671e-31
TRIP11	1.47035025919032e-35	-0.287553	0.482	0.559	5.527781799426e-31
GUCD1	1.50013461889428e-35	0.523946	0.372	0.293	5.63975609973306e-31
PDGFC	1.77558515900609e-35	-0.454779	0.319	0.392	6.6753124052834e-31
UBTD2	1.80182692399339e-35	-0.558669	0.221	0.287	6.77396832075314e-31
FNTA	1.8226471306796e-35	-0.410269	0.314	0.383	6.85224188778997e-31
EIF3K	2.30644559919448e-35	0.256145	0.801	0.768	8.67108223017164e-31
RAB3GAP2	2.48487029344124e-35	-0.402842	0.355	0.427	9.34186986819235e-31
MTCH1	2.55797425979038e-35	0.512501	0.539	0.479	9.61670422968193e-31
VPS37B	2.90906707066681e-35	-0.326226	0.525	0.6	1.09366376521719e-30
GJA1	2.93103133580027e-35	-0.38664	0.235	0.306	1.10192123069411e-30
CFAP44	3.05518614043319e-35	-0.627531	0.205	0.27	1.14859722949586e-30
CFAP298	3.16440102969896e-35	-0.367616	0.368	0.435	1.18965656711533e-30
IFNAR1	3.49374806801346e-35	-0.417841	0.322	0.389	1.31347458616966e-30
MXD4	3.7246391177846e-35	-0.431269	0.31	0.378	1.40027807633112e-30
PRRC1	3.963725848798e-35	-0.453525	0.302	0.37	1.49016273285561e-30
MDFIC	4.52514906563054e-35	-0.342699	0.327	0.405	1.7012297912238e-30
RAB13	4.91938930969057e-35	-0.256347	0.603	0.659	1.84944441097817e-30
BTBD2	4.97876535508002e-35	-0.515707	0.209	0.275	1.87176683524233e-30
YES1	5.07850886172207e-35	-0.285931	0.449	0.528	1.90926540656441e-30
STX10	5.20396990886628e-35	0.684002	0.334	0.263	1.95643248723828e-30
CSNK1G1	5.32210741722066e-35	-0.440913	0.313	0.386	2.00084628350411e-30
CLPTM1L	7.19637453854101e-35	-0.329935	0.456	0.517	2.70547700776449e-30
PSMB10	7.22493110704637e-35	-0.497266	0.187	0.251	2.71621284969408e-30
GAPVD1	7.24808477038149e-35	-0.34701	0.403	0.474	2.72491746942492e-30
DOCK5	7.89853141319596e-35	-0.4784	0.353	0.422	2.96945288479102e-30
BRWD1	8.11426083454003e-35	-0.360815	0.425	0.491	3.05055636074532e-30
CDRT4	8.40004669874459e-35	-0.589242	0.197	0.263	3.15799755639303e-30
UBA6	8.99383342982505e-35	-0.434224	0.311	0.378	3.38123167794273e-30
USP15	9.06444831676503e-35	-0.307717	0.429	0.508	3.40777934468781e-30
PIGA	1.06055816959551e-34	0.629497	0.272	0.199	3.98716843859433e-30
IBTK	1.07387026617148e-34	-0.360669	0.437	0.503	4.0372152656717e-30
GRHPR	1.11118993491307e-34	-0.334791	0.359	0.429	4.17751856030568e-30
PCNX1	1.30841861526144e-34	-0.482597	0.289	0.357	4.9189997840754e-30
DPM3	1.37895565420841e-34	0.579993	0.476	0.409	5.18418378199651e-30
XPA	1.52635455132507e-34	-0.407581	0.291	0.36	5.73832993570661e-30
MRPS6	1.56770531476843e-34	-0.478586	0.551	0.61	5.89378813087191e-30
PIP5K1A	1.6239077868715e-34	-0.390258	0.372	0.444	6.10508132474341e-30
PCCA	1.77255678888867e-34	-0.322435	0.411	0.495	6.66392724782694e-30
TBC1D23	1.87411698438306e-34	-0.435939	0.294	0.364	7.04574280278813e-30
TRAPPC8	1.88686642928927e-34	-0.470908	0.239	0.307	7.093674340913e-30
SGCE	2.17301439054642e-34	-0.508377	0.314	0.38	8.16944760125927e-30
OPA1	2.17418243873957e-34	-0.410403	0.342	0.411	8.17383887844141e-30
GLS	2.2603590952712e-34	0.286984	0.653	0.601	8.49782001867207e-30
IGFBP4	2.35140280352663e-34	0.457843	0.412	0.332	8.84009883985836e-30
IFT22	2.40854396553465e-34	-0.444	0.251	0.318	9.05492103842751e-30
FAM13B	2.55781098552506e-34	-0.416819	0.34	0.412	9.61609040008146e-30
NUP160	2.59509536760164e-34	-0.520434	0.283	0.346	9.75626103449836e-30
AKAP8L	2.66541460550092e-34	-0.397512	0.337	0.405	1.00206262093807e-29
AGRN	2.68221270456043e-34	-0.431249	0.193	0.258	1.00837786627949e-29
EMC2	3.6486208956078e-34	-0.31447	0.373	0.44	1.37169902570375e-29
ELOVL1	3.70415096502077e-34	0.701242	0.27	0.2	1.39257555529956e-29
GGCT	5.00290149478072e-34	-0.486811	0.445	0.495	1.88084081696281e-29
DLG3	5.26668716872777e-34	-0.31247	0.379	0.457	1.9800110410832e-29
BCKDHB	5.51523046091478e-34	-0.366542	0.369	0.442	2.07345089178091e-29
SNRPG	6.0343453379917e-34	0.387037	0.7	0.653	2.26861212981798e-29
LATS2	6.55932941939561e-34	-0.391645	0.335	0.41	2.46597989522178e-29
RAD1	7.16234794468648e-34	0.6514	0.254	0.183	2.69268470980488e-29
GAREM1	7.25422982580183e-34	0.458627	0.425	0.353	2.7272277030102e-29
PIK3R1	8.27841150965523e-34	-0.399515	0.335	0.408	3.11226880705488e-29
DEAF1	8.77549271173172e-34	-0.52715	0.218	0.282	3.29914648497554e-29
DCUN1D5	9.09272654936062e-34	-0.402496	0.327	0.395	3.41841054623212e-29
CIAO1	9.42808317005344e-34	-0.447551	0.284	0.352	3.54448786778159e-29
EHD2	9.46953184178855e-34	-0.482402	0.187	0.252	3.5600704959204e-29
MINDY2	9.53140939010732e-34	-0.495542	0.292	0.358	3.58333336021085e-29
NAA35	1.05413103923922e-33	-0.460836	0.302	0.369	3.96300564201986e-29
SPTLC1	1.18863598732023e-33	-0.484017	0.253	0.319	4.46867699433039e-29
PPP3R1	1.25634796615384e-33	-0.289805	0.422	0.502	4.72324017875535e-29
EFEMP1	1.28245616017952e-33	-0.324544	0.346	0.42	4.82139393419489e-29
COX6A1	1.29037743708038e-33	0.324879	0.895	0.871	4.85117397470367e-29
EXT1	1.44103577046481e-33	-0.255278	0.491	0.592	5.41757397906244e-29
RPRD1A	1.44131412975932e-33	-0.387425	0.347	0.415	5.41862047083016e-29
APPL1	1.50820072103309e-33	-0.323202	0.403	0.471	5.6700806107239e-29
IFT43	1.55921295544482e-33	-0.429202	0.292	0.359	5.86186110599481e-29
IMPAD1	1.74156035507852e-33	-0.57226	0.198	0.261	6.54739615491771e-29
CDC27	1.95085968791954e-33	-0.440531	0.306	0.373	7.33425699673352e-29
AGPAT5	2.09840338706872e-33	-0.535956	0.216	0.28	7.88894753368486e-29
RAB3GAP1	2.11129378122804e-33	-0.33449	0.409	0.48	7.93740897052683e-29
KDM5A	2.56481865558293e-33	-0.297602	0.462	0.534	9.64243573566403e-29
TOB1	3.41047764176205e-33	0.425163	0.489	0.414	1.28216906942044e-28
PPARA	3.47005705168933e-33	-0.491825	0.242	0.308	1.3045679485826e-28
SUCLA2	3.73986324183529e-33	-0.404736	0.285	0.353	1.40600158576798e-28
GPNMB	4.74079498061268e-33	-0.26676	0.324	0.404	1.78230187296134e-28
CNOT1	5.06925571569801e-33	-0.276431	0.447	0.521	1.90578668631667e-28
NNMT	5.40948938404083e-33	0.797117	0.354	0.284	2.03369753393015e-28
MANBA	6.08798842905398e-33	-0.381302	0.329	0.399	2.28877924990284e-28
ATP5F1E	7.18409876648507e-33	0.253749	0.975	0.968	2.70086193126006e-28
CSNK1G3	7.45447631843228e-33	-0.449878	0.311	0.376	2.80251037191462e-28
CDKL5	7.81858923857801e-33	-0.360969	0.393	0.466	2.9393986242434e-28
DENND4A	8.09819090209505e-33	-0.344569	0.417	0.493	3.04451486964263e-28
VEPH1	8.45845706738113e-33	-0.294919	0.623	0.686	3.17995693448194e-28
PAM16	8.52343739815109e-33	-0.25875	0.326	0.401	3.2043862898349e-28
PTCD3	8.86719880282202e-33	-0.434013	0.255	0.319	3.33362338992094e-28
ANKRD37	9.16839226711301e-33	-0.54575	0.235	0.301	3.44685707282114e-28
GALNT5	1.04285804187889e-32	-0.407609	0.268	0.335	3.9206248084437e-28
SUPT16H	1.37095404309782e-32	-0.373147	0.333	0.399	5.15410172502625e-28
TMEM116	1.37242311669264e-32	0.433595	0.315	0.239	5.15962470720597e-28
ATP6V1D	1.38306437004749e-32	-0.25782	0.525	0.593	5.19963049919353e-28
GTF3A	1.42089551344911e-32	-0.303785	0.508	0.569	5.34185668281194e-28
ENAH	1.46655072016652e-32	-0.252773	0.523	0.612	5.51349743246603e-28
CCNYL1	1.46862522786341e-32	0.39751	0.378	0.298	5.52129654415247e-28
ARL5B	1.49480712674039e-32	-0.36803	0.378	0.444	5.61972739298049e-28
TIAL1	1.50591332111679e-32	-0.317958	0.404	0.469	5.66148113073856e-28
KLF5	1.50781238565938e-32	-0.26143	0.648	0.723	5.66862066388643e-28
JARID2	1.56591937895022e-32	-0.42083	0.329	0.398	5.88707390516336e-28
SLC5A3	1.56887927692024e-32	-0.846704	0.255	0.316	5.89820164158163e-28
UBE2L3	1.6073250695359e-32	-0.255483	0.603	0.668	6.04273859892022e-28
RFX7	1.60820253218306e-32	-0.297165	0.407	0.489	6.04603741974222e-28
TTC28	1.63047704151208e-32	0.397277	0.38	0.305	6.12977843756467e-28
TIGAR	1.69458447133628e-32	-0.536735	0.225	0.288	6.37079031998874e-28
UQCR11	1.77484647477146e-32	0.317693	0.885	0.861	6.67253532190332e-28
WDPCP	2.04540821202508e-32	-0.607665	0.199	0.261	7.6897121731083e-28
ZNF358	2.18492308445199e-32	-0.463231	0.228	0.292	8.21421833599727e-28
TRA2B	2.3828905382371e-32	0.286033	0.696	0.658	8.95847697850236e-28
FARS2	2.49024091749051e-32	-0.40656	0.328	0.397	9.36206072930556e-28
DIP2B	2.52642113795803e-32	-0.309249	0.399	0.48	9.49808026815322e-28
LEPROT	2.63020846594939e-32	-0.326144	0.422	0.483	9.88826872773675e-28
SLC38A1	2.97748018165772e-32	0.314206	0.609	0.556	1.11938367429422e-27
SLC30A9	3.07796175962435e-32	-0.364982	0.371	0.435	1.15715972353078e-27
INSIG1	3.21768914370727e-32	0.36381	0.632	0.568	1.20969023357675e-27
GLRX5	3.29591314969632e-32	-0.371699	0.372	0.435	1.23909854862833e-27
TACSTD2	4.11543988916909e-32	-0.335073	0.504	0.576	1.54719962633312e-27
ABHD14A	4.31407725020167e-32	-0.446355	0.236	0.301	1.62187734221332e-27
TNFRSF21	4.61236349316349e-32	-0.618088	0.224	0.285	1.73401805525482e-27
FRA10AC1	5.0234999227485e-32	-0.485552	0.263	0.327	1.8885847959573e-27
UBE4A	5.21690619032021e-32	-0.376101	0.294	0.362	1.96129588225088e-27
SCML1	5.61053899879484e-32	0.41148	0.343	0.266	2.10928213659692e-27
ZDHHC20	6.60150454248245e-32	-0.386846	0.368	0.436	2.48183563274628e-27
DIAPH1	6.97627639139578e-32	-0.358019	0.491	0.554	2.62273110934525e-27
HMBOX1	7.0201095695026e-32	-0.397503	0.33	0.399	2.6392101926545e-27
TGS1	7.32200797186162e-32	-0.415888	0.284	0.349	2.75270889702138e-27
MTREX	9.18957709909812e-32	-0.356378	0.325	0.393	3.45482151040594e-27
VAMP2	1.02128712026683e-31	0.485102	0.469	0.399	3.83952892864313e-27
UBAC2	1.08561137509285e-31	-0.34864	0.397	0.464	4.08135596466156e-27
COX5B	1.12484402592581e-31	0.312675	0.844	0.819	4.2288511154681e-27
FRYL	1.14269024997675e-31	-0.392752	0.342	0.41	4.29594399478758e-27
CCT7	1.18083238951018e-31	-0.287663	0.442	0.507	4.43933936836354e-27
SLC25A4	1.26865722389139e-31	0.317147	0.665	0.613	4.76951683321969e-27
COA4	1.41803668622822e-31	-0.277141	0.486	0.55	5.33110892187498e-27
ELP2	1.59987537841781e-31	-0.477324	0.217	0.279	6.01473148516174e-27
NSD1	1.63095376477618e-31	-0.349368	0.41	0.477	6.13157067867604e-27
TRIP12	1.67723173663922e-31	-0.265573	0.523	0.596	6.30555271389513e-27
SIKE1	1.74724482541119e-31	-0.480033	0.215	0.276	6.56876692113338e-27
MTFP1	1.85959396956763e-31	-0.46804	0.24	0.303	6.99114352858952e-27
MRPL40	1.91676528388024e-31	-0.309463	0.444	0.508	7.20607908474776e-27
NOP58	1.99188941223875e-31	-0.283961	0.517	0.586	7.48850824531157e-27
NMD3	2.05675753891504e-31	-0.470418	0.251	0.313	7.7323799675511e-27
MYDGF	2.3605310391113e-31	-0.306829	0.704	0.746	8.87441644153892e-27
MIER1	2.60982170465326e-31	-0.308693	0.404	0.474	9.81162469864392e-27
UBE2V2	2.79147266418865e-31	-0.316646	0.398	0.462	1.04945414810172e-26
HSPA4	2.8638521717175e-31	-0.354495	0.363	0.426	1.0766652239572e-26
SERTAD1	2.88411880560239e-31	0.575449	0.309	0.236	1.08428446496622e-26
JPX	3.21510132139877e-31	-0.337267	0.446	0.514	1.20871734177987e-26
CHSY3	3.29996494328924e-31	0.792194	0.331	0.274	1.24062182042959e-26
PRDM5	3.32803855276868e-31	-0.521857	0.213	0.277	1.25117609391339e-26
HIVEP2	3.61608392337758e-31	-0.376833	0.355	0.425	1.3594667509938e-26
ACTR2	3.7480746285048e-31	-0.265102	0.586	0.645	1.40908865658638e-26
UBE2R2	3.9538679347952e-31	-0.284549	0.439	0.508	1.48645665008626e-26
PRICKLE1	4.07041633359496e-31	-0.601231	0.237	0.298	1.53027302061502e-26
MTSS1	4.13886776614785e-31	0.553314	0.276	0.209	1.55600733668328e-26
CMTM4	4.16364472175996e-31	-0.432753	0.298	0.361	1.56532223314566e-26
PTAR1	4.45301922312444e-31	-0.401202	0.325	0.389	1.67411257693363e-26
MOK	5.49246185904367e-31	-0.638649	0.196	0.255	2.06489103590747e-26
TTBK2	5.887786907426e-31	-0.604266	0.192	0.252	2.21351348784681e-26
ABHD5	6.10128287823086e-31	0.415376	0.367	0.291	2.29377729807089e-26
SLC25A1	6.54019862735804e-31	-0.274947	0.413	0.479	2.45878767395526e-26
SMAD3	7.81011280166321e-31	-0.532038	0.253	0.315	2.93621190778529e-26
PTPN13	9.07631753369362e-31	0.272	0.695	0.651	3.41224157679211e-26
HERC1	9.27043676068977e-31	-0.358577	0.41	0.473	3.48522070018132e-26
SLC66A2	9.72535097947e-31	-0.399418	0.329	0.391	3.65624570073175e-26
FMC1	1.03024513462076e-30	0.611165	0.347	0.28	3.87320658360674e-26
SLC35B1	1.04867898851217e-30	0.580949	0.273	0.205	3.94250865731152e-26
HIP1	1.05607921492019e-30	0.427571	0.375	0.304	3.97032980849247e-26
HSPA1B	1.10128032001451e-30	1.01018	0.32	0.259	4.14026336309456e-26
ARHGAP31	1.10367478719258e-30	0.487918	0.299	0.23	4.1492653624505e-26
AZIN1	1.27527193683705e-30	-0.372663	0.402	0.462	4.79438484653889e-26
CREB5	1.56396719566168e-30	-0.552491	0.222	0.286	5.8797346720901e-26
CCNH	1.70741665543015e-30	-0.344433	0.403	0.471	6.41903291608964e-26
FAM50A	1.73809670953781e-30	-0.273174	0.452	0.515	6.53437457950741e-26
RNF38	1.92256782617977e-30	-0.482122	0.263	0.325	7.22789374252284e-26
PDPK1	1.96630343237275e-30	0.480816	0.335	0.262	7.39231775400536e-26
ZFR	2.03319567491701e-30	-0.307463	0.432	0.499	7.64379913985049e-26
TPCN1	2.54480499549782e-30	-0.578548	0.225	0.283	9.56719438057407e-26
FCHO2	2.81729456188302e-30	0.442064	0.447	0.378	1.05916189053992e-25
TNRC18	2.84869064779768e-30	-0.32055	0.424	0.49	1.07096524903954e-25
PJA2	2.94417161635113e-30	-0.279858	0.453	0.516	1.10686131916721e-25
CHD8	2.95243640365346e-30	-0.384103	0.338	0.4	1.10996846595352e-25
TRAF4	3.09712416477789e-30	-0.319031	0.373	0.44	1.16436382974825e-25
ATF2	3.12396035148214e-30	-0.365032	0.342	0.411	1.17445289413971e-25
LMTK2	3.26116303431614e-30	-0.350285	0.384	0.452	1.22603424275115e-25
FOXA2	3.61569805391197e-30	-0.271755	0.46	0.525	1.35932168336820e-25
PRKAG2	3.91838015309571e-30	-0.540869	0.295	0.355	1.47311501855633e-25
RPL7L1	4.43536209411707e-30	-0.305722	0.431	0.494	1.66747437928331e-25
SMC4	4.79635641694679e-30	0.381806	0.499	0.428	1.80319019495114e-25
TMEM120B	5.51062896223104e-30	-0.548382	0.214	0.273	2.07172095835076e-25
AMBRA1	5.7650389024078e-30	-0.325305	0.344	0.416	2.16736637536021e-25
SELENOK	6.01362503666777e-30	0.340834	0.596	0.531	2.26082233253525e-25
TANC1	6.01883734963255e-30	-0.313082	0.454	0.528	2.26278190159436e-25
[truncated: 887 more rows]

## Sheet: AT2_cluster_tissue_vs_organoid
	p_val	avg_log2FC	pct.1	pct.2	p_val_adj
GAS5	0	-15.7744	0	0.996	0
SNHG29	0	-15.3713	0	0.993	0
H3F3A	0	-15.265	0	0.99	0
SLC25A6	0	-14.6123	0	0.981	0
H3F3B	0	-14.5281	0	0.977	0
SNHG5	0	-14.4829	0	0.974	0
LINC01578	0	-13.8788	0	0.94	0
H3-3B	0	15.7658	0.935	0	0
MTRNR2L12	0	-13.6875	0	0.926	0
H3-3A	0	15.6189	0.925	0	0
SLC25A6_ENSG00000169100	0	15.4781	0.901	0	0
H2AFZ	0	-13.4772	0	0.88	0
SFTA3	0	-13.6348	0	0.877	0
SFTA3_ENSG00000229415	0	15.1753	0.871	0	0
GPX1	0	15.1026	0.867	0	0
SOX5	0	-6.99929	0.032	0.881	0
SNHG16	0	-13.3829	0	0.846	0
PSD3	0	-5.97225	0.042	0.887	0
SNHG6	0	-13.1555	0	0.839	0
KIAA1217	0	-4.76543	0.116	0.94	0
FRMD5	0	-11.0601	0.001	0.822	0
MAML2	0	-5.1058	0.064	0.884	0
ATP5MPL	0	-12.9342	0	0.815	0
FHIT	0	-4.79432	0.132	0.944	0
FAM49B	0	-13.0452	0	0.811	0
ATP5MJ	0	14.5103	0.807	0	0
NR3C2	0	-5.01675	0.096	0.901	0
ATP5MD	0	-12.912	0	0.803	0
PTPRD	0	-8.2307	0.014	0.816	0
FTX	0	-5.05368	0.058	0.859	0
SMYD3	0	-5.02471	0.155	0.951	0
NAALADL2	0	-5.96634	0.039	0.835	0
SIK3	0	-4.74825	0.108	0.903	0
ATP5MK	0	14.5196	0.793	0	0
PRKG1	0	-5.37831	0.056	0.849	0
KAZN	0	-8.82795	0.011	0.801	0
ZSWIM6	0	-4.83332	0.08	0.87	0
LRBA	0	-4.2412	0.175	0.959	0
ENSG00000279483.2	0	17.1266	0.779	0	0
TOMM6	0	-12.7606	0	0.77	0
PCAT1	0	-7.14235	0.017	0.783	0
NREP	0	-5.08372	0.075	0.836	0
SPIDR	0	-4.02077	0.142	0.898	0
AOPEP	0	-4.04374	0.18	0.935	0
EIF4G3	0	-3.94727	0.116	0.87	0
EXOC4	0	-3.87616	0.113	0.866	0
GPHN	0	-3.93184	0.134	0.887	0
EEF1G	0	-2.89153	0.244	0.996	0
SAMD12	0	-4.29139	0.079	0.83	0
MGAT5	0	-6.87908	0.033	0.783	0
BTBD9	0	-4.00912	0.135	0.882	0
MAGI1	0	-3.65744	0.177	0.923	0
FABP5	0	5.65733	0.953	0.208	0
ARL15	0	-5.4791	0.034	0.777	0
ZFAND3	0	-3.8134	0.198	0.94	0
FMNL2	0	-4.06783	0.136	0.877	0
ANKHD1	0	-3.76635	0.128	0.869	0
TRIM2	0	-3.8689	0.177	0.916	0
CRY1	0	-4.52239	0.113	0.851	0
TRIO	0	-3.83378	0.133	0.87	0
LRMDA	0	-4.01241	0.225	0.959	0
AUTS2	0	-4.62258	0.216	0.948	0
UBAP1	0	-3.67294	0.173	0.902	0
C11orf49	0	-12.784	0	0.729	0
TCF12	0	-3.56315	0.128	0.855	0
FAM160A1	0	-12.9462	0	0.726	0
GSK3B	0	-3.45858	0.154	0.875	0
SPINK5	0	-4.80013	0.19	0.91	0
PRRC2B	0	-12.5405	0	0.717	0
RBMS3	0	-5.57803	0.034	0.75	0
TMTC2	0	-4.24096	0.077	0.789	0
MAML3	0	-4.76021	0.057	0.769	0
DARS	0	-12.4549	0	0.711	0
AGAP1	0	-4.08948	0.091	0.801	0
SNHG14	0	-12.6547	0	0.71	0
EXT1	0	-4.512	0.079	0.788	0
ARIH1	0	-3.49201	0.236	0.944	0
MCU	0	-3.80761	0.12	0.827	0
ABCC3	0	-5.7575	0.019	0.724	0
STK39	0	-4.51604	0.059	0.761	0
FAF1	0	-3.56018	0.145	0.846	0
MYO1D	0	-3.76021	0.117	0.817	0
H2AZ1	0	14.0396	0.7	0	0
C3_ENSG00000125730	0	14.1997	0.698	0	0
LINC01619	0	-13.0996	0	0.695	0
IMMP2L	0	-4.31982	0.099	0.792	0
PARD3	0	-3.34856	0.161	0.854	0
H2AFV	0	-12.3563	0	0.692	0
PARD3B	0	-5.13186	0.036	0.725	0
ERC1	0	-3.46554	0.112	0.8	0
RNASEK	0	-1.81678	0.231	0.919	0
ANKRD17	0	-2.99787	0.221	0.908	0
ME1	0	-3.95699	0.095	0.781	0
H2AFY	0	-12.2988	0	0.685	0
PLA2G1B	0	6.4485	0.745	0.061	0
LARGE1	0	-4.54576	0.071	0.751	0
PTK2	0	-3.11829	0.185	0.864	0
SMURF2	0	-3.33067	0.15	0.829	0
FNDC3B	0	-3.41401	0.28	0.957	0
TARS	0	-12.3465	0	0.676	0
C2_ENSG00000166278	0	13.8191	0.676	0	0
FAM214A	0	-12.6275	0	0.675	0
MCTP1	0	-3.90329	0.116	0.79	0
PATJ	0	-3.01096	0.236	0.909	0
NME2	0	-2.06722	0.306	0.978	0
MBD5	0	-4.05163	0.08	0.751	0
PLEKHA5	0	-3.19938	0.18	0.851	0
C3	0	-12.7504	0	0.671	0
C5orf38	0	-12.2743	0	0.669	0
CCSER1	0	-5.51456	0.033	0.699	0
KDM4C	0	-4.12169	0.062	0.727	0
MPP5	0	-12.4506	0	0.664	0
CLDN18	0	5.42585	0.731	0.067	0
CDKAL1	0	-4.59185	0.038	0.7	0
CASC4	0	-12.2693	0	0.661	0
DANT2	0	-4.65549	0.045	0.702	0
GMDS	0	-3.99309	0.091	0.747	0
MYO1E	0	-4.78863	0.045	0.699	0
DPYD	0	-3.20959	0.263	0.916	0
STAG1	0	-3.37716	0.117	0.77	0
CADPS2	0	-3.30819	0.235	0.888	0
PIK3C2G	0	-7.35063	0.015	0.667	0
ATXN1	0	-3.21115	0.177	0.828	0
IPCEF1	0	-7.75982	0.008	0.659	0
KDM6A	0	-3.58746	0.092	0.743	0
SGPP2	0	-3.43924	0.145	0.795	0
MARCH6	0	-12.339	0	0.65	0
SMURF1	0	-3.55212	0.103	0.752	0
PRKCA	0	-3.55581	0.133	0.782	0
FBXW7	0	-3.60263	0.096	0.744	0
PTP4A1	0	7.0086	0.667	0.019	0
TCF7L2	0	-3.14005	0.146	0.794	0
CERS6	0	-4.12653	0.051	0.699	0
DLEU2	0	-5.22359	0.028	0.675	0
RUNX1	0	-2.78751	0.223	0.87	0
SPATS2L	0	-2.59794	0.219	0.864	0
MARCH7	0	-12.2003	0	0.642	0
MACC1	0	-3.57719	0.151	0.793	0
MICAL2	0	-3.31851	0.163	0.805	0
ARID1B	0	-2.88572	0.171	0.812	0
PTEN	0	-2.83659	0.231	0.871	0
CHD2	0	-3.15547	0.332	0.972	0
SLIT2	0	-7.65186	0.01	0.648	0
ALDOA	0	4.72324	0.789	0.152	0
NSMCE2	0	-3.13048	0.143	0.779	0
TRAPPC5	0	-2.19766	0.133	0.769	0
PVT1	0	-6.44253	0.012	0.647	0
TMEM135	0	-3.87959	0.062	0.697	0
FAM13A	0	-2.81483	0.224	0.858	0
ROR1	0	-4.53895	0.061	0.695	0
ST5	0	-12.37	0	0.633	0
ACACA	0	-2.85876	0.288	0.921	0
RBFOX2	0	-2.73268	0.166	0.799	0
RERE	0	-2.68674	0.254	0.886	0
PSME4	0	-2.95388	0.163	0.794	0
UBE2E2	0	-3.09245	0.189	0.82	0
RHOBTB3	0	-2.80728	0.17	0.801	0
TEAD1	0	-2.64499	0.206	0.837	0
GCNT2	0	-2.83474	0.257	0.886	0
ACOXL	0	-3.45403	0.24	0.868	0
PTPRM	0	-3.05787	0.205	0.833	0
JMJD1C	0	-2.85884	0.311	0.939	0
PRKD1	0	-4.60118	0.068	0.696	0
NF1	0	-2.65648	0.215	0.842	0
ARHGAP26	0	-4.73027	0.041	0.667	0
QKI	0	-2.85588	0.24	0.866	0
DLG1	0	-2.78278	0.172	0.797	0
AFF3	0	-3.42863	0.221	0.845	0
TTC37	0	-12.0699	0	0.624	0
SDK1	0	-6.80394	0.012	0.635	0
ETV6	0	-3.64765	0.093	0.716	0
CDC42BPA	0	-2.82015	0.169	0.791	0
DANCR	0	-12.1026	0	0.622	0
HS6ST2	0	-7.91977	0.004	0.626	0
GLIS3	0	-3.49431	0.162	0.783	0
EXOC6B	0	-4.88669	0.031	0.651	0
H2AFJ	0	-12.0126	0	0.62	0
STK3	0	-2.75317	0.175	0.794	0
USP6NL	0	-3.63527	0.092	0.711	0
SIPA1L1	0	-2.98403	0.171	0.79	0
DYRK1A	0	-2.7756	0.169	0.788	0
OPHN1	0	-4.01204	0.068	0.686	0
UBE2V1	0	-2.49622	0.122	0.74	0
ZNF644	0	-2.76142	0.238	0.855	0
GBE1	0	-3.54528	0.104	0.721	0
SH3PXD2A	0	-3.01714	0.181	0.798	0
WWOX	0	-4.49572	0.064	0.681	0
PTPRK	0	-2.62729	0.259	0.874	0
FKBP2	0	4.92645	0.71	0.095	0
MBNL2	0	-2.77495	0.197	0.812	0
PLCH1	0	-3.78324	0.086	0.7	0
ZMYND8	0	-2.33724	0.267	0.881	0
TMEM108	0	-4.85577	0.041	0.653	0
WDR60	0	-12.1915	0	0.612	0
TRAPPC9	0	-4.10789	0.047	0.659	0
MAGI3	0	-2.93246	0.249	0.86	0
TJP1	0	-2.80393	0.27	0.879	0
SNTB1	0	-3.16453	0.186	0.793	0
FUT8	0	-3.44478	0.089	0.696	0
KANSL1	0	-2.56656	0.179	0.785	0
ASCC3	0	-2.75603	0.152	0.758	0
SARNP	0	-3.21931	0.082	0.688	0
KIAA1109	0	-12.0703	0	0.604	0
MED13L	0	-2.39071	0.267	0.871	0
AC118549.1	0	-12.0709	0	0.603	0
RABGEF1	0	-3.76246	0.051	0.654	0
TBC1D5	0	-2.86196	0.159	0.761	0
RAPGEF2	0	-2.86139	0.151	0.751	0
SRPK2	0	-2.4699	0.204	0.803	0
SOX4	0	-2.13054	0.172	0.771	0
PPP1R14B	0	-2.49879	0.174	0.773	0
PCCA	0	-3.72998	0.063	0.661	0
PAM	0	-2.47714	0.255	0.853	0
TBL1XR1	0	-2.3128	0.258	0.855	0
MSI2	0	-2.664	0.148	0.745	0
H1F0	0	-12.2032	0	0.597	0
STOX2	0	-3.89965	0.062	0.658	0
GMDS-DT	0	-4.08394	0.059	0.655	0
YARS	0	-12.0591	0	0.596	0
RFX3	0	-4.442	0.036	0.632	0
GPR39	0	-5.5457	0.023	0.618	0
ACSL3	0	-2.47158	0.327	0.922	0
WDFY3	0	-3.01014	0.112	0.706	0
BIRC6	0	-2.23507	0.237	0.83	0
FAM172A	0	-3.10964	0.098	0.691	0
KMT2C	0	-2.30659	0.308	0.901	0
SESN3	0	-3.59398	0.07	0.663	0
RFX7	0	-3.84927	0.062	0.655	0
RALGAPA2	0	-2.61847	0.235	0.828	0
LPP	0	-2.70887	0.349	0.941	0
ELL2	0	-2.6124	0.277	0.869	0
C9orf16	0	-11.9672	0	0.592	0
EPHA4	0	-3.55322	0.089	0.68	0
STC1	0	-3.35983	0.052	0.643	0
KDM2A	0	-2.5493	0.183	0.774	0
ERBIN	0	-2.42816	0.209	0.799	0
PUM1	0	-2.1626	0.29	0.879	0
SLMAP	0	-2.70655	0.174	0.763	0
TBC1D22A	0	-2.92981	0.129	0.718	0
VPS13B	0	-3.80266	0.056	0.644	0
COP1	0	-3.13736	0.097	0.684	0
BRAF	0	-2.71811	0.195	0.782	0
CUX1	0	-2.26068	0.307	0.893	0
EPB41L5	0	-2.61543	0.232	0.818	0
ADSS	0	-12.0398	0	0.585	0
TNFRSF10B	0	-2.67461	0.173	0.758	0
CASK	0	-2.75687	0.148	0.733	0
CEMIP2	0	-2.44114	0.227	0.811	0
PLOD2	0	-3.07824	0.099	0.682	0
F3_ENSG00000117525	0	13.7186	0.583	0	0
PICALM	0	-2.4175	0.221	0.802	0
ABCC4	0	-2.7077	0.252	0.833	0
FNIP1	0	-2.51125	0.19	0.77	0
DPP10	0	-7.87792	0.006	0.586	0
MRPS24	0	-1.58121	0.153	0.733	0
RLF	0	-3.13618	0.094	0.673	0
PPP1R12B	0	-3.29617	0.095	0.674	0
CYP51A1	0	-1.48511	0.268	0.847	0
NT5C2	0	-2.73208	0.132	0.709	0
APP	0	-2.26925	0.301	0.878	0
PTPRJ	0	-3.55169	0.08	0.656	0
CECR2	0	-3.36697	0.087	0.663	0
NRP1	0	-4.24857	0.052	0.628	0
PCDH20	0	-7.30411	0.006	0.582	0
CDK2AP1	0	-2.94382	0.076	0.651	0
TSC22D2	0	-2.80296	0.145	0.72	0
VTI1A	0	-3.4486	0.069	0.643	0
TANC2	0	-2.78653	0.334	0.908	0
CTNND1	0	-2.14065	0.298	0.871	0
DHRSX	0	-12.0992	0	0.573	0
ZMYM4	0	-2.52556	0.151	0.723	0
MECOM	0	-3.22025	0.386	0.958	0
RAD51B	0	-6.43569	0.013	0.585	0
L3MBTL4	0	-3.95702	0.061	0.632	0
EPRS	0	-11.9731	0	0.57	0
MCTP2	0	-3.06436	0.117	0.686	0
CCND2	0	-2.37689	0.198	0.767	0
ANXA3	0	-2.60781	0.179	0.747	0
FMN1	0	-2.52061	0.195	0.763	0
PTPRG	0	-2.73687	0.266	0.834	0
KIAA1958	0	-3.25978	0.091	0.658	0
DOCK1	0	-3.28899	0.086	0.653	0
SHANK2	0	-2.84661	0.107	0.674	0
LHFPL6	0	-3.68358	0.098	0.665	0
H1FX	0	-12.0619	0	0.567	0
TRIM24	0	-2.48143	0.192	0.759	0
NCOA2	0	-2.65109	0.148	0.715	0
NRXN3	0	-4.65615	0.042	0.609	0
AP1G1	0	-2.33829	0.173	0.74	0
TNIK	0	-2.54407	0.248	0.814	0
ARHGAP24	0	-2.8882	0.14	0.706	0
ZNF407	0	-4.3624	0.038	0.604	0
FNBP1L	0	-2.22208	0.228	0.793	0
FTO	0	-3.11081	0.08	0.645	0
DOCK4	0	-4.56158	0.033	0.598	0
MPP7	0	-2.25128	0.269	0.834	0
ZCCHC7	0	-2.80228	0.135	0.699	0
ASXL1	0	-2.5976	0.159	0.723	0
ZNF292	0	-2.20498	0.217	0.78	0
SSH2	0	-2.4022	0.33	0.893	0
AFF4	0	-2.25429	0.351	0.913	0
AHR	0	-2.12351	0.311	0.873	0
NARS	0	-11.8472	0	0.562	0
MYO10	0	-2.56302	0.145	0.707	0
EVI5	0	-2.45005	0.19	0.751	0
CALD1	0	-4.1489	0.041	0.602	0
SOS1	0	-2.94795	0.11	0.669	0
PAN3	0	-3.17271	0.09	0.649	0
VPS13C	0	-1.83868	0.249	0.808	0
PHB	0	-11.7492	0	0.559	0
EPB41	0	-2.41851	0.201	0.76	0
CHRM3	0	-4.39053	0.04	0.599	0
SARS	0	-11.9122	0	0.558	0
PDSS2	0	-2.7321	0.138	0.696	0
HERC4	0	-2.5631	0.163	0.721	0
PPP6R3	0	-2.37941	0.171	0.729	0
ZNF609	0	-2.85635	0.132	0.69	0
PARP8	0	-3.22247	0.094	0.651	0
LINC00571	0	-7.35562	0.005	0.562	0
NFAT5	0	-2.23371	0.294	0.851	0
CAMKMT	0	-3.79304	0.066	0.622	0
STRN3	0	-2.59293	0.15	0.706	0
ENAH	0	-2.2567	0.2	0.755	0
CHSY3	0	-6.90848	0.009	0.564	0
ASH1L	0	-2.05341	0.357	0.911	0
ITPR2	0	-2.38075	0.21	0.764	0
ACSS3	0	-2.84404	0.174	0.728	0
NUMB	0	-2.25104	0.197	0.751	0
ATP2A2	0	-2.2468	0.266	0.82	0
MKLN1	0	-2.06024	0.228	0.781	0
DIP2B	0	-3.25029	0.077	0.63	0
TMEM163	0	-3.26678	0.34	0.893	0
PRICKLE2	0	-5.01873	0.023	0.576	0
ESYT2	0	-2.4034	0.168	0.721	0
SVIL	0	-2.50799	0.192	0.745	0
MED13	0	-2.30101	0.248	0.8	0
UTRN	0	-2.22417	0.389	0.941	0
ADNP	0	-2.43561	0.154	0.706	0
SPRED2	0	-2.79828	0.118	0.669	0
RASEF	0	-2.43644	0.294	0.844	0
SCFD1	0	-2.16814	0.203	0.753	0
ATP6V0C	0	-0.339027	0.245	0.795	0
PPP1R9A	0	-2.31815	0.266	0.816	0
RBM6	0	-2.02408	0.228	0.776	0
MAPK10	0	-3.41135	0.106	0.654	0
PSMA6	0	-1.45074	0.252	0.8	0
CDH1	0	-2.2859	0.344	0.892	0
PTBP2	0	-3.94481	0.044	0.592	0
ATF7IP	0	-2.32592	0.156	0.704	0
PPP2R2A	0	-2.06102	0.265	0.812	0
LYN	0	-2.39822	0.213	0.76	0
KANK1	0	-2.43739	0.259	0.806	0
TESC	0	-5.20813	0.028	0.575	0
GDF15	0	-1.95087	0.276	0.823	0
AFF1	0	-2.52643	0.14	0.686	0
KCNQ5	0	-8.7413	0.003	0.549	0
DPYSL2	0	-2.12024	0.387	0.933	0
HPGD	0	-5.25741	0.037	0.583	0
TNKS	0	-3.08653	0.078	0.623	0
TMCC1	0	-3.3008	0.077	0.621	0
FAM107B	0	-2.23705	0.262	0.806	0
FARP1	0	-2.29909	0.204	0.748	0
NQO1	0	-3.03944	0.09	0.634	0
FOXP2	0	-3.44522	0.105	0.648	0
ARHGEF3	0	-3.6835	0.06	0.603	0
ZNF148	0	-2.03388	0.222	0.764	0
SAMD4A	0	-5.91799	0.017	0.559	0
FBXL17	0	-3.30178	0.085	0.626	0
SARS1	0	13.1883	0.541	0	0
RAPGEF6	0	-3.31441	0.072	0.612	0
USP47	0	-2.00374	0.261	0.8	0
RAB10	0	-2.16272	0.342	0.881	0
PTPN4	0	-2.28016	0.194	0.733	0
ATP11B	0	-2.63174	0.137	0.675	0
SLC7A11	0	-3.66286	0.081	0.619	0
MAN1A1	0	-2.52233	0.202	0.739	0
DLGAP1	0	-6.3248	0.03	0.567	0
SPRY4-AS1	0	-6.51048	0.01	0.546	0
PIK3C2A	0	-1.87651	0.249	0.784	0
SND1	0	-2.06359	0.333	0.868	0
RAB11FIP1	0	-2.29384	0.422	0.956	0
ADAM9	0	-2.26333	0.193	0.727	0
MAP4K3	0	-2.76473	0.101	0.634	0
CERT1	0	-2.35826	0.255	0.788	0
RORA	0	-2.17538	0.224	0.757	0
DYM	0	-2.78611	0.102	0.635	0
FBXO11	0	-2.38193	0.187	0.72	0
MLLT3	0	-2.49832	0.155	0.688	0
ADK	0	-2.71101	0.444	0.977	0
CTBP2	0	-2.45348	0.155	0.688	0
FBXO34	0	-2.40803	0.188	0.721	0
ARHGEF38	0	-2.33808	0.161	0.693	0
KIF1B	0	-2.39684	0.151	0.682	0
BBS9	0	-4.73777	0.026	0.557	0
PFKP	0	-5.13682	0.017	0.548	0
MAP2K4	0	-2.65686	0.119	0.65	0
PELI2	0	-3.38475	0.087	0.617	0
SPRED1	0	-2.61211	0.137	0.667	0
GPI	0	-1.94168	0.211	0.74	0
PPP1R13B	0	-2.36667	0.165	0.694	0
SCAPER	0	-2.32362	0.184	0.713	0
SEPTIN11	0	-3.3389	0.069	0.597	0
GRHL2	0	-3.16381	0.073	0.601	0
ZFPM2-AS1	0	-12.4941	0	0.528	0
EHBP1	0	-3.29383	0.087	0.614	0
CHKA	0	-2.14574	0.208	0.735	0
DIAPH2	0	-2.23719	0.227	0.754	0
PHACTR4	0	-2.3323	0.161	0.687	0
CUL3	0	-2.12172	0.211	0.737	0
MAP3K5	0	-3.04498	0.102	0.628	0
REV3L	0	-1.97019	0.231	0.756	0
KLHL29	0	-4.1788	0.04	0.565	0
CLASP1	0	-3.24941	0.072	0.596	0
GULP1	0	-2.95049	0.145	0.669	0
OSBPL8	0	-2.02174	0.234	0.758	0
BAZ2B	0	-2.07144	0.275	0.798	0
UBR3	0	-2.43117	0.144	0.667	0
SEC24D	0	-2.34449	0.217	0.74	0
NUP153	0	-2.66835	0.117	0.64	0
PEBP4	0	3.4963	0.897	0.374	0
TENM4	0	-10.636	0	0.523	0
DENND4A	0	-2.81938	0.113	0.636	0
CAPN8	0	-2.12759	0.307	0.83	0
GALNT7	0	-2.51902	0.173	0.696	0
ZBTB20	0	-2.29979	0.23	0.752	0
STK17B	0	-2.01966	0.229	0.75	0
PPP3CA	0	-1.88365	0.32	0.841	0
SMARCC1	0	-2.15636	0.181	0.701	0
COG5	0	-3.43928	0.07	0.59	0
BPTF	0	-1.6533	0.325	0.845	0
STAU2	0	-2.48012	0.124	0.643	0
PLEKHA7	0	-3.94629	0.035	0.554	0
DENND4C	0	-2.61227	0.114	0.632	0
MID1	0	-3.34572	0.085	0.603	0
USP9X	0	-1.99767	0.213	0.73	0
ZMYM2	0	-2.05496	0.189	0.706	0
STK24	0	-2.25311	0.173	0.69	0
CDK13	0	-2.42955	0.131	0.647	0
SORBS1	0	-3.26504	0.087	0.603	0
NECTIN3	0	-3.07867	0.115	0.63	0
CREB3L2	0	-2.35295	0.16	0.675	0
VPS37B	0	-2.10623	0.226	0.741	0
ITFG1	0	-2.24069	0.206	0.721	0
RAPGEF5	0	-2.25156	0.198	0.713	0
TRIP12	0	-1.8672	0.224	0.738	0
PDE4D	0	-3.69506	0.464	0.978	0
UBE2H	0	-1.95065	0.253	0.767	0
SNED1	0	-3.93878	0.05	0.564	0
OLA1	0	-1.81732	0.29	0.803	0
PUM2	0	-1.7979	0.247	0.76	0
USP25	0	-2.37194	0.142	0.655	0
LINC01278	0	-11.7745	0	0.513	0
NR3C1	0	-1.85507	0.29	0.802	0
LARS	0	-11.6378	0	0.512	0
SMC5	0	-1.93106	0.263	0.775	0
PRORP	0	-4.29796	0.029	0.541	0
RALGAPA1	0	-2.14145	0.174	0.686	0
MAPK8	0	-2.59588	0.13	0.641	0
TOX3	0	-3.66442	0.057	0.568	0
LRP6	0	-1.95069	0.24	0.75	0
ARID4B	0	-1.76863	0.283	0.792	0
RC3H1	0	-2.36688	0.144	0.653	0
IARS	0	-11.9085	0	0.509	0
SRPK1	0	-2.38819	0.172	0.68	0
P4HA1	0	-1.8123	0.241	0.749	0
BMPR1A	0	-3.00923	0.085	0.593	0
SPECC1L	0	-2.84036	0.091	0.599	0
ANOS1	0	-4.72073	0.038	0.546	0
H1-0	0	13.2909	0.508	0	0
HS2ST1	0	-2.89258	0.089	0.596	0
CAMSAP2	0	-2.36996	0.142	0.649	0
DCBLD2	0	-1.90336	0.268	0.775	0
DDX39B	0	-2.5754	0.102	0.609	0
WAC	0	-1.64638	0.354	0.861	0
ROS1	0	-1.89817	0.339	0.846	0
SEC31A	0	-1.7303	0.348	0.854	0
LCOR	0	-2.71361	0.096	0.602	0
USP32	0	-2.75857	0.1	0.606	0
C2	0	-11.7363	0	0.505	0
C4BPA	0	3.71446	0.695	0.19	0
SLC12A2	0	-2.17079	0.247	0.751	0
SGMS1	0	-2.14089	0.225	0.729	0
ATXN2	0	-1.89675	0.224	0.728	0
NUFIP2	0	-1.60451	0.292	0.796	0
MRTFA	0	-3.24202	0.062	0.566	0
GAB1	0	-2.69172	0.109	0.612	0
FNDC3A	0	-2.00943	0.205	0.708	0
XKR6	0	-4.98621	0.017	0.519	0
PPM1H	0	-4.50891	0.022	0.524	0
CAMK2D	0	-1.94778	0.308	0.809	0
MON2	0	-2.11828	0.15	0.651	0
NPC1	0	-1.98875	0.371	0.872	0
ROCK2	0	-1.93225	0.191	0.692	0
TOX	0	-2.4506	0.185	0.685	0
CCDC6	0	-2.08024	0.201	0.701	0
GABARAP	0	-0.421266	0.463	0.963	0
TXNRD1	0	-1.94972	0.306	0.805	0
TVP23C	0	-5.12373	0.019	0.518	0
RAP1B	0	-1.93786	0.199	0.698	0
ANKRD28	0	-2.07694	0.3	0.798	0
ATP13A4	0	-2.50166	0.145	0.643	0
BAIAP2L1	0	-2.27288	0.159	0.657	0
PIBF1	0	-2.3678	0.145	0.643	0
OSBPL10	0	-3.39222	0.065	0.562	0
SAMD5	0	-2.72928	0.139	0.636	0
USP54	0	-1.84125	0.242	0.739	0
ELOVL6	0	-3.47553	0.067	0.564	0
ELF1	0	-2.07901	0.289	0.785	0
ARFGEF1	0	-2.30124	0.138	0.634	0
SLC4A4	0	-2.832	0.177	0.672	0
HIVEP2	0	-3.29256	0.067	0.562	0
CD2AP	0	-1.74983	0.25	0.745	0
LARP4B	0	-1.80828	0.275	0.77	0
STAM	0	-1.94711	0.214	0.709	0
EIF4A1	0	-2.16633	0.476	0.971	0
TLE1	0	-3.093	0.074	0.569	0
HIF1A	0	-1.71538	0.353	0.847	0
TTC39C	0	-5.54214	0.012	0.506	0
USP34	0	-1.55229	0.335	0.829	0
EPC2	0	-3.16358	0.066	0.559	0
SHROOM3	0	-2.00196	0.287	0.78	0
AMBRA1	0	-3.19504	0.058	0.551	0
KHDRBS3	0	-4.25976	0.034	0.527	0
CHD9	0	-1.65923	0.351	0.844	0
EIF2AK3	0	-3.02101	0.084	0.577	0
SH3RF1	0	-2.35954	0.194	0.686	0
GPNMB	0	-3.72302	0.038	0.53	0
NBAS	0	-2.64432	0.093	0.585	0
RAPH1	0	-2.55947	0.119	0.611	0
VPS41	0	-2.07848	0.169	0.661	0
FADS2	0	-1.61239	0.234	0.726	0
RASAL2	0	-3.323	0.069	0.56	0
AFDN	0	-1.60889	0.295	0.786	0
MTRNR2L8	0	-11.5911	0	0.491	0
ETNK1	0	-1.95328	0.217	0.708	0
TOGARAM1	0	-3.08708	0.074	0.565	0
CREBBP	0	-1.84881	0.186	0.676	0
TANC1	0	-2.03067	0.17	0.66	0
PDS5A	0	-1.70139	0.272	0.762	0
DOCK9	0	-2.02079	0.234	0.724	0
TMEM238	0	-1.10522	0.247	0.737	0
CD99	0	-11.4639	0	0.49	0
GNB1	0	-1.62328	0.299	0.788	0
GRAMD2B	0	-3.51124	0.053	0.542	0
KCNQ3	0	-3.22452	0.083	0.572	0
YTHDF3	0	-2.12098	0.163	0.651	0
OXR1	0	-2.38804	0.17	0.658	0
CELF2	0	-2.96206	0.501	0.989	0
NUP98	0	-2.34527	0.144	0.632	0
CNOT2	0	-1.77429	0.226	0.714	0
RCOR1	0	-1.91837	0.232	0.72	0
SIPA1L3	0	-2.61625	0.093	0.581	0
FGD4	0	-1.94842	0.199	0.686	0
KDM5B	0	-2.15171	0.16	0.647	0
EHMT1	0	-2.27233	0.145	0.632	0
FCHSD2	0	-2.83831	0.094	0.581	0
ITCH	0	-2.42908	0.109	0.596	0
COMMD10	0	-2.35797	0.155	0.641	0
TCF7L1	0	-2.28393	0.179	0.664	0
UNC13B	0	-1.86111	0.308	0.793	0
GALNT18	0	-4.08003	0.038	0.523	0
KIF13B	0	-2.47142	0.143	0.628	0
SPTAN1	0	-1.84588	0.207	0.692	0
ZFHX3	0	-1.97258	0.166	0.651	0
ETF1	0	-1.60866	0.34	0.825	0
SLC4A5	0	-6.10212	0.014	0.498	0
MAP7	0	-1.94478	0.21	0.694	0
PHLDA1	0	-4.77315	0.021	0.505	0
NCOA3	0	-2.22142	0.151	0.635	0
PPP3R1	0	-2.3873	0.141	0.624	0
TPM4	0	-1.719	0.4	0.883	0
CLIP4	0	-3.60799	0.039	0.521	0
ADAMTSL4-AS1	0	-11.8692	0	0.482	0
PHKB	0	-1.78997	0.236	0.718	0
FRK	0	-3.22001	0.074	0.555	0
ANK3	0	-2.70673	0.446	0.927	0
AGO3	0	-2.01054	0.169	0.65	0
PHF21A	0	-2.91846	0.093	0.574	0
ANKRD11	0	-1.63428	0.357	0.838	0
SPIRE1	0	-1.94138	0.248	0.729	0
EPG5	0	-2.78235	0.086	0.567	0
TTLL5	0	-3.28441	0.061	0.541	0
AC112722.1	0	-11.6985	0	0.479	0
WWC1	0	-1.90796	0.251	0.73	0
FER	0	-2.90345	0.075	0.553	0
MYOF	0	-1.82374	0.29	0.768	0
AC007405.3	0	-11.4786	0	0.478	0
OIP5-AS1	0	-11.3862	0	0.478	0
USP3	0	-1.86447	0.228	0.706	0
NIPBL	0	-1.51935	0.306	0.783	0
NR6A1	0	-3.58605	0.057	0.534	0
SFTA1P	0	-1.32191	0.456	0.933	0
DHRS3	0	-1.68272	0.279	0.756	0
UBR5	0	-2.14384	0.146	0.623	0
VWA8	0	-3.49806	0.049	0.525	0
ATL2	0	-2.13417	0.159	0.635	0
TLK1	0	-2.10438	0.158	0.634	0
TTC28	0	-2.85564	0.103	0.579	0
CTNNB1	0	-1.57348	0.43	0.905	0
MAST4	0	-1.91774	0.409	0.884	0
GK	0	-2.38668	0.187	0.662	0
LRPPRC	0	-1.75121	0.222	0.697	0
AC090204.1	0	-11.5364	0	0.475	0
PACSIN2	0	-1.77745	0.392	0.867	0
TASP1	0	-2.9829	0.07	0.544	0
NHSL1	0	-1.98936	0.232	0.706	0
GBF1	0	-2.29619	0.118	0.592	0
LPIN2	0	-1.96023	0.244	0.718	0
MACF1	0	-1.9485	0.468	0.942	0
UBE2E1	0	-1.69585	0.29	0.763	0
IQGAP2	0	-5.17735	0.022	0.495	0
C18orf32	0	-1.15283	0.245	0.717	0
BBLN	0	12.6909	0.472	0	0
XPR1	0	-2.79886	0.091	0.562	0
SETD2	0	-1.7784	0.21	0.681	0
CBLB	0	-3.43143	0.049	0.52	0
ACBD6	0	-1.81409	0.229	0.7	0
ZMAT3	0	-2.69768	0.098	0.569	0
FUBP1	0	-1.80894	0.2	0.67	0
DNAH14	0	-3.0823	0.08	0.55	0
SASH1	0	-2.73476	0.097	0.567	0
PHF14	0	-1.82642	0.233	0.703	0
ANKIB1	0	-2.55609	0.1	0.57	0
SH3D19	0	-2.84618	0.082	0.551	0
SHB	0	-2.84353	0.096	0.565	0
FRS2	0	-2.5982	0.091	0.559	0
OSBPL1A	0	-1.90029	0.18	0.648	0
PKP4	0	-2.58845	0.111	0.579	0
ALCAM	0	-2.36355	0.518	0.986	0
SEC24A	0	-2.64419	0.1	0.568	0
ZFPM2	0	-8.36132	0.002	0.47	0
ITSN1	0	-3.18768	0.063	0.53	0
MYH9	0	-1.68785	0.335	0.802	0
METTL15	0	-2.45505	0.107	0.574	0
ADIPOR2	0	-1.94467	0.24	0.707	0
SCMH1	0	-2.93688	0.083	0.549	0
SORL1	0	-2.88288	0.072	0.538	0
BMPR2	0	-2.16337	0.131	0.597	0
SORBS2	0	-2.05501	0.236	0.702	0
UBR1	0	-2.08197	0.157	0.623	0
LCORL	0	-2.70117	0.091	0.556	0
PSPC1	0	-2.03704	0.153	0.618	0
NDUFA7	0	-1.28088	0.258	0.723	0
SNX25	0	-2.17656	0.464	0.928	0
SMCHD1	0	-1.82488	0.183	0.647	0
LINC01473	0	-5.43138	0.017	0.481	0
PITPNB	0	-2.09888	0.153	0.617	0
GIGYF2	0	-1.70377	0.21	0.673	0
SMAD5	0	-1.75021	0.221	0.684	0
EP300	0	-1.68294	0.206	0.669	0
ATG7	0	-3.37085	0.045	0.508	0
PAWR	0	-2.11944	0.191	0.654	0
PPCDC	0	-4.19765	0.053	0.516	0
DENND1B	0	-2.37535	0.113	0.576	0
STARD13	0	-2.60806	0.109	0.572	0
GPC5	0	-8.20605	0.012	0.475	0
YES1	0	-1.84653	0.18	0.642	0
UQCC5	0	12.834	0.462	0	0
TRA2A	0	-1.34973	0.359	0.821	0
NEDD4L	0	-2.88131	0.523	0.985	0
DLG3	0	-2.41633	0.11	0.572	0
ATP9B	0	-2.68968	0.089	0.55	0
RANBP17	0	-3.34081	0.062	0.523	0
ARHGAP32	0	-2.00743	0.183	0.644	0
SCEL	0	-3.65657	0.051	0.512	0
VEGFA	0	-1.73108	0.279	0.74	0
MDM2	0	-2.42197	0.136	0.597	0
WWP2	0	-2.2364	0.122	0.583	0
LINC00511	0	-6.16759	0.01	0.471	0
CORO1C	0	-2.51963	0.101	0.561	0
HELZ	0	-1.63835	0.219	0.679	0
SENP6	0	-1.35862	0.339	0.799	0
UBL3	0	-1.66621	0.305	0.765	0
H2AZ2	0	12.5774	0.46	0	0
CPEB4	0	-1.60997	0.233	0.693	0
SHC3	0	-2.22221	0.148	0.608	0
GOLM1	0	-2.72197	0.095	0.554	0
PIK3R3	0	-3.05859	0.075	0.534	0
MAGI2	0	-4.32508	0.047	0.506	0
FOXJ3	0	-2.30937	0.121	0.58	0
ATP13A3	0	-2.02223	0.163	0.622	0
IFRD1	0	-1.41906	0.28	0.739	0
FAM184A	0	-1.79197	0.305	0.763	0
MICU1	0	-1.88317	0.191	0.649	0
TRAK1	0	-2.35122	0.124	0.582	0
OSMR	0	-1.78031	0.245	0.703	0
AP3B1	0	-1.92484	0.162	0.62	0
MYCBP2	0	-1.57244	0.244	0.702	0
ARHGAP44	0	-2.67329	0.112	0.57	0
SEPTIN9	0	-2.21055	0.136	0.594	0
DIAPH1	0	-1.85423	0.225	0.682	0
AGFG1	0	-1.94769	0.17	0.627	0
PPP4R1	0	-1.69613	0.236	0.693	0
BTAF1	0	-2.61846	0.09	0.546	0
NFIA	0	-1.59037	0.336	0.792	0
UTY	0	-3.45226	0.074	0.53	0
SLC25A13	0	-2.19448	0.133	0.589	0
GNG10	0	-1.59125	0.118	0.574	0
CLASP2	0	-2.41928	0.099	0.554	0
H2AJ	0	12.6968	0.455	0	0
STT3B	0	-1.54547	0.275	0.73	0
KAT6B	0	-2.05996	0.15	0.605	0
KIF13A	0	-2.00118	0.185	0.639	0
SERPINA1	0	3.15724	0.874	0.42	0
EML4	0	-1.62399	0.383	0.837	0
SLC35F5	0	-2.08378	0.135	0.589	0
DNAJC1	0	-1.72422	0.329	0.782	0
CTDSPL	0	-2.09158	0.158	0.611	0
FOXP1	0	-2.19624	0.526	0.979	0
RRM2B	0	-2.12826	0.136	0.589	0
DUSP6	0	-1.0374	0.472	0.924	0
GARS	0	-11.6528	0	0.452	0
RBM4	0	-1.57478	0.176	0.628	0
VGLL4	0	-1.66149	0.245	0.697	0
DSP	0	-2.73348	0.117	0.569	0
CAMK1D	0	-2.48915	0.136	0.588	0
NCOR2	0	-1.71038	0.251	0.703	0
HUWE1	0	-1.57767	0.214	0.665	0
CSPP1	0	-3.07873	0.068	0.519	0
KDM5A	0	-1.6378	0.2	0.651	0
MEF2A	0	-1.81846	0.188	0.639	0
SREBF2	0	-1.43531	0.356	0.806	0
AL353138.1	0	-12.028	0	0.45	0
RASSF3	0	-3.23724	0.062	0.512	0
SMG6	0	-2.75643	0.079	0.529	0
SPATS2	0	-2.24007	0.121	0.571	0
CHD6	0	-2.0357	0.143	0.593	0
HECTD4	0	-2.61164	0.084	0.533	0
GNAQ	0	-1.76901	0.496	0.945	0
PTPN12	0	-1.49578	0.317	0.765	0
MEGF9	0	-2.09446	0.329	0.777	0
YME1L1	0	-1.34024	0.342	0.79	0
MNAT1	0	-1.93858	0.176	0.624	0
IRX2-DT	0	12.6241	0.448	0	0
GAREM1	0	-2.06227	0.165	0.613	0
PIAS2	0	-2.22277	0.125	0.573	0
TC2N	0	-1.50104	0.351	0.798	0
MAPRE2	0	-2.8358	0.094	0.541	0
WWTR1	0	-1.71036	0.339	0.786	0
MCPH1	0	-2.75956	0.076	0.523	0
DENND5A	0	-3.41039	0.054	0.501	0
PAFAH1B1	0	-1.42102	0.322	0.769	0
SETD5	0	-1.49114	0.248	0.695	0
TES	0	-1.5849	0.256	0.703	0
PTPRN2	0	-4.52045	0.027	0.474	0
RPS6KA3	0	-1.69709	0.281	0.728	0
TBCK	0	-3.36443	0.044	0.49	0
PHIP	0	-1.39796	0.335	0.781	0
RNGTT	0	-3.2188	0.062	0.508	0
PLCXD1	0	-11.9163	0	0.446	0
ATRX	0	-1.22894	0.436	0.882	0
SMARCA1	0	-1.97094	0.154	0.6	0
VCL	0	-2.19077	0.187	0.632	0
ARHGAP35	0	-1.69684	0.201	0.646	0
CLIC4	0	-1.93715	0.271	0.716	0
RANBP9	0	-2.23087	0.126	0.571	0
EFNA5	0	-3.05968	0.108	0.552	0
ST3GAL1	0	-1.85365	0.201	0.645	0
TNRC6B	0	-1.32998	0.305	0.749	0
SLC38A2	0	-1.0794	0.4	0.844	0
ROCK1	0	-1.44337	0.266	0.71	0
UBE4B	0	-2.54743	0.092	0.535	0
SLC2A13	0	-2.50548	0.109	0.552	0
BMP2K	0	-2.98381	0.062	0.505	0
CAB39	0	-2.03149	0.157	0.6	0
LMTK2	0	-2.26786	0.126	0.569	0
DIP2C	0	-3.90973	0.034	0.477	0
CCND1	0	-1.79085	0.401	0.844	0
WDR26	0	-1.70758	0.212	0.654	0
SCAF8	0	-2.3197	0.102	0.544	0
ABL1	0	-2.66003	0.091	0.533	0
AC093817.2	0	-11.9764	0	0.442	0
TMOD3	0	-1.513	0.241	0.682	0
NOSTRIN	0	-2.95957	0.069	0.51	0
RABGAP1L	0	-1.49233	0.354	0.794	0
ANKS1A	0	-2.91323	0.068	0.508	0
DYNC1H1	0	-1.29673	0.303	0.743	0
CACNA1D	0	-4.42593	0.03	0.47	0
SOD3	0	3.37558	0.689	0.249	0
VPS53	0	-2.02362	0.135	0.575	0
IDH1	0	-1.34352	0.36	0.799	0
MLLT10	0	-1.67321	0.186	0.625	0
ZKSCAN1	0	-2.15508	0.134	0.573	0
MAP4K4	0	-2.25902	0.119	0.557	0
NFIB	0	-1.78557	0.239	0.677	0
ARID2	0	-2.25079	0.104	0.542	0
VEZT	0	-1.5744	0.238	0.676	0
ELF2	0	-1.797	0.176	0.614	0
STXBP5	0	-3.05945	0.06	0.498	0
SLPI	0	5.70398	0.999	0.561	0
PIAS1	0	-1.55545	0.235	0.672	0
PEAK1	0	-2.62228	0.096	0.533	0
TTC3	0	-1.30639	0.477	0.914	0
MIR4435-2HG	0	-4.33214	0.021	0.458	0
ACTR3	0	-1.35963	0.322	0.759	0
PRAG1	0	-4.43658	0.023	0.46	0
ZFC3H1	0	-2.0417	0.127	0.564	0
COBL	0	-2.6447	0.103	0.539	0
FLNB	0	-1.75976	0.173	0.609	0
NFE2L2	0	-1.47336	0.386	0.822	0
CHCHD3	0	-1.5043	0.257	0.693	0
LUC7L2	0	-1.44291	0.247	0.682	0
CRTAC1	0	2.60591	0.536	0.101	0
NRGN	0	3.98213	0.541	0.106	0
CFH	0	-3.12361	0.058	0.493	0
MAP4	0	-1.76331	0.199	0.634	0
CCNY	0	-1.86452	0.18	0.615	0
MACROH2A1	0	12.4245	0.435	0	0
RBPMS	0	-1.97258	0.512	0.947	0
RAP1GDS1	0	-2.57025	0.091	0.525	0
WDR70	0	-2.46218	0.099	0.533	0
TENT2	0	-2.13235	0.12	0.554	0
UMAD1	0	-2.25021	0.117	0.551	0
PLK2	0	-2.8172	0.079	0.513	0
AL033504.1	0	-11.9431	0	0.434	0
BDP1	0	-1.34892	0.298	0.731	0
USP15	0	-1.7292	0.177	0.61	0
OSBPL9	0	-1.43225	0.256	0.689	0
LMBR1	0	-2.71759	0.069	0.501	0
CATSPERB	0	-6.65669	0.006	0.438	0
GPATCH8	0	-1.91868	0.157	0.589	0
TNRC18	0	-1.74931	0.174	0.605	0
CCSER2	0	-1.52232	0.288	0.719	0
C12orf49	0	-11.2646	0	0.431	0
LATS2	0	-2.61519	0.084	0.515	0
CDK12	0	-1.58272	0.198	0.629	0
CDC73	0	-1.9416	0.153	0.584	0
USP24	0	-2.3087	0.091	0.521	0
BACH1	0	-2.22193	0.117	0.547	0
HMBOX1	0	-2.62518	0.08	0.51	0
EXOC6	0	-2.56271	0.086	0.515	0
STRBP	0	-1.7752	0.184	0.613	0
ARHGAP5	0	-1.38858	0.301	0.73	0
TAF15	0	-1.26022	0.289	0.718	0
CBFA2T2	0	-2.64806	0.083	0.512	0
ATP11A	0	-2.70384	0.559	0.988	0
UGGT2	0	-2.54773	0.089	0.517	0
GOLGB1	0	-1.09173	0.445	0.873	0
LINC01184	0	-11.3051	0	0.428	0
BICD1	0	-5.8079	0.008	0.436	0
PPP1R12A	0	-1.60305	0.201	0.629	0
NSD1	0	-1.82422	0.161	0.589	0
PIP5K1A	0	-2.12739	0.124	0.551	0
FAM13B	0	-2.54249	0.092	0.519	0
CSNK1A1	0	-1.51882	0.498	0.925	0
SNHG3	0	-11.2898	0	0.427	0
ZNF638	0	-1.28338	0.285	0.712	0
INO80	0	-1.89393	0.147	0.574	0
RABGAP1	0	-1.54713	0.212	0.638	0
ARID5B	0	-1.56482	0.259	0.685	0
R3HDM2	0	-1.65422	0.176	0.602	0
SYNCRIP	0	-1.16837	0.388	0.814	0
KPNA4	0	-1.66547	0.204	0.629	0
BCKDHB	0	-2.17217	0.122	0.547	0
UST	0	-3.43571	0.052	0.477	0
MAGED1	0	-1.57694	0.196	0.621	0
ODR4	0	-1.97167	0.141	0.566	0
RIT1	0	-2.14331	0.12	0.544	0
RBM47	0	-1.46347	0.476	0.9	0
MIR99AHG	0	-3.21574	0.053	0.477	0
ATP8A1	0	-1.97046	0.353	0.776	0
RIC1	0	-3.51149	0.041	0.464	0
TUT7	0	-2.35271	0.104	0.527	0
ADCY9	0	-2.16615	0.131	0.554	0
CYTOR	0	-4.42898	0.013	0.436	0
RARS	0	-11.1896	0	0.423	0
C11orf1	0	-11.1232	0	0.423	0
THSD4	0	-3.13272	0.073	0.495	0
TMEM131	0	-2.00967	0.128	0.549	0
SENP5	0	-2.33709	0.095	0.516	0
NFKB1	0	-1.82788	0.213	0.634	0
DHX15	0	-1.35327	0.282	0.703	0
PDGFC	0	-2.74999	0.074	0.495	0
UVRAG	0	-1.77709	0.17	0.591	0
POU2F1	0	-2.48795	0.089	0.509	0
SCFD2	0	-4.09792	0.03	0.45	0
SREBF1	0	-1.31304	0.226	0.646	0
BBX	0	-1.37003	0.286	0.706	0
VPS13D	0	-1.93364	0.153	0.573	0
PKM	0	-1.7822	0.553	0.972	0
OXSR1	0	-2.248	0.108	0.526	0
GPBP1	0	-1.24464	0.37	0.788	0
RASA2	0	-2.67942	0.078	0.496	0
UBE2K	0	-1.20307	0.305	0.723	0
ERO1A	0	-1.80501	0.163	0.581	0
CRYBG3	0	-2.31502	0.105	0.522	0
COX16	0	-1.01227	0.235	0.652	0
NCOA1	0	-1.82254	0.187	0.604	0
MUC5B	0	-5.73819	0.005	0.422	0
TNRC6A	0	-1.55724	0.194	0.611	0
SESTD1	0	-1.63397	0.267	0.683	0
OPA1	0	-2.38678	0.1	0.516	0
FARS2	0	-2.71062	0.086	0.502	0
PPP4R3A	0	-1.42159	0.214	0.63	0
THADA	0	-2.94086	0.055	0.471	0
UBAC2	0	-1.81251	0.155	0.571	0
MARCH5	0	-11.1906	0	0.415	0
CGNL1	0	-1.50247	0.283	0.698	0
PELI1	0	-1.97646	0.166	0.581	0
PKN2	0	-1.36933	0.263	0.677	0
DHX9	0	-1.32445	0.264	0.678	0
SUPT3H	0	-3.90071	0.037	0.451	0
SHLD2	0	-2.45588	0.093	0.507	0
RHOQ	0	-1.51235	0.193	0.607	0
CD24	0	-3.21779	0.069	0.483	0
ARFGEF3	0	-1.52772	0.452	0.866	0
LUC7L3	0	-1.07484	0.455	0.869	0
ANKRD12	0	-1.1121	0.467	0.881	0
FRY	0	-1.74157	0.245	0.658	0
RIOK3	0	-1.30833	0.259	0.672	0
SLC6A3	0	-6.22327	0.004	0.417	0
SULF1	0	-5.11801	0.012	0.425	0
LPAR1	0	-5.61754	0.009	0.422	0
NXN	0	-2.6599	0.079	0.492	0
NPEPPS	0	-1.23026	0.283	0.696	0
H1-10	0	12.6294	0.413	0	0
SIK2	0	-2.57636	0.09	0.502	0
TGFB2	0	-5.73419	0.013	0.425	0
MSH3	0	-2.5268	0.081	0.493	0
PHLDA2	0	-1.32938	0.331	0.743	0
RIN2	0	-2.98262	0.06	0.472	0
FRYL	0	-2.229	0.103	0.514	0
CAPRIN1	0	-1.34175	0.257	0.668	0
CUL5	0	-1.33446	0.233	0.644	0
PPP4R3B	0	-1.47324	0.222	0.632	0
SLC10A7	0	-3.25666	0.048	0.458	0
SSBP2	0	-2.63045	0.092	0.502	0
DAPK2	0	-2.01365	0.227	0.637	0
HDAC8	0	-2.19745	0.125	0.535	0
EGFR	0	-1.43418	0.315	0.725	0
PHLPP1	0	-4.64343	0.018	0.428	0
CCNH	0	-1.92635	0.165	0.575	0
CCDC88A	0	-2.83077	0.05	0.459	0
MAP4K5	0	-1.94781	0.128	0.537	0
APOC1	0	3.4287	0.616	0.207	0
POLR2J3	0	-11.0736	0	0.409	0
CALU	0	-1.1757	0.327	0.736	0
KIAA1328	0	-3.1914	0.067	0.476	0
CTNNAL1	0	-1.88772	0.154	0.563	0
ECPAS	0	-1.93693	0.152	0.56	0
INTS6	0	-1.12729	0.232	0.64	0
CLTC	0	-1.03517	0.44	0.848	0
ERRFI1	0	-0.95063	0.376	0.783	0
MAN1A2	0	-1.59188	0.207	0.614	0
PRKCE	0	-2.80785	0.072	0.479	0
RAB3GAP1	0	-1.71157	0.172	0.579	0
PHB1	0	12.2741	0.407	0	0
ADGRV1	0	-1.8823	0.151	0.557	0
CTNNA1	0	-1.43088	0.523	0.929	0
JARID2	0	-2.42956	0.093	0.499	0
MTHFD1L	0	-3.8137	0.037	0.443	0
PARP4	0	-1.90795	0.132	0.538	0
URI1	0	-1.52746	0.205	0.611	0
ATXN10	0	-1.19506	0.351	0.757	0
LPGAT1	0	-2.63789	0.076	0.482	0
YAP1	0	-1.21947	0.426	0.832	0
CPB2	0	7.29811	0.417	0.011	0
TAOK1	0	-1.42526	0.208	0.613	0
ARFGEF2	0	-2.02265	0.119	0.524	0
ARG2	0	-3.00814	0.064	0.469	0
TP53BP1	0	-2.57763	0.077	0.482	0
AP2B1	0	-1.22194	0.286	0.691	0
PPP2R3A	0	-2.25248	0.125	0.529	0
HIST1H4C	0	-11.1284	0	0.404	0
RAD23B	0	-1.19791	0.365	0.769	0
COPA	0	-1.25232	0.297	0.701	0
SGMS2	0	-1.25525	0.431	0.835	0
IP6K2	0	-1.45141	0.209	0.612	0
QARS	0	-11.0275	0	0.403	0
SORCS2	0	-3.13955	0.057	0.46	0
PIK3R1	0	-2.14712	0.101	0.504	0
FUT9	0	-12.3323	0	0.403	0
GLG1	0	-1.26663	0.246	0.649	0
AL008633.1	0	-11.7623	0	0.403	0
SNX9	0	-6.31788	0.004	0.407	0
TET2	0	-2.2206	0.104	0.506	0
YWHAG	0	-1.42562	0.217	0.619	0
MYO6	0	-1.27746	0.442	0.844	0
IGF2R	0	-1.2792	0.292	0.694	0
PPP2R5E	0	-1.17507	0.306	0.708	0
ACBD3	0	-1.33302	0.235	0.636	0
DDX6	0	-1.30637	0.246	0.647	0
SLC38A1	0	-1.19244	0.376	0.777	0
H4C3	0	12.5223	0.401	0	0
PALLD	0	-4.68832	0.019	0.42	0
TXNDC5	0	-3.91249	0.024	0.425	0
GNG11	0	-4.4115	0.016	0.417	0
ZNF516	0	-2.68111	0.071	0.472	0
STX8	0	-1.71391	0.171	0.572	0
DIS3L2	0	-2.19304	0.111	0.511	0
ROBO1	0	-3.64872	0.038	0.438	0
CELF1	0	-1.08047	0.381	0.781	0
AEBP2	0	-1.98474	0.131	0.531	0
ZDHHC20	0	-1.84683	0.136	0.536	0
SPPL3	0	-1.65661	0.174	0.574	0
ARFGAP3	0	-1.33459	0.3	0.7	0
GNG12	0	-1.91953	0.141	0.54	0
TMEM263	0	-1.78736	0.156	0.555	0
TMEM265	0	-11.1318	0	0.399	0
MIR181A1HG	0	-5.12183	0.011	0.41	0
GOT1	0	-1.79897	0.165	0.564	0
ZFP91	0	-1.53836	0.168	0.567	0
CDV3	0	-1.09171	0.353	0.751	0
UBE3C	0	-1.81201	0.14	0.538	0
UBAP2	0	-1.95305	0.139	0.537	0
SMG1	0	-1.24143	0.223	0.621	0
ZFR	0	-1.39803	0.201	0.599	0
SFPQ	0	-1.004	0.479	0.876	0
NEK7	0	-1.88831	0.15	0.547	0
ACAP2	0	-1.32955	0.231	0.628	0
TNFAIP8	0	-2.07878	0.124	0.521	0
HNRNPC	0	-1.95341	0.585	0.982	0
RPTOR	0	-3.33026	0.037	0.434	0
SRSF4	0	-1.03308	0.429	0.826	0
ASB3	0	-2.34614	0.087	0.483	0
TRMT11	0	-1.94013	0.142	0.538	0
UBE2R2	0	-1.43371	0.209	0.605	0
RMST	0	-11.8571	0	0.396	0
MCF2L	0	-3.98097	0.035	0.431	0
WDR7	0	-3.29998	0.041	0.437	0
BCL2L1	0	-1.41263	0.276	0.672	0
EIF2S3	0	-1.08336	0.401	0.797	0
FAAH2	0	-3.23373	0.049	0.445	0
ATF2	0	-1.98367	0.113	0.508	0
TMEM131L	0	-3.31352	0.047	0.442	0
CADM1	0	-2.45109	0.577	0.972	0
ZNF254	0	-2.69692	0.068	0.463	0
MAP2K1	0	-1.7298	0.181	0.576	0
BRD4	0	-1.07914	0.305	0.7	0
PBRM1	0	-1.177	0.286	0.68	0
ACTR2	0	-1.03321	0.357	0.751	0
VPS8	0	-2.33091	0.092	0.486	0
MDFIC	0	-2.4083	0.098	0.492	0
DNAJA1	0	-0.854162	0.472	0.866	0
SNX6	0	-1.23482	0.243	0.637	0
ENSG00000258844.2	0	12.6733	0.394	0	0
RABL6	0	-1.51023	0.188	0.582	0
BRWD1	0	-1.51779	0.196	0.59	0
CNPY2	0	-0.943258	0.414	0.807	0
PHC3	0	-1.71462	0.151	0.544	0
HOMER1	0	-4.21461	0.037	0.43	0
APC	0	-2.14714	0.107	0.5	0
CEP85L	0	-3.70185	0.034	0.427	0
STX5	0	-1.58385	0.211	0.604	0
CDK17	0	-3.07799	0.048	0.441	0
MPRIP	0	-1.31303	0.259	0.652	0
PHTF1	0	-2.74554	0.076	0.469	0
ARMH3	0	-2.4257	0.077	0.47	0
TTC6	0	-4.50226	0.02	0.413	0
CSNK1G1	0	-2.40572	0.085	0.478	0
CYTH1	0	-1.74162	0.189	0.582	0
PDZD8	0	-1.48941	0.216	0.608	0
FNBP4	0	-1.17261	0.271	0.663	0
RBM27	0	-2.51341	0.077	0.469	0
GPBP1L1	0	-1.35937	0.246	0.637	0
ATF6	0	-1.47597	0.256	0.647	0
KCMF1	0	-1.84356	0.164	0.555	0
CEP83	0	-2.94281	0.065	0.456	0
TRIP11	0	-1.12598	0.255	0.646	0
STK26	0	-2.07009	0.111	0.502	0
TPM1	0	-1.70861	0.443	0.834	0
KPNB1	0	-1.12041	0.33	0.721	0
NLGN1	0	-6.27557	0.009	0.399	0
NAA15	0	-1.58042	0.157	0.547	0
ADAM10	0	-1.61137	0.167	0.557	0
SPAG9	0	-1.29949	0.53	0.92	0
NRIP1	0	-2.04111	0.13	0.52	0
ENSG00000282012.2	0	12.7509	0.39	0	0
TMF1	0	-1.13758	0.301	0.691	0
CEP350	0	-1.27775	0.216	0.605	0
FOXO3	0	-1.41717	0.269	0.658	0
B4GALNT3	0	-2.21555	0.1	0.489	0
PTPN11	0	-1.19602	0.279	0.668	0
SPTLC2	0	-2.26325	0.095	0.484	0
CUL1	0	-1.66669	0.177	0.566	0
XRN1	0	-1.689	0.148	0.536	0
MRTFB	0	-2.18568	0.099	0.487	0
CNOT1	0	-1.27371	0.221	0.609	0
BZW1	0	-0.962473	0.45	0.838	0
CNOT4	0	-1.39496	0.2	0.588	0
NASP	0	-1.19968	0.279	0.666	0
TBC1D8	0	-3.65078	0.031	0.418	0
PCM1	0	-1.01621	0.373	0.76	0
AHI1	0	-1.16666	0.325	0.712	0
TNKS2	0	-1.40904	0.192	0.579	0
TRPM7	0	-1.41167	0.182	0.569	0
AL139260.1	0	-11.1956	0	0.386	0
TUT4	0	-1.29578	0.205	0.591	0
MAP3K2	0	-1.18373	0.258	0.644	0
PLEKHG1	0	-4.71781	0.014	0.4	0
SCGB1A1	0	10.3217	0.389	0.003	0
SLC41A2	0	-2.86583	0.057	0.443	0
C20orf194	0	-11.1428	0	0.386	0
HNRNPD	0	-1.07706	0.448	0.834	0
INVS	0	-4.37732	0.023	0.409	0
ST3GAL3	0	-3.00153	0.056	0.441	0
NUTM2B-AS1	0	-1.22561	0.255	0.64	0
NOVA1	0	-4.47562	0.019	0.404	0
F3	0	-11.4051	0	0.384	0
PID1	0	-1.94434	0.392	0.776	0
TIPARP	0	-0.929264	0.349	0.733	0
PLPP1	0	-2.21008	0.092	0.476	0
MTMR3	0	-2.36906	0.081	0.465	0
ATXN7	0	-1.64349	0.181	0.565	0
SNX13	0	-1.48756	0.191	0.575	0
ABLIM1	0	-1.56388	0.195	0.579	0
DTNB	0	-2.4908	0.096	0.479	0
USP53	0	-1.32575	0.257	0.64	0
TTC17	0	-1.21485	0.263	0.646	0
SERPING1	0	9.01097	0.385	0.002	0
SERINC5	0	-1.62538	0.191	0.574	0
DOCK7	0	-3.07729	0.045	0.427	0
PBX1	0	-1.90034	0.144	0.526	0
FAT1	0	-2.14523	0.085	0.467	0
TAB2	0	-1.78979	0.131	0.513	0
PAG1	0	-1.73729	0.112	0.494	0
IPO7	0	-0.942873	0.386	0.768	0
NUBPL	0	-3.00605	0.052	0.434	0
RNF111	0	-2.40469	0.067	0.449	0
COL4A5	0	-3.24793	0.044	0.426	0
VPS54	0	-2.33457	0.095	0.476	0
SYN3	0	-10.1121	0.001	0.382	0
RBMS2	0	-1.38396	0.239	0.619	0
PDXK	0	-0.974332	0.398	0.778	0
KMT5B	0	-1.56528	0.183	0.563	0
SLC19A2	0	-1.55941	0.159	0.538	0
IQCB1	0	-2.59692	0.082	0.461	0
AVL9	0	-2.04253	0.106	0.485	0
PAXBP1	0	-2.22687	0.086	0.465	0
PI4KA	0	-1.57016	0.143	0.522	0
BCLAF1	0	-0.914059	0.467	0.846	0
RSRC2	0	-0.940284	0.41	0.788	0
ATAD2B	0	-2.08288	0.094	0.472	0
MTUS1	0	-2.08496	0.608	0.986	0
NSD3	0	-1.2409	0.275	0.653	0
EIF3A	0	-1.27392	0.559	0.937	0
MIB1	0	-1.76502	0.124	0.502	0
MORF4L2	0	-0.912439	0.484	0.862	0
NOP58	0	-1.11574	0.298	0.675	0
SLC4A7	0	-2.75535	0.056	0.433	0
RAD50	0	-1.22435	0.248	0.625	0
EXPH5	0	-1.45041	0.214	0.591	0
CYBA	0	-1.31402	0.221	0.598	0
PPP6R2	0	-1.60162	0.164	0.541	0
JPX	0	-1.30614	0.227	0.604	0
TPD52	0	-1.04701	0.426	0.802	0
DCAF6	0	-1.72681	0.15	0.526	0
HNRNPU	0	-1.17098	0.567	0.943	0
C3orf52	0	-2.26864	0.098	0.474	0
CEP70	0	-1.18253	0.272	0.648	0
ATP1B3	0	-1.07244	0.384	0.76	0
AC008771.1	0	-10.96	0	0.376	0
FBXW11	0	-1.29245	0.237	0.613	0
CREB5	0	-6.49301	0.003	0.379	0
EPC1	0	-1.1495	0.253	0.629	0
ABCA7	0	-2.30236	0.094	0.47	0
TAOK3	0	-1.25428	0.461	0.837	0
GALNT1	0	-1.45475	0.195	0.571	0
MIA3	0	-1.45483	0.177	0.552	0
NCEH1	0	-2.55956	0.075	0.45	0
CD164	0	-1.04434	0.483	0.858	0
ARHGAP8	0	-2.74185	0.052	0.427	0
RABEP1	0	-1.50351	0.176	0.55	0
IFT80	0	-1.88149	0.126	0.5	0
TSPAN5	0	-4.04653	0.028	0.402	0
ELP4	0	-3.89964	0.03	0.404	0
AQP5	0	-4.45655	0.025	0.399	0
AGPAT3	0	-1.65731	0.157	0.531	0
ASXL2	0	-1.91041	0.107	0.48	0
GKN2	0	2.96209	0.586	0.213	0
SEPTIN10	0	-1.50118	0.167	0.54	0
RNF180	0	-2.67631	0.077	0.45	0
SRP19	0	-1.24519	0.251	0.624	0
MAPK14	0	-1.80997	0.125	0.498	0
GTF2I	0	-0.979257	0.507	0.88	0
NUTM2A-AS1	0	-1.88873	0.101	0.474	0
TLK2	0	-1.73643	0.128	0.501	0
PRDM2	0	-1.4421	0.162	0.534	0
GXYLT2	0	-5.01195	0.012	0.384	0
HBP1	0	-1.24581	0.25	0.622	0
VPS13A	0	-1.1206	0.243	0.615	0
ABI1	0	-1.6196	0.168	0.54	0
CBR3-AS1	0	-11.0143	0	0.372	0
PPFIA1	0	-1.27668	0.203	0.575	0
HERC1	0	-1.32156	0.194	0.566	0
FAM126B	0	-10.9913	0	0.371	0
HDLBP	0	-1.09054	0.529	0.9	0
CHD1	0	-1.17005	0.24	0.611	0
TCERG1	0	-1.47683	0.156	0.527	0
HKDC1	0	-2.54261	0.072	0.443	0
HIPK3	0	-1.25825	0.258	0.629	0
ZHX3	0	-2.56903	0.069	0.44	0
TTTY14	0	-3.51413	0.055	0.426	0
DUSP16	0	-1.55776	0.192	0.563	0
SP3	0	-1.81447	0.139	0.509	0
ZBTB11	0	-2.04167	0.107	0.477	0
ARL5B	0	-1.4394	0.163	0.533	0
LMO7	0	-1.85972	0.592	0.962	0
TNPO1	0	-1.55034	0.167	0.536	0
NEDD9	0	-1.1375	0.345	0.714	0
IFT81	0	-2.2496	0.086	0.455	0
TNFRSF19	0	-2.49714	0.09	0.459	0
MYO1B	0	-1.08714	0.461	0.83	0
PRDM16	0	-2.40784	0.081	0.449	0
NRDC	0	-1.11467	0.27	0.638	0
RAB3GAP2	0	-1.63464	0.141	0.509	0
WDR43	0	-1.70326	0.148	0.516	0
TULP4	0	-1.53573	0.162	0.53	0
UBE2W	0	-1.66371	0.146	0.514	0
FOCAD	0	-2.78257	0.053	0.421	0
ADIRF	0	2.89583	0.617	0.249	0
ELAPOR2	0	12.2142	0.368	0	0
NAP1L1	0	-1.70176	0.62	0.987	0
FOXK2	0	-1.71261	0.146	0.513	0
ATP8B1	0	-1.70489	0.144	0.511	0
GATAD2A	0	-1.68959	0.149	0.516	0
SPRING1	0	12.1754	0.367	0	0
ZNF652	0	-1.45809	0.177	0.543	0
KIAA0232	0	-1.66071	0.152	0.518	0
KIF2A	0	-2.25827	0.076	0.442	0
SLC25A51	0	-3.13561	0.042	0.408	0
IPMK	0	-2.98395	0.053	0.419	0
ATP6V1H	0	-1.38946	0.205	0.57	0
NAA35	0	-2.12649	0.09	0.455	0
MALRD1	0	-5.89086	0.007	0.372	0
CCAR1	0	-1.24339	0.213	0.578	0
PDE8A	0	-1.85612	0.138	0.503	0
CMIP	0	-2.03905	0.098	0.463	0
TMEM241	0	-2.2277	0.087	0.452	0
FOLR1	0	2.53221	0.699	0.334	0
MICU2	0	-1.4409	0.201	0.566	0
AC016831.7	0	-11.0543	0	0.364	0
TASOR2	0	-1.74383	0.123	0.487	0
EPN2	0	-1.66774	0.142	0.506	0
AC079142.1	0	-11.4375	0	0.364	0
DAAM1	0	-1.41736	0.179	0.542	0
HIVEP3	0	-2.54312	0.086	0.449	0
GALNT2	0	-1.35289	0.235	0.598	0
SPTBN1	0	-0.933344	0.509	0.872	0
RASA1	0	-2.44269	0.072	0.435	0
AK1	0	3.06055	0.854	0.491	0
NARS1	0	12.1096	0.363	0	0
MBNL1	0	-1.85421	0.614	0.976	0
SYTL3	0	-3.58763	0.031	0.393	0
CDC14B	0	-3.40473	0.035	0.397	0
RNF169	0	-1.91232	0.12	0.482	0
ESCO1	0	-1.69432	0.141	0.503	0
ILRUN	0	-1.47076	0.2	0.561	0
AC022101.1	0	-10.9788	0	0.361	0
SYNE1	0	-0.988848	0.525	0.886	0
YWHAZ	0	-0.997655	0.552	0.913	0
ACTN4	0	-0.98885	0.529	0.89	0
COBLL1	0	-1.26346	0.456	0.817	0
RYK	0	-1.45844	0.172	0.532	0
GNAI1	0	-2.02308	0.102	0.462	0
CYBRD1	0	2.90264	0.494	0.134	0
DMXL1	0	-1.75222	0.13	0.49	0
TRRAP	0	-2.43345	0.065	0.425	0
LINC00513	0	-3.52464	0.033	0.393	0
DAPK1	0	-1.52322	0.243	0.603	0
PMM2	0	-2.37955	0.072	0.432	0
ARHGAP18	0	-2.37024	0.074	0.433	0
SLC2A3	0	-1.56053	0.194	0.552	0
PRELID2	0	-4.86837	0.023	0.381	0
TMEM189	0	-10.7962	0	0.358	0
ARHGAP12	0	-1.40683	0.194	0.551	0
CCDC91	0	-1.55073	0.2	0.557	0
RAB22A	0	-1.40897	0.189	0.546	0
ERCC6L2	0	-2.31501	0.074	0.431	0
N4BP1	0	-1.70761	0.142	0.499	0
RPS6KB1	0	-1.93367	0.119	0.476	0
AKAP8L	0	-1.74846	0.13	0.487	0
PTPRA	0	-1.49738	0.163	0.52	0
YEATS2	0	-3.11368	0.042	0.398	0
PTPN14	0	-3.58586	0.027	0.383	0
CDK8	0	-3.0755	0.044	0.399	0
FAM193A	0	-2.23888	0.069	0.424	0
PTCHD4	0	-8.65964	0	0.355	0
TRAF3	0	-2.95217	0.054	0.409	0
MAPK6	0	-1.56831	0.135	0.49	0
RAB27B	0	-1.47914	0.157	0.512	0
TNS3	0	-3.53334	0.047	0.401	0
GATAD2B	0	-1.54082	0.147	0.501	0
PCDH7	0	-10.7041	0	0.354	0
UGT2B7	0	-4.66878	0.02	0.374	0
ZFYVE16	0	-1.65658	0.121	0.475	0
ADAMTS1	0	-1.26152	0.098	0.452	0
CD46	0	-0.98	0.571	0.924	0
CDYL	0	-2.75333	0.049	0.402	0
KLHL18	0	-2.29772	0.078	0.431	0
CHD8	0	-1.6392	0.133	0.486	0
KDM4B	0	-2.00406	0.098	0.451	0
BABAM2	0	-1.49813	0.199	0.551	0
BEX4	0	3.21434	0.461	0.109	0
UBR2	0	-1.51284	0.146	0.497	0
FAM222B	0	-2.49661	0.064	0.415	0
ZNRF3	0	-1.62358	0.163	0.514	0
SHTN1	0	-1.3976	0.175	0.525	0
MBD2	0	-1.44536	0.178	0.528	0
PRKACB	0	-4.62932	0.013	0.363	0
MTF2	0	-1.75525	0.133	0.483	0
TP53BP2	0	-1.66069	0.142	0.492	0
ABI2	0	-1.69977	0.122	0.472	0
SUMF1	0	-1.88625	0.122	0.472	0
RREB1	0	-1.40308	0.171	0.521	0
KIAA1324L	0	-11.0588	0	0.35	0
APBB2	0	-2.97449	0.048	0.397	0
ZNF532	0	-3.10919	0.041	0.39	0
ARHGEF28	0	-3.86373	0.033	0.382	0
DDIT4	0	-2.23047	0.101	0.45	0
POLG2	0	-2.75074	0.078	0.427	0
PITPNC1	0	-4.62163	0.022	0.371	0
CDC42SE2	0	-1.3889	0.187	0.535	0
AKR1C3	0	-3.94134	0.031	0.379	0
SOS2	0	-2.12689	0.09	0.438	0
NUP88	0	-2.34828	0.076	0.424	0
AC020916.1	0	-10.9549	0	0.348	0
CD99_ENSG00000002586	0	12.0901	0.348	0	0
VCAN	0	-5.73748	0.008	0.355	0
HMGB3	0	-2.68576	0.17	0.517	0
IFI16	0	-2.18625	0.087	0.433	0
GOLGA4	0	-1.06506	0.612	0.958	0
TBC1D23	0	-2.0265	0.093	0.439	0
FAM120B	0	-2.5169	0.065	0.411	0
AASS	0	-1.80492	0.13	0.476	0
XPO4	0	-2.42864	0.064	0.41	0
SEC23A	0	-1.71992	0.125	0.471	0
CWC27	0	-1.82943	0.127	0.472	0
ANO6	0	-2.3755	0.071	0.416	0
GCLM	0	-2.13266	0.093	0.437	0
RAB1A	0	-0.87099	0.513	0.857	0
REPS1	0	-2.31797	0.079	0.423	0
EHD4	0	-1.71925	0.153	0.497	0
RNF138	0	-2.16673	0.094	0.438	0
PGK1	0	-1.47834	0.595	0.939	0
MND1	0	-5.29135	0.012	0.355	0
SNX24	0	-1.62677	0.14	0.483	0
TDRP	0	-2.2896	0.075	0.418	0
CKB	0	3.20126	0.495	0.152	0
TOP1	0	-1.19427	0.618	0.961	0
LRCH3	0	-2.01123	0.089	0.431	0
MTAP	0	-2.20452	0.091	0.433	0
PPFIBP1	0	-2.63658	0.067	0.409	0
IMPAD1	0	-10.7168	0	0.341	0
ELMSAN1	0	-10.7764	0	0.341	0
PPM1D	0	-2.71332	0.062	0.403	0
SMAP2	0	-2.15293	0.084	0.425	0
STRN	0	-2.48352	0.069	0.41	0
ARHGAP21	0	-1.77016	0.121	0.461	0
ZNF720	0	-10.7237	0	0.34	0
COG6	0	-2.29997	0.078	0.418	0
PHTF2	0	-3.02913	0.04	0.379	0
SEMA3A	0	-7.92683	0.001	0.34	0
BICC1	0	-10.6261	0	0.339	0
SLC39A11	0	-2.9152	0.053	0.392	0
CAVIN2	0	-2.03592	0.148	0.487	0
ZNF827	0	-2.20288	0.081	0.42	0
USP9Y	0	-2.84208	0.07	0.409	0
R3HDM1	0	-2.70043	0.053	0.391	0
BTRC	0	-3.13816	0.038	0.376	0
AC078923.1	0	-11.793	0	0.338	0
PGM3	0	-1.72678	0.142	0.48	0
FBXL18	0	-3.95798	0.022	0.36	0
NAV2	0	-1.74117	0.142	0.48	0
QSER1	0	-2.09728	0.08	0.418	0
KDM3A	0	-2.40215	0.069	0.406	0
SGO1-AS1	0	-11.8682	0	0.337	0
RNF38	0	-2.3767	0.067	0.404	0
AC127526.5	0	-10.7222	0	0.337	0
MVB12B	0	-2.18203	0.088	0.425	0
SENP2	0	-1.58786	0.13	0.466	0
TBC1D9	0	-3.07212	0.039	0.375	0
PSEN1	0	-1.72476	0.131	0.467	0
TMEM8A	0	-10.6747	0	0.336	0
NDEL1	0	-2.13898	0.082	0.418	0
AC098617.1	0	-11.2748	0	0.335	0
FZD6	0	-1.84963	0.106	0.441	0
WDFY2	0	-1.96054	0.109	0.444	0
UBE2O	0	-2.59923	0.061	0.396	0
STING1	0	12.0436	0.335	0	0
AC008014.1	0	-11.3359	0	0.334	0
CDRT4	0	-6.44765	0.003	0.337	0
CPLANE1	0	-1.94774	0.083	0.417	0
HLA-DRB5	0	3.25287	0.589	0.255	0
STK33	0	-2.46171	0.074	0.408	0
BCR	0	-2.0225	0.084	0.418	0
BEX2	0	2.70486	0.561	0.228	0
B3GALNT2	0	-2.94142	0.05	0.383	0
LEMD3	0	-1.77799	0.111	0.444	0
C12orf45	0	-10.6663	0	0.333	0
ARHGEF7	0	-1.90596	0.106	0.439	0
TAF2	0	-2.11007	0.084	0.416	0
DGKH	0	-4.02984	0.02	0.352	0
UBA6	0	-1.68294	0.119	0.45	0
CCNG2	0	-2.02254	0.087	0.418	0
SLC27A3	0	4.30921	0.382	0.053	0
ITGA9	0	-2.4959	0.072	0.401	0
GNA14	0	-6.56132	0.004	0.333	0
WDR34	0	-10.6366	0	0.329	0
KARS	0	-10.6348	0	0.329	0
CEP112	0	-2.0316	0.115	0.444	0
POLR2J3_ENSG00000168255	0	12.0621	0.329	0	0
IKZF2	0	-3.51131	0.028	0.357	0
ALPL	0	1.73424	0.64	0.312	0
CFAP68	0	11.8563	0.328	0	0
ANKRD13C	0	-1.96506	0.095	0.423	0
PEX14	0	-2.37946	0.061	0.388	0
RPAP2	0	-1.81615	0.106	0.433	0
TET3	0	-2.8374	0.046	0.373	0
MCC	0	-5.48484	0.007	0.334	0
LINC01515	0	-5.69666	0.008	0.335	0
MBTD1	0	-2.71396	0.047	0.374	0
TNFSF15	0	-1.84621	0.098	0.425	0
VWA2	0	-3.90658	0.021	0.348	0
PCNX1	0	-1.9486	0.099	0.426	0
HSPD1	0	-0.962136	0.581	0.907	0
NME7	0	-2.48599	0.065	0.391	0
RPS6KC1	0	-3.06359	0.036	0.362	0
IP6K1	0	-1.69622	0.113	0.439	0
ARAP2	0	-1.76184	0.11	0.436	0
ZNF10	0	-2.87104	0.047	0.373	0
GPATCH2L	0	-1.88675	0.104	0.43	0
GADD45A	0	-2.31725	0.081	0.407	0
HSPB11	0	-10.6639	0	0.325	0
SYNJ2	0	-6.69237	0.003	0.328	0
TFCP2	0	-2.45897	0.064	0.389	0
SNHG7	0	-1.1876	0.626	0.951	0
QRICH1	0	-1.71289	0.113	0.437	0
SYK	0	-2.22746	0.075	0.399	0
LGR4	0	-8.25841	0.001	0.325	0
ARHGAP42	0	-5.6115	0.007	0.331	0
ZSWIM5	0	-4.11678	0.02	0.344	0
DUSP10	0	-3.43388	0.03	0.354	0
ZNF518A	0	-1.81342	0.094	0.418	0
CEP290	0	-1.86475	0.095	0.419	0
CTDSPL2	0	-1.88084	0.1	0.424	0
SMIM4	0	-10.5946	0	0.323	0
HIST1H1C	0	-10.8363	0	0.323	0
AC079781.5	0	-10.7562	0	0.323	0
MKKS_ENSG00000125863	0	11.8194	0.323	0	0
BCAS3	0	-3.42962	0.031	0.354	0
LIMCH1	0	-0.93608	0.589	0.911	0
EPB41L4A	0	-5.0151	0.009	0.331	0
RELCH	0	-2.24186	0.067	0.389	0
SMARCAD1	0	-1.93934	0.086	0.408	0
AGTPBP1	0	-2.57538	0.057	0.378	0
ULK4	0	-3.33929	0.035	0.356	0
ANXA2	0	-1.38797	0.646	0.967	0
PREP	0	-2.53304	0.07	0.39	0
FKBP14	0	-2.50726	0.062	0.382	0
DENND1A	0	-8.56297	0.001	0.321	0
SLC9A3R2	0	-10.6504	0	0.32	0
C16orf72	0	-10.5968	0	0.32	0
AGPAT4	0	-3.55161	0.027	0.347	0
ZHX2	0	-2.71389	0.051	0.37	0
C17orf49	0	-2.4015	0.049	0.368	0
NLK	0	-2.64249	0.05	0.369	0
MAN2A1	0	-1.84943	0.094	0.413	0
HSPA4L	0	-3.50638	0.024	0.342	0
PDE7A	0	-2.07578	0.097	0.415	0
RBM39	0	-0.866733	0.617	0.934	0
MIR31HG	0	-11.0462	0	0.317	0
ZBTB1	0	-2.24474	0.072	0.389	0
SOCS3	0	3.4732	0.455	0.138	0
SERBP1	0	-0.849543	0.615	0.931	0
GRK3	0	-2.02523	0.087	0.403	0
AL132857.1	0	-10.991	0	0.316	0
AC009133.1	0	-10.8316	0	0.316	0
MIR646HG	0	-6.01458	0.006	0.322	0
ABL2	0	-1.98913	0.091	0.407	0
RAB7A	0	-0.95196	0.561	0.877	0
LINC02615	0	-2.40909	0.069	0.384	0
AC097376.3	0	-10.8308	0	0.315	0
MPP6	0	-10.8061	0	0.315	0
ACER3	0	-2.36296	0.058	0.373	0
RAI1	0	-2.03163	0.08	0.395	0
CEP95	0	-1.86766	0.083	0.398	0
HLCS	0	-2.22349	0.077	0.392	0
MYH10	0	-3.23239	0.033	0.348	0
MED26	0	-1.88901	0.088	0.402	0
SMC5-AS1	0	-10.7052	0	0.314	0
SLC9A3R1	0	-10.5561	0	0.314	0
PPME1	0	-1.92991	0.091	0.404	0
SRBD1	0	-2.09704	0.082	0.395	0
MDK	0	-3.34922	0.032	0.345	0
TFF3	0	-4.19407	0.032	0.345	0
UHRF1BP1L	0	-10.6002	0	0.312	0
FAM192A	0	-10.5266	0	0.312	0
CYP4B1	0	3.67732	0.397	0.086	0
RIPK2	0	-2.26988	0.077	0.388	0
CRADD	0	-2.6934	0.068	0.379	0
CHST11	0	-2.29645	0.103	0.414	0
WARS	0	-11.0931	0	0.31	0
KANTR	0	-5.17962	0.005	0.315	0
STXBP4	0	-3.08592	0.033	0.342	0
UBTD2	0	-2.89478	0.041	0.35	0
TRIM37	0	-2.16434	0.071	0.38	0
MALT1	0	-2.0877	0.088	0.396	0
SPTLC1	0	-2.00062	0.074	0.382	0
CAST	0	-0.904976	0.641	0.949	0
WDPCP	0	-3.87979	0.021	0.328	0
NEK1	0	-2.45697	0.053	0.36	0
GARS-DT	0	-10.5901	0	0.307	0
PBX3	0	-2.40411	0.075	0.382	0
OPTN	0	-2.35584	0.058	0.365	0
C12orf65	0	-10.5645	0	0.307	0
WARS2	0	-2.36724	0.07	0.376	0
AC007405.1	0	-10.7634	0	0.306	0
ZNF654	0	-2.42751	0.057	0.363	0
IL1RAP	0	-2.95235	0.044	0.35	0
C12orf10	0	-10.4851	0	0.306	0
AC010642.2	0	-10.5201	0	0.306	0
ARF4	0	-0.822215	0.627	0.932	0
RPL17	0	-2.89186	0.694	0.999	0
FIGN	0	-2.77041	0.046	0.351	0
ANKRD6	0	-2.13352	0.084	0.389	0
PAK1	0	-2.34205	0.057	0.362	0
FAM207A	0	-10.4729	0	0.305	0
SPATA13	0	-10.743	0	0.304	0
CDR2	0	-3.12891	0.035	0.338	0
FYN	0	-5.73228	0.006	0.309	0
GPRC5D-AS1	0	-2.75834	0.066	0.369	0
RNF213-AS1	0	-6.5752	0.004	0.307	0
ITPR1	0	-2.18962	0.074	0.376	0
NCALD	0	-4.26439	0.015	0.317	0
AC010998.1	0	-10.7516	0	0.302	0
ARHGEF18	0	-4.52814	0.011	0.313	0
TRAPPC10	0	-2.40272	0.057	0.359	0
AL050309.1	0	-11.1389	0	0.302	0
DLC1	0	-0.99902	0.606	0.907	0
DCDC2	0	-2.24711	0.063	0.364	0
RRP12	0	-2.21394	0.065	0.366	0
MAP1LC3A	0	3.0484	0.432	0.131	0
LDLR	0	-0.776654	0.647	0.948	0
CCDC138	0	-5.54626	0.007	0.307	0
FARP2	0	-2.34279	0.058	0.358	0
ATR	0	-2.48037	0.052	0.352	0
AGR2	0	-1.63185	0.674	0.974	0
EGF	0	-4.34014	0.014	0.313	0
PRICKLE1	0	-2.87678	0.063	0.362	0
SCLT1	0	-3.49456	0.03	0.328	0
NSA2	0	-0.770628	0.636	0.934	0
CNTN3	0	-5.5584	0.004	0.302	0
ARSJ	0	-2.57045	0.051	0.349	0
MARCH3	0	-10.962	0	0.298	0
WRN	0	-2.40717	0.057	0.355	0
SOX9	0	-2.62238	0.052	0.35	0
ZFP36	0	3.54451	0.812	0.515	0
TSTA3	0	-10.4492	0	0.297	0
TIGAR	0	-2.55793	0.052	0.349	0
MSLN	0	7.46783	0.302	0.005	0
FUT11	0	-2.67908	0.045	0.341	0
PLA2G4F	0	3.23373	0.395	0.099	0
EFL1	0	-2.82122	0.04	0.336	0
SLX4IP	0	-3.03607	0.04	0.335	0
ADGRA3	0	-2.28687	0.06	0.355	0
IFITM2	0	2.32931	0.745	0.45	0
WDR61	0	-10.4095	0	0.295	0
IFI30	0	-2.19334	0.056	0.35	0
KIF26B	0	-10.0319	0.001	0.294	0
AC112206.2	0	-11.634	0	0.293	0
AC005062.1	0	-10.877	0	0.293	0
CFAP44	0	-2.86762	0.035	0.327	0
TNC	0	-2.59451	0.052	0.344	0
CCDC84	0	-10.4936	0	0.292	0
TGM2	0	-2.56757	0.058	0.35	0
BX890604.2	0	-10.4479	0	0.292	0
LARS1	0	11.6973	0.292	0	0
TMEM173	0	-10.465	0	0.291	0
QARS1	0	11.6151	0.291	0	0
NFXL1	0	-2.64106	0.046	0.336	0
NRF1	0	-2.8316	0.037	0.327	0
ZC3H11A	0	5.92535	0.3	0.01	0
AC008268.1	0	-11.8522	0	0.29	0
TMEM159	0	-10.4402	0	0.289	0
KRT19	0	-0.973592	0.685	0.974	0
HILPDA	0	-3.61547	0.034	0.322	0
R3HCC1L	0	-2.51087	0.05	0.338	0
DUOX1	0	1.94776	0.638	0.35	0
KLHL23	0	-3.14717	0.029	0.317	0
NECAB1	0	3.41269	0.351	0.063	0
AP003498.2	0	-10.4201	0	0.288	0
NRK	0	-11.3534	0	0.288	0
DYNC2I2	0	11.6753	0.288	0	0
ABHD17B	0	-2.56784	0.053	0.34	0
DTNA	0	-7.67646	0.001	0.288	0
AL137009.1	0	-10.6166	0	0.286	0
LUZP1	0	-2.65591	0.052	0.337	0
AGPAT5	0	-2.4829	0.05	0.335	0
EPB41L3	0	-3.80297	0.031	0.316	0
PCBP1-AS1	0	-10.4545	0	0.285	0
TIAM2	0	-5.04934	0.01	0.295	0
KLF12	0	-4.09056	0.02	0.305	0
KIAA0556	0	-10.462	0	0.285	0
LINC00632	0	-8.76775	0.001	0.286	0
TBC1D16	0	-2.61465	0.047	0.331	0
CSF3R	0	2.12184	0.605	0.322	0
ENSG00000214708.4	0	11.7149	0.283	0	0
SH3BP4	0	-3.63072	0.021	0.303	0
YARS1	0	11.6866	0.282	0	0
SKIC8	0	11.5535	0.282	0	0
ADAMTS6	0	-8.23311	0.001	0.282	0
BCL2L14	0	-4.09637	0.017	0.298	0
PSTPIP2	0	-3.55955	0.023	0.304	0
C6orf223	0	-10.4107	0	0.28	0
AARS	0	-10.4442	0	0.28	0
KCNMA1	0	-4.78627	0.016	0.296	0
RAVER2	0	-2.7404	0.04	0.319	0
DST	0	-3.41068	0.026	0.305	0
NCL	0	-0.909462	0.677	0.956	0
AC027117.2	0	-10.6412	0	0.278	0
GARS1	0	11.7068	0.278	0	0
CHI3L2	0	2.76509	0.476	0.198	0
HCG17	0	-6.20659	0.004	0.282	0
LIX1-AS1	0	-7.37891	0.003	0.28	0
EZR	0	-0.768899	0.688	0.965	0
ABCC1	0	-3.55127	0.021	0.298	0
TOMM20	0	-0.74055	0.675	0.952	0
PPARGC1A	0	-3.3284	0.031	0.307	0
C19orf48	0	-10.4206	0	0.276	0
PLCB4	0	-10.2706	0	0.276	0
CP	0	-4.39969	0.018	0.294	0
PDE7B	0	-4.93112	0.009	0.285	0
MOK	0	-2.86035	0.036	0.311	0
CEBPA	0	3.3015	0.367	0.092	0
MARCHF6	0	11.5739	0.275	0	0
CCDC173	0	-10.6216	0	0.274	0
DOCK10	0	-6.01805	0.004	0.278	0
AC096564.1	0	-10.6991	0	0.274	0
KIF22	0	2.78671	0.431	0.157	0
MARCKSL1	0	-4.09249	0.016	0.29	0
CDC14A	0	-4.69468	0.01	0.284	0
DUSP4	0	-4.81194	0.009	0.283	0
MAP2K6	0	-4.81692	0.008	0.282	0
FRAS1	0	-7.85894	0.002	0.275	0
PCNX2	0	-4.15508	0.015	0.288	0
ADAMTS9-AS2	0	-3.81324	0.026	0.299	0
AC046195.1	0	-11.2843	0	0.271	0
AGR3	0	2.22819	0.611	0.34	0
HIST1H1E	0	-10.3116	0	0.27	0
C9orf135	0	-10.6546	0	0.27	0
LINC00963	0	-10.3271	0	0.27	0
GASK1B	0	-3.61839	0.02	0.29	0
CYHR1	0	-10.2409	0	0.269	0
MFSD14C	0	-10.3438	0	0.269	0
FOPNL	0	-10.3035	0	0.269	0
CAPN6	0	-10.1506	0	0.269	0
ADCY8	0	-4.6365	0.017	0.286	0
AF117829.1	0	-10.4686	0	0.268	0
BLTP1	0	11.6369	0.267	0	0
ENSG00000238142.4	0	11.718	0.267	0	0
ST6GALNAC1	0	-3.07451	0.027	0.294	0
PDGFD	0	-8.4931	0.001	0.267	0
TARSL2	0	-10.3359	0	0.266	0
SCO2	0	-10.2616	0	0.266	0
ACADL	0	3.3722	0.337	0.072	0
TRERF1	0	-7.02304	0.001	0.266	0
FAM126A	0	-10.4248	0	0.265	0
AKAP17A	0	-10.2676	0	0.265	0
PLEKHH2	0	-3.47716	0.025	0.29	0
SELENBP1	0	2.45998	0.81	0.546	0
SLC22A18AS	0	-6.47746	0.003	0.267	0
CARS	0	-10.2993	0	0.264	0
TEN1	0	-4.99236	0.007	0.271	0
ESAM	0	3.0604	0.358	0.095	0
PRKY	0	-10.6952	0	0.263	0
QPCT	0	-4.46193	0.01	0.272	0
AC005261.1	0	-10.2885	0	0.262	0
FBXL2	0	-3.61619	0.024	0.286	0
FANCC	0	-3.40173	0.021	0.283	0
NHERF2	0	11.4717	0.261	0	0
DARS1	0	11.4443	0.26	0	0
CYRIB	0	11.4307	0.26	0	0
LRRK2-DT	0	11.6808	0.259	0	0
DIPK1A	0	-3.78478	0.02	0.278	0
GPC6	0	-6.35064	0.006	0.264	0
SCG5	0	-5.93072	0.003	0.261	0
EPRS1	0	11.5042	0.258	0	0
HIST1H2AC	0	-10.4028	0	0.257	0
TRPC6	0	-8.75156	0.001	0.258	0
SMIM31	0	-7.08169	0.002	0.258	0
TMEM251	0	-10.1479	0	0.256	0
PIK3R2	0	-4.22972	0.01	0.266	0
SKIC3	0	11.4776	0.256	0	0
HARS	0	-10.1528	0	0.254	0
AC019117.1	0	-11.0862	0	0.254	0
NREP-AS1	0	-10.6443	0	0.253	0
AL731577.2	0	-10.2693	0	0.253	0
AC068724.3	0	-10.2321	0	0.252	0
LINC00894	0	-10.374	0	0.252	0
AGPAT2	0	2.17532	0.703	0.451	0
FGFR1OP	0	-10.2154	0	0.251	0
WIF1	0	2.1215	0.684	0.435	0
PTN	0	-7.93101	0.001	0.25	0
GRIP1	0	-5.77063	0.006	0.254	0
MEG3	0	-5.34228	0.002	0.25	0
GNAS	0	-0.589597	0.74	0.986	0
DNAH12	0	-5.22376	0.005	0.25	0
S100A13	0	2.16883	0.605	0.369	0
MALL	0	2.09122	0.766	0.53	0
SCGB3A2	0	3.2776	0.613	0.38	0
SCD	0	-1.28108	0.77	0.994	0
HLA-DQB1	0	1.96689	0.597	0.374	0
MIF	0	-2.1709	0.785	0.999	0
SDR16C5	0	1.55268	0.763	0.551	0
TKT	0	-1.17475	0.798	0.993	0
SFTPD	0	3.03619	0.945	0.75	0
ERG28	0	1.95522	0.674	0.481	0
RPL36A	0	-1.06058	0.809	0.998	0
NDUFA3	0	1.84546	0.654	0.466	0
BRI3	0	-0.659949	0.8	0.988	0
LAMP3	0	1.61512	0.882	0.704	0
MID1IP1	0	1.70572	0.743	0.567	0
TPI1	0	-1.06966	0.813	0.986	0
HLA-DPB1	0	1.91106	0.709	0.537	0
HOPX	0	1.86655	0.971	0.803	0
NDUFB9	0	1.77963	0.732	0.574	0
GAPDH	0	-2.19881	0.841	0.999	0
COX17	0	1.75297	0.765	0.608	0
SPTSSA	0	1.51223	0.781	0.626	0
HLA-DPA1	0	1.92635	0.742	0.594	0
ENO1	0	-0.999022	0.854	0.997	0
LPCAT1	0	-0.684149	0.851	0.994	0
HSP90AB1	0	-0.620699	0.847	0.99	0
FGGY	0	1.74962	0.779	0.637	0
COX14	0	1.65542	0.73	0.598	0
DCXR	0	1.62868	0.82	0.697	0
HLA-DRB1	0	1.52281	0.808	0.705	0
LAPTM4A	0	1.56709	0.755	0.653	0
IFITM3	0	1.84898	0.9	0.813	0
NFKBIA	0	2.07568	0.864	0.781	0
SELENOP	0	1.55	0.892	0.827	0
HLA-DRA	0	1.53391	0.864	0.799	0
LGALS3	0	1.38639	0.83	0.765	0
SMDT1	0	1.31684	0.745	0.68	0
HLA-B	0	1.58894	0.837	0.773	0
S100A14	0	1.32247	0.87	0.81	0
OAZ1	0	0.686715	0.929	0.984	0
SDC4	0	1.37694	0.847	0.792	0
CD74	0	2.19883	0.964	0.91	0
RPL23	0	-0.695198	0.948	1	0
SFTA2	0	2.05449	0.992	0.941	0
HLA-C	0	1.44197	0.788	0.742	0
RPS11	0	-0.789165	0.955	0.999	0
ATP5MG	0	0.941366	0.904	0.943	0
C16orf89	0	1.20623	0.817	0.779	0
UQCRQ	0	1.49226	0.907	0.87	0
ATP6V0E1	0	0.955657	0.889	0.924	0
MRPL14	0	1.14849	0.817	0.782	0
UQCR11	0	1.01794	0.865	0.899	0
PRDX5	0	1.10021	0.929	0.96	0
OST4	0	0.995668	0.888	0.918	0
COX8A	0	0.98678	0.834	0.863	0
PPDPF	0	1.22761	0.935	0.964	0
COX7C	0	0.91931	0.962	0.988	0
COX7A2	0	1.12951	0.899	0.924	0
BEX3	0	1.2758	0.778	0.753	0
TMEM258	0	1.27339	0.824	0.801	0
ATP5F1E	0	0.913893	0.963	0.984	0
TSTD1	0	1.19375	0.814	0.793	0
COX6A1	0	1.29876	0.906	0.887	0
DUSP1	0	1.80597	0.784	0.766	0
RPS2	0	-0.411162	0.982	1	0
UBL5	0	1.06249	0.86	0.878	0
POLR2L	0	1.33328	0.918	0.902	0
JUNB	0	1.75406	0.777	0.761	0
COX5B	0	1.06319	0.835	0.85	0
CIRBP	0	1.18603	0.844	0.859	0
CYB5A	0	0.848691	0.981	0.995	0
RPS10	0	1.72961	0.924	0.938	0
GNG5	0	1.31017	0.887	0.874	0
MUC1	0	1.05719	0.953	0.966	0
GSTP1	0	0.61836	0.981	0.994	0
PEBP1	0	1.1793	0.909	0.922	0
NDUFA4	0	1.16264	0.926	0.939	0
FAU	0	1.0838	0.984	0.995	0
RPS25	0	0.669867	0.988	0.998	0
NAPSA	0	2.20204	0.994	0.984	0
TMA7	0	1.18558	0.916	0.925	0
TOMM7	0	1.30208	0.911	0.92	0
RPS3	0	0.503152	0.992	1	0
RPL39	0	0.875906	0.992	1	0
SFTPA2	0	1.15569	0.998	0.992	0
SFTPA1	0	1.23271	0.998	0.992	0
SAT1	0	1.22956	0.978	0.984	0
SFTPB	0	1.71552	1	0.995	0
RPL34	0	0.912254	0.995	1	0
SLC25A5	0	1.47982	0.904	0.899	0
ITM2B	0	0.988836	0.857	0.853	0
RPL13	0	-0.447461	0.996	1	0
RPL11	0	0.514894	0.997	1	0
RPS27	0	1.1696	0.996	0.999	0
COX6C	0	1.36983	0.897	0.9	0
RPS28	0	0.691417	0.997	1	0
RPS12	0	0.63575	0.998	1	0
EEF1A1	0	0.428621	0.999	1	0
NUPR1	0	1.21691	0.895	0.894	0
S100A6	0	1.39508	0.998	0.998	0
SFTPC	0	0.849033	0.999	0.999	0
PLA2G4A	1.03088918912234e-307	-3.17367	0.026	0.29	3.87562790650545e-303
PRPF40A	1.32132971319813e-307	-0.998494	0.358	0.731	4.96753905676836e-303
PRDX6	1.37540560020014e-307	1.01933	0.799	0.825	5.17083735395242e-303
YTHDC1	1.81135551645866e-307	-1.02281	0.32	0.702	6.80979106412633e-303
ZNF431	2.38989469350048e-307	-2.3505	0.055	0.345	8.98480910021504e-303
MIA2	2.85539973219631e-307	-1.72022	0.1	0.419	1.0734875293192e-302
SYNE2	6.06441222202398e-307	-1.09262	0.288	0.664	2.27991577486992e-302
PLA2G10	8.73361099385649e-307	3.32194	0.337	0.087	3.28340105314035e-302
PRKCH	1.32701150249872e-306	-2.47588	0.057	0.346	4.98889974364395e-302
RBM33	8.1427201140474e-306	-1.37007	0.176	0.524	3.06125562687612e-301
TOR1AIP2	1.30590801496325e-305	-0.955398	0.366	0.742	4.90956118225433e-301
RASSF8	1.35169073605136e-305	-1.61169	0.152	0.488	5.08168132218508e-301
ADAM17	2.56705968181728e-305	-1.42937	0.152	0.493	9.65086087379205e-301
TMC5	5.24968598380818e-305	-1.07727	0.417	0.776	1.97361944561268e-300
CLTA	8.30588833242857e-305	-0.651653	0.71	0.954	3.12259871857652e-300
TANK	8.61675447068775e-305	-1.13639	0.343	0.696	3.23946884325506e-300
USP36	9.36661633656885e-305	-1.62382	0.128	0.453	3.52137941173306e-300
PRRC2C	2.33059927998078e-304	-0.775037	0.483	0.856	8.76188799308775e-300
NOL10	5.88901051111902e-304	-1.9745	0.098	0.408	2.2139735016552e-299
DMXL2	2.319472589201e-303	-2.15435	0.065	0.358	8.72005719910114e-299
LNX2	1.32248721195968e-302	-1.35605	0.256	0.602	4.97189067336243e-298
MAD1L1	3.37634994475492e-302	-1.77095	0.105	0.42	1.26933876173061e-297
SLC22A23	5.02924809395473e-302	-2.03084	0.093	0.4	1.89074582092228e-297
ACVR2A	5.32996769986468e-302	-2.53422	0.044	0.323	2.00380135676413e-297
PHACTR1	9.17061503179327e-302	-1.50952	0.252	0.593	3.44769272120268e-297
CA3	1.08609804213059e-301	-4.41112	0.01	0.254	4.08318558938997e-297
SPG11	1.27790526867088e-301	-1.52203	0.128	0.455	4.80428485756819e-297
HTT	1.37421134628752e-301	-1.3425	0.158	0.502	5.16634755636792e-297
SREK1	1.73777543984475e-301	-0.947643	0.334	0.709	6.53316676609632e-297
MAPKAP1	2.81713289371418e-301	-1.39986	0.171	0.514	1.05910111139185e-296
MDN1	3.97866005916186e-301	-1.90855	0.083	0.385	1.4957772492419e-296
METTL25	4.67120664043009e-301	-2.68248	0.035	0.306	1.75614013646969e-296
CARMIL1	4.84639570300835e-301	-1.62402	0.169	0.498	1.82200246454599e-296
SPATA5	6.25967756894769e-301	-3.46424	0.025	0.283	2.35332578204588e-296
ST6GALNAC3	6.80266462658169e-301	-5.5082	0.009	0.25	2.55746176636338e-296
COPB1	8.93065270778171e-301	-1.00411	0.304	0.674	3.35747888549053e-296
SRCAP	9.8593450706472e-301	-3.69473	0.018	0.27	3.70662077930981e-296
PDXDC1	1.51231258928619e-300	-1.08539	0.264	0.635	5.68553917942142e-296
BTBD1	1.88644964288907e-300	-2.05586	0.069	0.364	7.09210743244147e-296
MYO5C	1.97461760216438e-300	-1.12686	0.258	0.625	7.42357487533697e-296
PNN	2.22741382479232e-300	-0.970492	0.356	0.733	8.37396227430672e-296
ABTB2	3.59503888873897e-300	-4.28512	0.013	0.259	1.35155487022141e-295
STK17A	3.77559471877069e-300	-1.25988	0.229	0.586	1.41943483452184e-295
CDKN1A	4.40607301283707e-300	-1.48601	0.16	0.501	1.6564631491761e-295
FXR1	5.40423320392468e-300	-0.915132	0.331	0.712	2.03172147301548e-295
IDS	6.57583030540392e-300	-1.30136	0.225	0.576	2.4721834033166e-295
C4orf19	1.00587614135784e-299	-2.14746	0.092	0.394	3.7815913534348e-295
RPL30	1.55558280423004e-299	0.57362	0.992	0.999	5.84821355250285e-295
MYO9A	2.68814659292987e-299	-1.07453	0.292	0.661	1.01060871161199e-294
RAF1	3.03942325133718e-299	-1.24933	0.212	0.567	1.14267117134021e-294
GADD45B	3.15124328316239e-299	2.59778	0.581	0.37	1.1847099123049e-294
PRDX2	5.17019623329977e-299	-0.683753	0.7	0.952	1.94373527390905e-294
ARFIP1	5.23163396488609e-299	-1.41579	0.168	0.509	1.96683278909893e-294
SETD7	7.80726915420501e-299	-1.59513	0.139	0.467	2.93514283852337e-294
TM9SF3	8.24986773488596e-299	-1.0152	0.33	0.695	3.10153777493038e-294
CPSF6	1.07910233273991e-298	-1.38625	0.177	0.52	4.05688521993568e-294
AREG	1.25637699786894e-298	2.56167	0.595	0.376	4.72334932348828e-294
PRKD3	1.4024253918631e-298	-1.77126	0.105	0.419	5.27241826070933e-294
WASL	2.69597703083256e-298	-0.970322	0.339	0.715	1.0135525647415e-293
RRBP1	3.51080991568031e-298	-0.815572	0.515	0.862	1.31988898780001e-293
ZNF462	3.63512915418796e-298	-1.57294	0.126	0.454	1.36662680551696e-293
RPRD2	3.77491650300024e-298	-1.43328	0.16	0.498	1.41917985930294e-293
DYNC2H1	3.89289673928659e-298	-1.79791	0.096	0.407	1.46353452913479e-293
ABCD3	5.52102172277074e-298	-1.15124	0.275	0.633	2.07562811667566e-293
HSPB1	9.26630163606782e-298	1.89065	0.727	0.669	3.4836661000797e-293
RBBP6	9.64572158632845e-298	-0.94451	0.313	0.697	3.62630903038018e-293
NHS	9.6506317618979e-298	-4.77467	0.011	0.252	3.62815501088552e-293
SEC24B	1.96586871111257e-297	-1.88851	0.093	0.399	7.39068341942769e-293
DNAJC3	2.07555827782337e-297	-0.985097	0.373	0.732	7.80306134547694e-293
TBC1D32	2.14476646477721e-297	-3.8005	0.017	0.266	8.06324952432992e-293
LARP1B	2.88298275295132e-297	-1.34113	0.196	0.542	1.08385736597205e-292
PER2	3.49358216469443e-297	-1.88807	0.091	0.395	1.31341221481687e-292
ARHGAP10	5.97916277290458e-297	-2.59966	0.046	0.32	2.24786624447348e-292
ZNF207	7.61075054581475e-297	-0.909818	0.398	0.763	2.86126166769905e-292
KIAA0825	8.22570636253829e-297	-4.24816	0.014	0.259	3.09245430699627e-292
RAB30	8.79582829776418e-297	-3.69276	0.016	0.265	3.30679164854444e-292
TNFRSF21	2.37531487760324e-296	-2.26717	0.059	0.344	8.92999628234939e-292
TLE4	2.39931327785506e-296	-1.42079	0.2	0.545	9.02021826809611e-292
VRK2	2.99544027140477e-296	-2.41255	0.053	0.332	1.12613577003463e-291
TEC	1.97004887172428e-295	-2.92548	0.03	0.291	7.40639873324745e-291
STARD4	2.34410169148175e-295	-1.06521	0.225	0.59	8.81265030912565e-291
HMGN2	5.61192322138317e-295	1.31007	0.733	0.646	2.109802535079e-290
KAT6A	9.55527871745237e-295	-1.44701	0.158	0.491	3.59230703382622e-290
ADGRG6	1.18691693972642e-294	-2.16294	0.062	0.348	4.46221423490148e-290
BSCL2	1.70115765811199e-294	-1.79559	0.067	0.361	6.39550221567203e-290
DGLUCY	1.73752506763271e-294	-1.78758	0.095	0.4	6.53222549176516e-290
NR1D2	2.95515871565677e-294	-1.40705	0.158	0.496	1.11099191915116e-289
BRWD3	5.89879339656874e-294	-2.39063	0.053	0.332	2.21765137744002e-289
SBNO1	1.00324589635557e-293	-1.30948	0.16	0.497	3.77170294734877e-289
EGLN1	1.54647811327255e-293	-1.66818	0.118	0.433	5.81398446684813e-289
RPL37	2.65306713423592e-293	0.586426	0.991	0.999	9.97420589115995e-289
TMEM123	4.33605859588866e-293	-1.07626	0.337	0.697	1.63014122912434e-288
ACYP2	4.63226431545029e-293	-1.18859	0.23	0.585	1.74149976939354e-288
STIM1	9.86698949320669e-293	-2.30499	0.055	0.335	3.70949469997106e-288
TWSG1	1.00440632119589e-292	-2.04046	0.083	0.38	3.77606556453593e-288
RPL22	1.29820756134178e-292	0.530259	0.98	0.998	4.88061132686444e-288
ZNF410	1.35934056587912e-292	-3.24397	0.019	0.266	5.11044085742256e-288
PRIM2	1.37358092940675e-292	-3.23395	0.025	0.278	5.16397750410467e-288
PLEKHM3	3.78726893829731e-292	-3.90069	0.014	0.256	1.42382375735287e-287
DPY19L1	5.46013192592404e-292	-1.77948	0.108	0.417	2.05273659755114e-287
MFSD4B	9.1229639166552e-292	-2.75221	0.041	0.309	3.42977828446652e-287
ACTN1	1.37198907021849e-291	-1.6588	0.107	0.417	5.15799290948641e-287
LRP2BP	1.63466757003305e-291	-3.04573	0.03	0.289	6.14553272953925e-287
ANKDD1B	1.67687231130181e-291	-2.9498	0.033	0.293	6.30420145433916e-287
TJP2	2.17505564457402e-291	-1.41312	0.211	0.55	8.17712169577603e-287
STK38	3.1479264298875e-291	-2.4029	0.044	0.315	1.18346294131621e-286
CEP170	8.70841756906251e-291	-1.47972	0.149	0.476	3.27392958508905e-286
TNFRSF10D	8.86134140457939e-291	-3.04841	0.029	0.284	3.33142130105162e-286
CAP2	3.25548844078925e-290	-3.58588	0.015	0.258	1.22390087931472e-285
ZXDC	6.92485103238068e-290	-1.86267	0.087	0.385	2.60339774562352e-285
HOOK3	1.14576263212299e-289	-1.02583	0.28	0.644	4.3074946154664e-285
LIFR	1.69715859856489e-289	-1.13083	0.255	0.615	6.38046775130469e-285
AGO2	1.80074768138863e-289	-1.28568	0.175	0.516	6.76991090818056e-285
ZFX	4.99291611932607e-289	-1.58318	0.117	0.431	1.87708681506064e-284
HLTF	5.09729555316758e-289	-1.90514	0.076	0.37	1.91632826321335e-284
PIK3CB	1.21657024667813e-288	-1.68367	0.107	0.418	4.57369584238642e-284
RBM25	3.55868876475417e-288	-0.790476	0.479	0.833	1.33788904110933e-283
LRRFIP2	3.63474024755742e-288	-1.19149	0.263	0.614	1.36648059606921e-283
DDAH1	6.61747745733257e-288	-1.22753	0.37	0.714	2.48784065008418e-283
USP10	6.79777541966191e-288	-1.50962	0.134	0.456	2.5556236690219e-283
IFITM1	7.9379455289723e-288	4.39069	0.299	0.067	2.98427062161713e-283
CST3	9.8069974814158e-288	0.715124	0.935	0.954	3.68694070313827e-283
MAP2K5	7.96761605040349e-287	-2.36028	0.055	0.329	2.99542525414919e-282
GALNT10	1.45128862383905e-286	-1.08639	0.296	0.649	5.45611958132292e-282
CMTM4	1.60171258000049e-286	-1.62059	0.116	0.429	6.02163844451186e-282
ZCCHC8	1.80737649361743e-286	-1.84649	0.088	0.389	6.79483192775473e-282
CLEC7A	2.12250924613989e-286	-3.49212	0.017	0.259	7.97957351086293e-282
FAM53C	2.45693462803212e-286	-1.98204	0.093	0.388	9.23684573408675e-282
CDC27	2.71668871372624e-286	-1.56162	0.124	0.438	1.02133912192538e-281
CCDC7	2.95082953889073e-286	-3.40766	0.022	0.269	1.10936436514597e-281
ORC2	5.04997305022227e-285	-1.93719	0.084	0.376	1.89853736823106e-280
SLC35E1	1.67155486026016e-284	-1.1688	0.202	0.552	6.28421049714809e-280
ECT2	1.80311975615368e-284	-2.50277	0.041	0.305	6.77882872325976e-280
KLC1	3.20428790730392e-284	-1.31464	0.167	0.497	1.20465203875091e-279
USP48	4.28235916472941e-284	-1.30263	0.18	0.519	1.60995292798002e-279
HBS1L	1.02117172712686e-283	-1.45527	0.141	0.461	3.83909510813343e-279
ZC3HAV1	1.72313963257584e-283	-1.29503	0.172	0.509	6.47814344866886e-279
ARHGEF12	1.73813661305339e-283	-1.02119	0.323	0.682	6.53452459677423e-279
TSPAN9	2.65577720265771e-283	-2.62903	0.041	0.303	9.98439439339167e-279
TMEM181	2.86228798618559e-283	-1.31282	0.166	0.5	1.07607716840647e-278
MAP3K9	2.88941055768474e-283	-2.22609	0.057	0.332	1.08627389916158e-278
TBK1	4.09493510250904e-283	-1.86479	0.087	0.381	1.53949085178827e-278
TYW1	5.10395874488087e-283	-1.92373	0.067	0.349	1.91883329013796e-278
KLHL24	7.86839903193847e-283	-1.03197	0.362	0.724	2.95812461605727e-278
DDX10	1.21260669907405e-282	-2.00697	0.081	0.369	4.5587948851689e-278
ZNF586	1.30621328598867e-282	-3.30007	0.021	0.265	4.91070884867442e-278
PTBP3	2.68293904970968e-282	-0.945817	0.316	0.683	1.00865093573835e-277
ICA1	2.71092817564172e-282	-1.25129	0.21	0.544	1.0191734476325e-277
EFCAB2	3.23540475592254e-282	-1.67746	0.129	0.439	1.21635041798908e-277
FBXO16	3.33292527608623e-282	-3.12022	0.023	0.269	1.25301325754462e-277
RB1	4.10473162912226e-282	-1.67034	0.097	0.396	1.54317385596851e-277
KIRREL1	9.29807784409789e-282	-3.55576	0.019	0.259	3.4956123654886e-277
RNF216	1.14197712998649e-281	-1.65027	0.118	0.427	4.29326302018421e-277
RBPJ	1.15688582119335e-281	-1.06372	0.298	0.651	4.34931224477639e-277
GFPT1	2.75364781074642e-281	-1.11826	0.37	0.713	1.03523389445012e-276
SMG7	5.18344484975852e-281	-1.47007	0.136	0.453	1.94871609126672e-276
APPBP2	5.92409735486707e-281	-1.34041	0.176	0.505	2.22716440056228e-276
RRAS2	1.26390092521e-280	-1.30848	0.242	0.576	4.75163552832699e-276
CTIF	3.35766824839067e-280	-2.48493	0.046	0.311	1.26231537798247e-275
PSMD12	3.82094993688407e-280	-1.11315	0.247	0.597	1.43648612877157e-275
PDS5B	5.05349878113279e-280	-1.35201	0.154	0.48	1.89986286676687e-275
CSNK1G3	5.60346226471012e-280	-1.54354	0.129	0.443	2.10662163841777e-275
UBE2G1	8.66590818445878e-280	-1.43847	0.181	0.506	3.25794818194728e-275
STX18	1.16797212930306e-279	-1.88558	0.09	0.379	4.39099122011486e-275
KIF21A	1.64940423758841e-279	-1.66923	0.111	0.416	6.20093523121362e-275
GNAI3	2.37965541006982e-279	-1.20931	0.209	0.549	8.9463145141575e-275
PRDM5	4.00636259052317e-279	-2.29843	0.056	0.327	1.50619201590719e-274
CA8	4.58056221078595e-279	-2.39257	0.058	0.329	1.72206236314498e-274
ALPK1	6.28010725100271e-279	-1.92974	0.082	0.369	2.36100632101447e-274
DGKD	8.43239107404607e-279	-1.08246	0.296	0.643	3.17015742428762e-274
CLDN1	8.90604032769927e-279	-1.66594	0.088	0.387	3.34822586119854e-274
SPART	1.44298968049421e-278	-1.08628	0.238	0.59	5.42491970381798e-274
TUBGCP3	6.06984379658513e-278	-1.99849	0.072	0.353	2.28195777532618e-273
E2F3	7.61379767065887e-278	-2.91651	0.024	0.268	2.8624072342842e-273
SETX	1.0605140052059e-277	-1.36261	0.158	0.484	3.98700240257157e-273
OGA	1.12406607078398e-277	-1.0641	0.244	0.598	4.22592639311235e-273
MANBA	1.24859718888036e-277	-1.45052	0.145	0.462	4.69410113159572e-273
DOCK8	3.6218724499269e-277	-1.91741	0.096	0.387	1.36164294755002e-272
UQCR10	5.48990136337829e-277	0.870038	0.907	0.947	2.06392841756207e-272
PRKRIP1	1.44497392876286e-276	-1.67754	0.104	0.402	5.43237948518397e-272
BTBD7	1.89440373074951e-276	-1.35334	0.167	0.49	7.12201082575279e-272
ATXN7L3B	2.15668152928426e-276	-1.13491	0.198	0.541	8.10804420934419e-272
WDR44	3.83558248345179e-276	-2.38895	0.054	0.321	1.4419872346537e-271
BRD1	4.06532328303659e-276	-1.88019	0.081	0.367	1.52835828825761e-271
PCMTD1	5.95668756193355e-276	-1.05249	0.262	0.616	2.23941668890892e-271
BAX	7.5880143605636e-276	-0.890242	0.378	0.731	2.85271399885389e-271
MXD1	2.16981301487624e-275	-2.0636	0.072	0.35	8.15741202942722e-271
NOS1AP	2.54121106967068e-275	-3.23589	0.022	0.261	9.55368301642693e-271
ZNF131	4.64812148486296e-275	-1.57753	0.11	0.413	1.74746127223423e-270
LHFPL2	5.51668432025061e-275	-2.90121	0.033	0.282	2.07399747019822e-270
RFFL	2.39864433101988e-274	-2.18896	0.05	0.316	9.01770336246924e-270
ZFAND6	2.92388589357616e-274	-0.835889	0.512	0.829	1.09923490168996e-269
NAA25	2.92594940374011e-274	-1.57964	0.116	0.419	1.10001067833609e-269
HIPK2	3.06801512572247e-274	-1.53196	0.135	0.447	1.15342028651536e-269
MGA	6.2288026339531e-274	-1.84942	0.089	0.378	2.34171835023467e-269
BZW2	2.03562208047563e-273	-1.10046	0.264	0.611	7.65292121154813e-269
NSUN7	2.08149582397031e-273	-2.30342	0.047	0.307	7.8253835502164e-269
DCAF1	2.23346742686573e-273	-1.90871	0.075	0.356	8.39672079130171e-269
KIAA1671	2.65732982269153e-273	-1.61239	0.102	0.398	9.9902314684088e-269
EEA1	8.27535781253539e-273	-1.03723	0.231	0.576	3.11112076962268e-268
[truncated: 3,029 more rows]

## Sheet: all_cells_tissue_vs_organoid
	p_val	avg_log2FC	pct.1	pct.2	p_val_adj
GAS5	0	-16.7371	0	0.984	0
SNHG29	0	-16.3647	0	0.977	0
H3F3A	0	-16.1225	0	0.973	0
H3F3B	0	-15.3659	0	0.959	0
SLC25A6	0	-15.3443	0	0.953	0
SNHG5	0	-15.131	0	0.944	0
H3-3B	0	17.9277	0.925	0	0
MTRNR2L12	0	-14.5459	0	0.907	0
LINC01578	0	-14.5949	0	0.904	0
H3-3A	0	17.5474	0.891	0	0
H2AFZ	0	-14.7423	0	0.868	0
SLC25A6_ENSG00000169100	0	17.3357	0.849	0	0
SNHG16	0	-14.25	0	0.84	0
SNHG6	0	-14.0971	0	0.824	0
SFTA3	0	-14.1968	0	0.812	0
SOX5	0	-6.81332	0.031	0.843	0
ATP5MPL	0	-13.7468	0	0.79	0
GPX1	0	16.8049	0.785	0	0
MAML2	0	-4.82032	0.075	0.849	0
FRMD5	0	-10.1271	0.002	0.771	0
ATP5MD	0	-13.6352	0	0.766	0
FHIT	0	-4.65606	0.124	0.888	0
KIAA1217	0	-4.52795	0.128	0.891	0
TOMM6	0	-13.5952	0	0.755	0
EEF1G	0	-3.2536	0.231	0.982	0
ATP5MJ	0	16.3334	0.751	0	0
ATP5MK	0	16.3979	0.745	0	0
FTX	0	-4.68481	0.058	0.802	0
SFTA3_ENSG00000229415	0	16.7492	0.743	0	0
LRBA	0	-3.89366	0.168	0.907	0
ENSG00000279483.2	0	18.902	0.736	0	0
PSD3	0	-5.13951	0.055	0.782	0
SMYD3	0	-4.5693	0.143	0.861	0
FAM49B	0	-13.5788	0	0.715	0
NR3C2	0	-4.73464	0.08	0.789	0
AOPEP	0	-3.5041	0.199	0.9	0
MAGI1	0	-3.41415	0.174	0.871	0
SIK3	0	-4.57942	0.099	0.794	0
TMTC2	0	-4.32201	0.075	0.765	0
ZSWIM6	0	-4.34995	0.093	0.782	0
LRMDA	0	-3.91775	0.185	0.871	0
EXOC4	0	-3.6674	0.11	0.794	0
FABP5	0	6.011	0.812	0.128	0
SPIDR	0	-3.85347	0.133	0.816	0
PTPRD	0	-7.65155	0.014	0.697	0
IMMP2L	0	-4.45799	0.095	0.774	0
TCF12	0	-3.42231	0.124	0.798	0
DARS	0	-13.1709	0	0.671	0
GPHN	0	-3.77081	0.115	0.785	0
RBMS3	0	-4.05249	0.086	0.753	0
ZFAND3	0	-3.38375	0.188	0.853	0
RNASEK	0	-1.74653	0.224	0.889	0
CRY1	0	-4.24163	0.106	0.77	0
UBAP1	0	-3.42058	0.182	0.844	0
SAMD12	0	-4.16818	0.076	0.737	0
NME2	0	-2.22658	0.297	0.958	0
TRIO	0	-3.57911	0.132	0.792	0
ANKHD1	0	-3.62141	0.112	0.769	0
PRRC2B	0	-13.2067	0	0.656	0
MAML3	0	-4.88027	0.05	0.705	0
EIF4G3	0	-3.68165	0.109	0.762	0
H2AZ1	0	16.2221	0.653	0	0
BTBD9	0	-3.84329	0.117	0.769	0
H2AFV	0	-13.2014	0	0.652	0
ARIH1	0	-3.30938	0.214	0.866	0
MPP5	0	-13.3328	0	0.651	0
H2AFY	0	-13.0998	0	0.65	0
MCU	0	-3.68008	0.118	0.765	0
GSK3B	0	-2.97828	0.154	0.8	0
FMNL2	0	-3.68307	0.127	0.772	0
FAM160A1	0	-13.4594	0	0.645	0
PTEN	0	-3.02763	0.208	0.852	0
PARD3B	0	-4.61461	0.041	0.682	0
PRKG1	0	-5.00028	0.046	0.687	0
NREP	0	-4.82314	0.061	0.701	0
ANKRD17	0	-2.85999	0.208	0.846	0
SNHG14	0	-13.2549	0	0.638	0
ARL15	0	-5.33368	0.031	0.664	0
C11orf49	0	-13.2856	0	0.633	0
AGAP1	0	-4.18245	0.089	0.721	0
C5orf38	0	-13.0081	0	0.628	0
PVT1	0	-6.16038	0.02	0.648	0
NAALADL2	0	-5.56553	0.038	0.662	0
RHOBTB3	0	-2.54713	0.2	0.824	0
TARS	0	-12.9575	0	0.622	0
PATJ	0	-2.59683	0.237	0.858	0
STAG1	0	-3.23895	0.116	0.737	0
AUTS2	0	-4.05662	0.187	0.808	0
ERC1	0	-3.34618	0.107	0.728	0
EXT1	0	-4.04329	0.084	0.704	0
FNDC3B	0	-2.91249	0.264	0.883	0
PTK2	0	-2.87092	0.183	0.802	0
MBD5	0	-4.02786	0.073	0.691	0
RBFOX2	0	-2.74464	0.161	0.779	0
PLEKHA5	0	-3.00039	0.177	0.794	0
CALD1	0	-3.63186	0.054	0.669	0
MARCH6	0	-13.0527	0	0.614	0
CCSER1	0	-5.6432	0.029	0.641	0
QKI	0	-3.07991	0.245	0.855	0
KAZN	0	-6.32939	0.026	0.635	0
SPINK5	0	-4.76361	0.159	0.766	0
TEAD1	0	-2.46092	0.204	0.81	0
CHD2	0	-2.91612	0.32	0.926	0
PTPRK	0	-2.76887	0.234	0.84	0
MYO1D	0	-3.13714	0.134	0.739	0
UBE2E2	0	-3.17635	0.17	0.773	0
MAGI3	0	-3.11898	0.243	0.845	0
TRIM2	0	-3.30848	0.169	0.77	0
PARD3	0	-3.06659	0.156	0.757	0
ALDOA	0	4.64331	0.743	0.146	0
GCNT2	0	-2.75897	0.225	0.82	0
FAM13A	0	-2.73686	0.205	0.796	0
MGAT5	0	-5.69927	0.042	0.633	0
DANT2	0	-4.53924	0.039	0.63	0
GPC5	0	-8.58727	0.014	0.603	0
ACACA	0	-2.92464	0.231	0.819	0
ROR1	0	-3.81358	0.072	0.659	0
FAF1	0	-3.20426	0.14	0.727	0
MARCH7	0	-12.8485	0	0.587	0
SPATS2L	0	-2.13969	0.239	0.826	0
ME1	0	-3.42857	0.101	0.687	0
WDR60	0	-12.9694	0	0.585	0
CDKAL1	0	-4.19298	0.042	0.626	0
SMURF2	0	-3.01718	0.147	0.731	0
MACC1	0	-3.42889	0.167	0.75	0
TRAPPC5	0	-1.97101	0.125	0.708	0
FKBP2	0	5.00974	0.666	0.084	0
RUNX1	0	-2.53124	0.242	0.824	0
PLOD2	0	-3.07938	0.099	0.68	0
SARNP	0	-3.08514	0.08	0.659	0
SH3PXD2A	0	-3.02285	0.157	0.736	0
CERS6	0	-3.91182	0.06	0.638	0
CASC4	0	-12.8221	0	0.578	0
CYP51A1	0	-1.66923	0.224	0.801	0
PHB	0	-12.7299	0	0.576	0
DLG1	0	-2.67413	0.166	0.741	0
TTC37	0	-12.7287	0	0.575	0
ATXN1	0	-2.95382	0.166	0.741	0
MRPS24	0	-1.81051	0.135	0.709	0
RERE	0	-2.53859	0.237	0.81	0
TBL1XR1	0	-2.29268	0.254	0.827	0
SLIT2	0	-7.35383	0.011	0.584	0
UBE2V1	0	-2.34464	0.115	0.687	0
MYO1E	0	-4.5822	0.049	0.62	0
PPP1R14B	0	-2.35003	0.193	0.763	0
ARID1B	0	-2.81318	0.154	0.724	0
PAM	0	-2.11563	0.264	0.833	0
MBNL2	0	-2.50078	0.194	0.763	0
EPB41L5	0	-2.55714	0.234	0.802	0
TBC1D5	0	-2.81338	0.15	0.717	0
AC118549.1	0	-12.7819	0	0.565	0
PTP4A1	0	6.42172	0.587	0.022	0
ZNF644	0	-2.58054	0.227	0.791	0
DANCR	0	-12.7563	0	0.564	0
PCAT1	0	-6.74386	0.013	0.577	0
H2AFJ	0	-12.6906	0	0.564	0
ELL2	0	-2.74517	0.24	0.803	0
ABCC3	0	-3.16447	0.059	0.622	0
C3_ENSG00000125730	0	15.7795	0.563	0	0
FAM172A	0	-2.99238	0.104	0.666	0
ANOS1	0	-3.19273	0.095	0.656	0
LINC01619	0	-13.3668	0	0.56	0
NSMCE2	0	-3.00023	0.13	0.69	0
KIAA1109	0	-12.7389	0	0.559	0
NF1	0	-2.47936	0.206	0.765	0
LARGE1	0	-4.5133	0.056	0.615	0
HS6ST2	0	-7.20322	0.007	0.565	0
RAPGEF2	0	-2.87773	0.136	0.693	0
ERBIN	0	-2.32074	0.204	0.76	0
JMJD1C	0	-2.46438	0.311	0.867	0
FBXW7	0	-3.32513	0.097	0.651	0
GPR39	0	-4.66402	0.028	0.582	0
SOX4	0	-1.49479	0.252	0.805	0
ADK	0	-2.71669	0.395	0.948	0
ZNF292	0	-2.24767	0.198	0.75	0
MID1	0	-3.36107	0.095	0.647	0
STK39	0	-3.87733	0.07	0.621	0
EPRS	0	-12.7212	0	0.549	0
FAM214A	0	-13.0121	0	0.549	0
DLEU2	0	-5.03215	0.029	0.578	0
SAMD4A	0	-4.56755	0.039	0.588	0
GBE1	0	-3.44195	0.096	0.644	0
UTRN	0	-2.19685	0.371	0.917	0
PUM1	0	-2.06327	0.273	0.819	0
RAD51B	0	-5.99902	0.017	0.561	0
SMURF1	0	-3.05066	0.112	0.655	0
NARS	0	-12.6155	0	0.543	0
CDC42BPA	0	-2.57471	0.16	0.703	0
LPP	0	-2.45726	0.344	0.886	0
CUX1	0	-1.98583	0.298	0.84	0
WWOX	0	-4.19813	0.065	0.607	0
ASCC3	0	-2.47283	0.158	0.7	0
DYRK1A	0	-2.63413	0.156	0.698	0
H1FX	0	-12.8127	0	0.541	0
MED13L	0	-2.31776	0.24	0.781	0
ADSS	0	-12.702	0	0.54	0
STK3	0	-2.54389	0.16	0.7	0
PSME4	0	-2.74822	0.163	0.702	0
FNIP1	0	-2.39933	0.181	0.72	0
MSI2	0	-2.43912	0.161	0.7	0
RLF	0	-3.11225	0.09	0.628	0
CLDN18	0	4.96744	0.608	0.07	0
AHR	0	-2.10316	0.318	0.856	0
TJP1	0	-2.37557	0.293	0.829	0
CADPS2	0	-3.20111	0.199	0.734	0
P4HA1	0	-2.26752	0.195	0.73	0
HERC4	0	-2.56939	0.152	0.686	0
PTPRM	0	-2.78997	0.173	0.707	0
IARS	0	-12.99	0	0.533	0
KMT2C	0	-2.01608	0.291	0.823	0
TCF7L2	0	-2.79774	0.145	0.677	0
KDM6A	0	-3.33824	0.086	0.618	0
RABGEF1	0	-3.77389	0.047	0.579	0
KDM4C	0	-3.67257	0.058	0.59	0
DPYSL2	0	-1.80635	0.354	0.885	0
ESYT2	0	-2.45584	0.166	0.697	0
USP6NL	0	-3.45403	0.092	0.621	0
ZMYND8	0	-2.1399	0.238	0.767	0
KHDRBS3	0	-4.12305	0.047	0.576	0
RFX3	0	-4.11428	0.041	0.57	0
C9orf16	0	-12.6236	0	0.528	0
DPYD	0	-2.83793	0.217	0.744	0
PPP3CA	0	-2.21038	0.281	0.808	0
EXOC6B	0	-4.11731	0.039	0.566	0
RFX7	0	-3.93068	0.054	0.581	0
YARS	0	-12.6151	0	0.526	0
BIRC6	0	-2.03088	0.226	0.752	0
GLIS3	0	-3.2017	0.146	0.672	0
SLPI	0	6.4193	0.923	0.399	0
F3_ENSG00000117525	0	15.5658	0.523	0	0
VPS13B	0	-3.20901	0.06	0.583	0
SARS	0	-12.6038	0	0.522	0
SRPK2	0	-2.25015	0.198	0.72	0
ZCCHC7	0	-2.79547	0.122	0.644	0
HPGD	0	-6.30764	0.045	0.567	0
TMEM135	0	-3.6181	0.056	0.578	0
PIK3C2A	0	-1.98647	0.221	0.742	0
VPS13C	0	-1.62695	0.25	0.771	0
DHRSX	0	-12.8116	0	0.521	0
BRAF	0	-2.60465	0.166	0.686	0
GMDS	0	-3.48851	0.098	0.617	0
CELF2	0	-2.99408	0.444	0.963	0
KANSL1	0	-2.26573	0.172	0.691	0
ZMYM4	0	-2.43095	0.138	0.656	0
COP1	0	-2.9044	0.097	0.615	0
CD24	0	-2.25475	0.126	0.644	0
ATP6V0C	0	-0.303002	0.232	0.75	0
ACSL3	0	-2.07844	0.306	0.823	0
SOS1	0	-2.79677	0.106	0.622	0
MECOM	0	-2.92716	0.322	0.838	0
PPP1R9A	0	-2.33334	0.225	0.741	0
CDK2AP1	0	-2.81927	0.075	0.591	0
H1F0	0	-12.7305	0	0.516	0
C2_ENSG00000166278	0	15.2118	0.516	0	0
ST5	0	-12.7308	0	0.514	0
CTNND1	0	-1.78741	0.31	0.824	0
SSH2	0	-2.33369	0.269	0.783	0
APP	0	-1.49153	0.35	0.864	0
NT5C2	0	-2.49441	0.134	0.647	0
KDM2A	0	-2.27802	0.172	0.684	0
GPI	0	-1.84881	0.212	0.723	0
RAPGEF6	0	-3.41721	0.064	0.575	0
WDFY3	0	-2.83063	0.101	0.611	0
STOX2	0	-3.82929	0.062	0.572	0
PSMA6	0	-1.33088	0.239	0.749	0
PRKCA	0	-3.48114	0.102	0.612	0
GDF15	0	-2.09429	0.295	0.804	0
ADNP	0	-2.26988	0.152	0.661	0
TNS3	0	-3.37549	0.072	0.579	0
PRAG1	0	-4.35114	0.034	0.541	0
SESN3	0	-2.97029	0.081	0.588	0
ACOXL	0	-3.2775	0.175	0.681	0
SLC7A11	0	-3.68784	0.078	0.584	0
TRIM24	0	-2.46442	0.164	0.67	0
MYO10	0	-2.46539	0.14	0.645	0
PDE4D	0	-3.47664	0.37	0.875	0
KIAA1958	0	-3.20676	0.08	0.585	0
AFF4	0	-1.94631	0.331	0.836	0
FNBP1L	0	-1.87393	0.227	0.731	0
ZNF148	0	-1.94374	0.207	0.711	0
MPP7	0	-2.16218	0.225	0.729	0
FADS2	0	-1.98115	0.185	0.689	0
LARS	0	-12.4746	0	0.503	0
MYOF	0	-2.17572	0.287	0.789	0
SCFD1	0	-2.07749	0.192	0.694	0
PDSS2	0	-2.73884	0.119	0.619	0
C3	0	-13.0843	0	0.5	0
ANXA3	0	-1.17153	0.282	0.781	0
STK17B	0	-1.94829	0.217	0.716	0
ASH1L	0	-1.83094	0.327	0.826	0
PFKP	0	-3.63649	0.049	0.547	0
EHBP1	0	-3.16918	0.09	0.588	0
REV3L	0	-2.06813	0.201	0.699	0
NRXN3	0	-4.68485	0.037	0.534	0
PLCH1	0	-3.74485	0.066	0.562	0
TNFRSF10B	0	-2.41232	0.172	0.668	0
TRAPPC9	0	-3.76978	0.049	0.545	0
TSC22D2	0	-2.48666	0.145	0.641	0
SHANK2	0	-2.56644	0.1	0.596	0
ARHGAP44	0	-2.70881	0.115	0.611	0
PRKD1	0	-4.3836	0.052	0.547	0
LRP6	0	-2.13184	0.207	0.702	0
SIPA1L1	0	-2.5233	0.17	0.665	0
PICALM	0	-2.14485	0.202	0.697	0
RALGAPA2	0	-2.48101	0.2	0.695	0
TMEM108	0	-4.56814	0.037	0.53	0
MLLT3	0	-2.3994	0.149	0.642	0
TBC1D22A	0	-2.66585	0.121	0.614	0
SLMAP	0	-2.33054	0.174	0.666	0
BMPR1A	0	-2.71114	0.091	0.583	0
CUL3	0	-2.08788	0.199	0.691	0
GABARAP	0	-0.602378	0.438	0.929	0
FUT8	0	-3.37662	0.086	0.577	0
CASK	0	-2.64689	0.129	0.62	0
SNED1	0	-4.20967	0.044	0.534	0
PCCA	0	-3.4692	0.061	0.551	0
CECR2	0	-3.37939	0.069	0.559	0
USP25	0	-2.42944	0.136	0.626	0
ADAM9	0	-1.94357	0.198	0.688	0
SND1	0	-1.93741	0.302	0.791	0
EIF4A1	0	-2.03003	0.448	0.937	0
SPRED1	0	-2.40054	0.143	0.632	0
CD99	0	-12.3424	0	0.489	0
SARS1	0	15.0028	0.489	0	0
ROCK2	0	-1.92104	0.19	0.678	0
SMARCC1	0	-2.09605	0.188	0.676	0
BPTF	0	-1.53865	0.3	0.788	0
ZNF407	0	-3.90094	0.041	0.529	0
MKLN1	0	-1.92146	0.209	0.697	0
PPP6R3	0	-2.1309	0.17	0.658	0
PTBP2	0	-3.50743	0.049	0.536	0
ARHGAP26	0	-4.37963	0.045	0.532	0
CCND2	0	-2.14194	0.18	0.667	0
FARP1	0	-1.81357	0.226	0.713	0
ASXL1	0	-2.20457	0.157	0.644	0
SEC31A	0	-1.70369	0.334	0.821	0
RASAL2	0	-2.93019	0.087	0.573	0
TMCC1	0	-2.76313	0.087	0.573	0
PAWR	0	-2.39229	0.219	0.705	0
NHSL1	0	-2.25833	0.191	0.675	0
NPC1	0	-2.0469	0.3	0.784	0
PUM2	0	-1.80983	0.227	0.711	0
CEMIP2	0	-2.05165	0.218	0.702	0
PLA2G1B	0	6.58228	0.519	0.035	0
TGFB2	0	-4.58364	0.026	0.509	0
LYN	0	-2.1069	0.22	0.703	0
PAN3	0	-2.95804	0.087	0.57	0
L3MBTL4	0	-3.71164	0.058	0.54	0
GULP1	0	-2.93563	0.135	0.616	0
DDX39B	0	-2.36745	0.102	0.583	0
EPHA4	0	-3.52617	0.08	0.56	0
OPHN1	0	-3.54385	0.063	0.543	0
PPP2R2A	0	-1.79482	0.269	0.749	0
AC090204.1	0	-12.5436	0	0.48	0
OLA1	0	-1.76021	0.283	0.762	0
TTC39C	0	-3.76136	0.042	0.521	0
ETV6	0	-3.0253	0.107	0.586	0
STRN3	0	-2.38462	0.144	0.623	0
VTI1A	0	-3.11419	0.07	0.548	0
DOCK1	0	-3.17607	0.081	0.559	0
RAB10	0	-1.90315	0.342	0.82	0
GMDS-DT	0	-3.54743	0.059	0.536	0
DIAPH2	0	-2.14258	0.191	0.668	0
ATP11A	0	-2.4831	0.466	0.943	0
BBS9	0	-4.48312	0.026	0.502	0
PALLD	0	-2.93882	0.059	0.534	0
COG5	0	-3.19764	0.07	0.545	0
DOCK4	0	-2.7563	0.058	0.533	0
TXNRD1	0	-1.61342	0.316	0.791	0
PLEKHA7	0	-3.68597	0.035	0.51	0
TANC2	0	-2.404	0.272	0.747	0
CFH	0	-2.93471	0.087	0.561	0
TMEM238	0	-1.27654	0.21	0.684	0
ATP13A4	0	-1.90724	0.151	0.625	0
CDH1	0	-1.80086	0.352	0.826	0
KCNQ5	0	-8.49894	0.004	0.477	0
LPIN2	0	-1.85811	0.248	0.721	0
NUMB	0	-1.82648	0.192	0.664	0
FTO	0	-2.93428	0.078	0.55	0
AP1G1	0	-1.92872	0.17	0.642	0
FBXO11	0	-2.30572	0.162	0.633	0
FAM107B	0	-1.70135	0.269	0.74	0
ZNF609	0	-2.69644	0.121	0.592	0
DYM	0	-2.63866	0.103	0.574	0
SVIL	0	-2.13353	0.212	0.682	0
ARHGAP24	0	-2.40599	0.132	0.602	0
MCTP1	0	-3.37852	0.098	0.568	0
MTRNR2L8	0	-12.4147	0	0.47	0
GALNT18	0	-2.92331	0.065	0.534	0
SGPP2	0	-2.95478	0.134	0.603	0
TOX	0	-2.8109	0.138	0.607	0
ENAH	0	-2.1249	0.19	0.658	0
SEC24D	0	-2.32395	0.191	0.659	0
PTPRJ	0	-3.02831	0.08	0.548	0
H2AJ	0	14.9502	0.468	0	0
CHRM3	0	-4.5486	0.032	0.5	0
PTPN4	0	-2.30683	0.155	0.623	0
USP47	0	-1.77124	0.246	0.714	0
OSBPL10	0	-3.33023	0.064	0.531	0
SLC4A4	0	-2.82073	0.145	0.612	0
TNKS	0	-2.89855	0.077	0.543	0
DIP2B	0	-3.01213	0.074	0.54	0
KIF1B	0	-2.11794	0.146	0.612	0
NR3C1	0	-1.75056	0.264	0.73	0
SNTB1	0	-2.83287	0.156	0.622	0
ATP2A2	0	-1.88123	0.27	0.736	0
PIBF1	0	-2.38218	0.126	0.592	0
PARP8	0	-2.78533	0.09	0.555	0
RBPMS	0	-2.18774	0.461	0.926	0
CAMKMT	0	-3.60486	0.056	0.52	0
GNAQ	0	-1.96306	0.437	0.901	0
CHKA	0	-1.91905	0.191	0.655	0
NCOA2	0	-2.47018	0.132	0.596	0
CTBP2	0	-2.2172	0.166	0.63	0
PPP1R12B	0	-2.63009	0.092	0.555	0
ETNK1	0	-1.97389	0.198	0.661	0
PKP4	0	-2.54244	0.12	0.583	0
RAPH1	0	-2.37005	0.124	0.587	0
RBM6	0	-1.68127	0.225	0.688	0
LARP4B	0	-1.80278	0.247	0.71	0
SCAPER	0	-2.03522	0.169	0.632	0
GNB1	0	-1.44018	0.296	0.758	0
EPB41	0	-2.17023	0.172	0.634	0
WAC	0	-1.51175	0.331	0.793	0
MED13	0	-1.94287	0.223	0.684	0
SHROOM3	0	-1.86466	0.28	0.741	0
IPCEF1	0	-6.61864	0.009	0.47	0
SMC5	0	-1.74887	0.25	0.711	0
NDUFA7	0	-1.50151	0.238	0.699	0
MAP2K4	0	-2.4625	0.119	0.579	0
NBAS	0	-2.53688	0.089	0.548	0
FOXP1	0	-2.15955	0.461	0.92	0
ATF7IP	0	-2.07975	0.144	0.603	0
MDM2	0	-2.39989	0.147	0.606	0
NFAT5	0	-1.77147	0.273	0.732	0
LRPPRC	0	-1.73108	0.213	0.671	0
NQO1	0	-2.16061	0.118	0.575	0
MAP4K3	0	-2.6163	0.097	0.553	0
USP34	0	-1.46104	0.306	0.762	0
GRHL2	0	-3.03082	0.069	0.525	0
TTC3	0	-1.49069	0.436	0.892	0
PHACTR4	0	-2.01972	0.161	0.617	0
TMEM163	0	-3.06965	0.246	0.702	0
MTUS1	0	-2.17376	0.498	0.954	0
MAPK8	0	-2.5706	0.12	0.576	0
CHD9	0	-1.49524	0.325	0.78	0
CCDC6	0	-1.57411	0.227	0.681	0
USP54	0	-1.73303	0.216	0.67	0
GARS	0	-12.4638	0	0.454	0
NR6A1	0	-3.32795	0.059	0.513	0
UBE2H	0	-1.66559	0.254	0.708	0
CADM1	0	-2.63735	0.499	0.953	0
SNX25	0	-2.03196	0.35	0.803	0
MAPK10	0	-3.40707	0.083	0.536	0
DSP	0	-2.10033	0.172	0.625	0
TTLL5	0	-3.27455	0.057	0.51	0
ARHGAP35	0	-1.88447	0.194	0.647	0
STAU2	0	-2.35889	0.118	0.571	0
RASEF	0	-2.23074	0.261	0.713	0
MICAL2	0	-2.46547	0.157	0.609	0
ZBTB20	0	-2.11555	0.205	0.656	0
RORA	0	-1.86998	0.21	0.661	0
BBLN	0	14.6855	0.451	0	0
HIF1A	0	-1.6532	0.326	0.776	0
CD2AP	0	-1.48233	0.252	0.702	0
PLK2	0	-2.53831	0.1	0.549	0
ANKIB1	0	-2.41573	0.113	0.562	0
KANK1	0	-2.19042	0.214	0.663	0
DENND4C	0	-2.43289	0.107	0.556	0
CAMK2D	0	-1.86066	0.27	0.719	0
DCBLD2	0	-1.81223	0.226	0.674	0
SH3RF1	0	-2.22844	0.189	0.637	0
RALGAPA1	0	-1.92266	0.166	0.614	0
GOLM1	0	-1.82358	0.109	0.556	0
ZMYM2	0	-1.78629	0.182	0.629	0
LINC00571	0	-6.76673	0.005	0.452	0
ARID4B	0	-1.52492	0.275	0.722	0
CORO1C	0	-2.29222	0.123	0.57	0
ZFHX3	0	-1.72421	0.174	0.62	0
USP9X	0	-1.84013	0.199	0.645	0
ALCAM	0	-2.00349	0.523	0.969	0
CERT1	0	-1.9729	0.23	0.675	0
C18orf32	0	-1.14546	0.227	0.672	0
FBXO34	0	-2.13718	0.179	0.624	0
DHRS3	0	-1.64828	0.27	0.715	0
UBE2E1	0	-1.64356	0.263	0.708	0
OSBPL8	0	-1.64082	0.228	0.672	0
XKR6	0	-4.74685	0.018	0.462	0
H1-0	0	15.0369	0.444	0	0
BAZ2B	0	-1.88227	0.246	0.69	0
MCTP2	0	-2.73022	0.112	0.555	0
HS2ST1	0	-2.80645	0.081	0.524	0
ZFPM2	0	-7.08818	0.003	0.446	0
SH3D19	0	-2.509	0.094	0.536	0
USP3	0	-1.84284	0.21	0.652	0
GRAMD2B	0	-2.71328	0.08	0.522	0
ITPR2	0	-2.1233	0.174	0.616	0
PDS5A	0	-1.58967	0.253	0.695	0
NUP153	0	-2.28036	0.122	0.564	0
VPS41	0	-2.07139	0.15	0.592	0
FMN1	0	-2.3401	0.154	0.596	0
PTPRG	0	-2.52012	0.204	0.645	0
EVI5	0	-1.93233	0.182	0.623	0
KDM5B	0	-1.9278	0.166	0.607	0
ZMAT3	0	-2.64626	0.096	0.536	0
DPP10	0	-6.97547	0.007	0.447	0
PLEKHG1	0	-4.55576	0.023	0.463	0
CDK13	0	-2.16972	0.129	0.569	0
FOXP2	0	-3.32582	0.089	0.528	0
STAM	0	-1.87483	0.192	0.631	0
SMCHD1	0	-1.82024	0.184	0.623	0
TPM4	0	-1.36639	0.423	0.862	0
ACBD6	0	-1.81228	0.213	0.651	0
PRICKLE2	0	-4.21458	0.027	0.465	0
SDK1	0	-5.52315	0.021	0.459	0
RAP1B	0	-1.74443	0.192	0.63	0
MACROH2A1	0	14.6072	0.438	0	0
ARFGEF1	0	-1.93133	0.149	0.587	0
SLC12A2	0	-2.16843	0.219	0.656	0
ANKRD11	0	-1.40842	0.344	0.781	0
SIPA1L3	0	-2.41045	0.092	0.529	0
AL353138.1	0	-12.837	0	0.437	0
FNDC3A	0	-1.85376	0.188	0.625	0
OIP5-AS1	0	-12.0676	0	0.437	0
H2AZ2	0	14.6445	0.437	0	0
DENND4A	0	-2.70784	0.099	0.535	0
SNHG3	0	-12.2375	0	0.436	0
ROBO1	0	-3.7869	0.046	0.482	0
METTL15	0	-2.46124	0.098	0.533	0
RANBP17	0	-2.63143	0.079	0.514	0
VEGFA	0	-1.26964	0.311	0.746	0
SORBS1	0	-3.30856	0.075	0.51	0
AFF1	0	-2.11444	0.134	0.569	0
MON2	0	-1.98433	0.14	0.575	0
SPRED2	0	-2.4625	0.117	0.551	0
ATP11B	0	-2.24905	0.127	0.561	0
SENP6	0	-1.40263	0.311	0.745	0
STK24	0	-1.89306	0.187	0.621	0
COMMD10	0	-2.28677	0.141	0.575	0
NCOR2	0	-1.50243	0.258	0.692	0
ITFG1	0	-1.86001	0.199	0.632	0
ITSN1	0	-2.96124	0.068	0.501	0
ATRX	0	-1.14488	0.407	0.84	0
AFDN	0	-1.10173	0.309	0.741	0
UBR3	0	-2.15135	0.128	0.559	0
PEAK1	0	-2.03782	0.103	0.534	0
STC1	0	-3.33083	0.04	0.471	0
TES	0	-1.27672	0.288	0.718	0
NUP98	0	-2.24465	0.137	0.567	0
CNOT2	0	-1.62387	0.206	0.635	0
ATXN2	0	-1.43444	0.226	0.655	0
ITCH	0	-2.30399	0.105	0.534	0
SFTA1P	0	-1.11094	0.467	0.896	0
NRP1	0	-3.85585	0.051	0.48	0
FRY	0	-2.15449	0.187	0.616	0
SREBF2	0	-1.36871	0.326	0.755	0
EIF2AK3	0	-2.73504	0.083	0.511	0
FBXL17	0	-3.09659	0.079	0.507	0
NUFIP2	0	-1.39674	0.272	0.7	0
PPP3R1	0	-2.31161	0.129	0.556	0
ARHGEF3	0	-3.50954	0.054	0.481	0
LCORL	0	-2.82176	0.08	0.507	0
RC3H1	0	-2.09428	0.135	0.561	0
SETD5	0	-1.50927	0.241	0.667	0
MTHFD1L	0	-4.09158	0.042	0.468	0
PHF14	0	-1.66812	0.225	0.651	0
ABCC4	0	-2.59384	0.196	0.622	0
CHCHD3	0	-1.57901	0.233	0.658	0
NFIB	0	-1.66883	0.247	0.672	0
SPTAN1	0	-1.1052	0.242	0.667	0
SGMS1	0	-1.85501	0.209	0.634	0
LCOR	0	-2.39073	0.101	0.526	0
TAF15	0	-1.39811	0.26	0.685	0
SETD2	0	-1.63155	0.195	0.62	0
HIST1H4C	0	-12.7344	0	0.425	0
MEGF9	0	-1.81548	0.296	0.721	0
PCDH20	0	-6.5088	0.005	0.43	0
TVP23C	0	-4.75279	0.021	0.446	0
CAMSAP2	0	-2.08897	0.136	0.56	0
GAB1	0	-2.2991	0.101	0.525	0
RRM2B	0	-2.10237	0.138	0.562	0
CREBBP	0	-1.68224	0.179	0.603	0
SPECC1L	0	-2.64665	0.083	0.507	0
MRTFA	0	-3.03978	0.058	0.482	0
STT3B	0	-1.39642	0.274	0.698	0
TPM1	0	-1.99829	0.405	0.829	0
NEDD4L	0	-2.29833	0.523	0.947	0
WWTR1	0	-1.73804	0.317	0.74	0
TENM4	0	-8.24854	0.003	0.426	0
PPCDC	0	-3.94552	0.052	0.475	0
RIN2	0	-2.29565	0.078	0.501	0
PHF21A	0	-2.68785	0.083	0.504	0
TOX3	0	-3.30541	0.062	0.483	0
OSBPL1A	0	-1.87645	0.166	0.587	0
TRIP12	0	-1.55239	0.214	0.634	0
ARHGEF38	0	-2.32747	0.126	0.546	0
CLIP4	0	-2.64454	0.059	0.479	0
CLASP1	0	-2.76622	0.07	0.49	0
EPC2	0	-2.96684	0.069	0.489	0
RAB11FIP1	0	-0.900605	0.491	0.91	0
ROCK1	0	-1.37502	0.259	0.678	0
MAPRE2	0	-2.82485	0.086	0.505	0
AC007405.3	0	-12.0493	0	0.419	0
ATL2	0	-1.97637	0.15	0.569	0
TCF7L1	0	-2.24242	0.153	0.572	0
SMARCA1	0	-1.81249	0.15	0.569	0
BMPR2	0	-1.77874	0.139	0.557	0
TOGARAM1	0	-2.67591	0.074	0.492	0
TMOD3	0	-1.15935	0.295	0.713	0
KIAA1328	0	-3.0334	0.066	0.484	0
NFE2L2	0	-1.31871	0.404	0.822	0
LUC7L2	0	-1.43332	0.231	0.648	0
MYCBP2	0	-1.50525	0.231	0.648	0
HUWE1	0	-1.45512	0.207	0.624	0
DDAH1	0	-1.90736	0.308	0.725	0
DNAH14	0	-2.956	0.077	0.494	0
CBLB	0	-3.20269	0.052	0.469	0
TNIK	0	-2.21324	0.196	0.613	0
LINC01278	0	-12.1993	0	0.417	0
CREB3L2	0	-2.09913	0.154	0.571	0
SUPT3H	0	-3.44606	0.045	0.461	0
ANK3	0	-2.44874	0.358	0.774	0
TRA2A	0	-1.21883	0.326	0.742	0
PRORP	0	-4.07182	0.026	0.442	0
UBR5	0	-1.82528	0.147	0.563	0
EHMT1	0	-2.06711	0.143	0.558	0
SLC38A2	0	-1.05472	0.38	0.795	0
VPS37B	0	-1.65353	0.239	0.654	0
TLK1	0	-1.95698	0.153	0.568	0
IFRD1	0	-1.34138	0.252	0.666	0
AMBRA1	0	-3.11158	0.052	0.466	0
DAPK2	0	-1.86481	0.221	0.635	0
FUBP1	0	-1.68197	0.189	0.603	0
CTDSPL	0	-1.86791	0.156	0.57	0
AGO3	0	-1.82909	0.164	0.577	0
AFF3	0	-3.14657	0.166	0.579	0
TBCK	0	-3.25184	0.044	0.456	0
AQP5	0	-2.25961	0.103	0.515	0
PIAS2	0	-2.23532	0.117	0.529	0
MACF1	0	-1.5063	0.432	0.844	0
FLNB	0	-1.39221	0.199	0.611	0
C4BPA	0	3.69547	0.567	0.155	0
ATP13A3	0	-1.81195	0.17	0.582	0
PPP1R13B	0	-1.94066	0.153	0.565	0
PIK3R3	0	-2.93552	0.074	0.485	0
TANC1	0	-1.65827	0.173	0.584	0
MICU1	0	-1.61807	0.186	0.597	0
TASP1	0	-2.84125	0.067	0.478	0
CTNNB1	0	-1.26834	0.403	0.814	0
PITPNB	0	-1.83576	0.152	0.563	0
RIC1	0	-3.2544	0.045	0.455	0
DUSP6	0	-0.955966	0.401	0.811	0
PSPC1	0	-1.97825	0.144	0.554	0
USP32	0	-2.44224	0.094	0.504	0
PPP4R1	0	-1.38061	0.256	0.666	0
SRPK1	0	-2.03544	0.175	0.585	0
KLHL29	0	-3.86956	0.036	0.445	0
COBL	0	-2.38334	0.11	0.519	0
LMTK2	0	-2.00832	0.117	0.526	0
PIAS1	0	-1.45506	0.229	0.638	0
RPS6KA3	0	-1.70749	0.259	0.668	0
RARS	0	-11.9847	0	0.409	0
UBL3	0	-1.2221	0.304	0.712	0
DTNB	0	-2.86431	0.091	0.498	0
KCNQ3	0	-3.15215	0.072	0.479	0
MAGED1	0	-1.50362	0.194	0.601	0
UQCC5	0	14.5229	0.407	0	0
ZNF638	0	-1.2817	0.261	0.667	0
CLASP2	0	-2.28919	0.094	0.5	0
C2	0	-12.1504	0	0.406	0
PHKB	0	-1.50788	0.215	0.621	0
PACSIN2	0	-1.50268	0.344	0.75	0
ELF2	0	-1.72181	0.174	0.58	0
SNX9	0	-4.24088	0.024	0.43	0
DNAJC1	0	-1.39742	0.318	0.724	0
MAP4	0	-1.35646	0.212	0.617	0
YTHDF3	0	-1.8688	0.153	0.558	0
MYH9	0	-1.24747	0.361	0.766	0
LINC01473	0	-4.90685	0.018	0.423	0
NIPBL	0	-1.24848	0.289	0.694	0
VGLL4	0	-1.39681	0.239	0.643	0
GALNT7	0	-2.44739	0.15	0.554	0
NRIP1	0	-2.30097	0.123	0.527	0
GIGYF2	0	-1.59322	0.189	0.593	0
ETF1	0	-1.22169	0.333	0.737	0
HELZ	0	-1.58114	0.202	0.606	0
RBM4	0	-1.43679	0.166	0.57	0
NECTIN3	0	-2.82615	0.097	0.5	0
OSMR	0	-1.60308	0.236	0.639	0
GPNMB	0	-3.13576	0.042	0.445	0
GNG10	0	-1.42933	0.108	0.511	0
URI1	0	-1.66311	0.184	0.587	0
MAN1A1	0	-2.28046	0.166	0.569	0
PKM	0	-1.51412	0.554	0.957	0
AP3B1	0	-1.79075	0.151	0.553	0
ADGRV1	0	-2.12328	0.131	0.533	0
EIF2S3	0	-1.12079	0.369	0.771	0
FER	0	-2.56957	0.072	0.474	0
PIK3C2G	0	-6.7853	0.012	0.414	0
CDV3	0	-1.1518	0.325	0.726	0
SEPTIN11	0	-2.83207	0.078	0.479	0
SERINC5	0	-1.76413	0.189	0.59	0
WWC1	0	-1.72583	0.224	0.624	0
CAMK1D	0	-2.62274	0.127	0.527	0
SCGB1A1	0	12.88	0.403	0.003	0
TMEM263	0	-1.90931	0.147	0.547	0
VWA8	0	-3.22618	0.048	0.448	0
NPEPPS	0	-1.14501	0.276	0.676	0
PHIP	0	-1.29247	0.317	0.717	0
MCPH1	0	-2.70782	0.072	0.472	0
SEC24A	0	-2.46189	0.094	0.493	0
CAPRIN1	0	-1.28271	0.242	0.641	0
SCEL	0	-1.13775	0.133	0.532	0
PEBP4	0	3.24138	0.738	0.339	0
CCNY	0	-1.74299	0.18	0.579	0
MEF2A	0	-1.6136	0.178	0.577	0
HNRNPC	0	-1.70809	0.554	0.953	0
SEMA3A	0	-6.68569	0.007	0.405	0
LMBR1	0	-2.68752	0.07	0.468	0
EGFR	0	-1.60938	0.299	0.697	0
YME1L1	0	-1.2097	0.309	0.707	0
AGFG1	0	-1.79376	0.156	0.553	0
BDP1	0	-1.26978	0.279	0.676	0
C11orf1	0	-11.8594	0	0.397	0
ACSS3	0	-2.53185	0.132	0.529	0
RCOR1	0	-1.64021	0.209	0.606	0
HIVEP2	0	-2.82781	0.073	0.47	0
TESC	0	-5.00539	0.022	0.419	0
ANKRD12	0	-0.999109	0.433	0.83	0
SPIRE1	0	-1.86444	0.202	0.599	0
ELOVL6	0	-3.27516	0.058	0.454	0
ADIPOR2	0	-1.81405	0.213	0.609	0
NCOA3	0	-2.07895	0.134	0.53	0
SLC4A5	0	-5.10712	0.017	0.413	0
GOLGB1	0	-0.956668	0.419	0.815	0
PAFAH1B1	0	-1.15051	0.32	0.716	0
ATP9B	0	-2.41624	0.084	0.48	0
CLIC4	0	-1.92789	0.224	0.619	0
DHX9	0	-1.34817	0.243	0.638	0
SLC4A7	0	-2.76423	0.07	0.465	0
OXSR1	0	-2.14473	0.112	0.507	0
TMEM265	0	-12.0149	0	0.395	0
WWP2	0	-2.03282	0.114	0.509	0
MLLT10	0	-1.68631	0.172	0.567	0
SSBP2	0	-2.49304	0.103	0.497	0
SYNCRIP	0	-1.05025	0.367	0.761	0
ZKSCAN1	0	-1.90838	0.136	0.53	0
ARID5B	0	-1.29056	0.279	0.673	0
PPP1R12A	0	-1.49248	0.204	0.598	0
UTY	0	-3.15754	0.065	0.459	0
BTAF1	0	-2.42962	0.085	0.479	0
PDGFC	0	-2.92197	0.067	0.46	0
ARFGEF3	0	-1.60541	0.378	0.771	0
OXR1	0	-1.90262	0.167	0.56	0
FRS2	0	-2.38919	0.089	0.482	0
UBR1	0	-2.05584	0.131	0.524	0
IRX2-DT	0	14.5136	0.393	0	0
FGD4	0	-1.70312	0.174	0.567	0
LHFPL6	0	-3.32943	0.08	0.473	0
XPR1	0	-2.47769	0.097	0.489	0
SMAD5	0	-1.5407	0.208	0.6	0
ZFPM2-AS1	0	-12.6828	0	0.392	0
GPC6	0	-7.31466	0.008	0.4	0
VPS13D	0	-1.67552	0.157	0.548	0
OSBPL9	0	-1.28732	0.244	0.635	0
RIT1	0	-2.08539	0.121	0.512	0
SLC35F5	0	-1.94309	0.131	0.522	0
CAB39	0	-1.70565	0.16	0.551	0
TRAK1	0	-1.81075	0.134	0.525	0
UMAD1	0	-2.14237	0.108	0.499	0
R3HDM2	0	-1.71855	0.162	0.553	0
PHB1	0	14.3617	0.391	0	0
SORL1	0	-2.32137	0.083	0.474	0
PPM1H	0	-3.8525	0.024	0.415	0
RABGAP1L	0	-1.38545	0.295	0.685	0
PID1	0	-2.43417	0.297	0.687	0
STXBP5	0	-3.19603	0.053	0.443	0
SIK2	0	-2.2036	0.097	0.487	0
KDM5A	0	-1.39569	0.194	0.584	0
DYNC1H1	0	-0.860772	0.313	0.703	0
F3	0	-12.4225	0	0.389	0
PHLDA1	0	-2.98704	0.039	0.428	0
ELF1	0	-1.63788	0.278	0.667	0
COX16	0	-1.04077	0.214	0.603	0
RABGAP1	0	-1.54532	0.194	0.583	0
CDC73	0	-1.83433	0.147	0.535	0
CAPN8	0	-1.81461	0.277	0.665	0
SCAF8	0	-2.25338	0.097	0.485	0
VCL	0	-1.79092	0.209	0.597	0
CHD6	0	-1.75393	0.143	0.531	0
COPA	0	-1.2158	0.279	0.666	0
FAM184A	0	-1.7079	0.244	0.631	0
UBAP2	0	-1.92016	0.144	0.531	0
MORF4L2	0	-1.00922	0.453	0.84	0
GXYLT2	0	-5.03513	0.013	0.399	0
HOMER1	0	-3.48649	0.053	0.439	0
ANKS1A	0	-2.08603	0.079	0.465	0
AEBP2	0	-2.04273	0.125	0.511	0
EP300	0	-1.45924	0.188	0.574	0
UBE2K	0	-1.16185	0.287	0.672	0
PTPN12	0	-1.30139	0.292	0.677	0
ARHGAP5	0	-1.13924	0.283	0.668	0
TMEM131	0	-1.88535	0.127	0.512	0
BAIAP2L1	0	-1.78719	0.16	0.545	0
MNAT1	0	-1.75007	0.171	0.556	0
GPATCH8	0	-1.74513	0.155	0.54	0
H1-10	0	14.6043	0.385	0	0
MAP7	0	-1.75532	0.191	0.576	0
LINC01184	0	-11.9641	0	0.384	0
CSPP1	0	-2.54451	0.075	0.459	0
GBF1	0	-2.07895	0.111	0.495	0
SPATS2	0	-2.11751	0.116	0.5	0
SMG6	0	-2.47423	0.084	0.468	0
CLTC	0	-0.958989	0.41	0.793	0
YES1	0	-1.57121	0.176	0.559	0
ADAMTSL4-AS1	0	-12.2427	0	0.383	0
GPBP1	0	-1.13107	0.356	0.739	0
CUL5	0	-1.37519	0.204	0.587	0
ARID2	0	-2.05775	0.101	0.484	0
CALU	0	-1.15423	0.305	0.688	0
ATXN10	0	-1.19501	0.323	0.706	0
RASA2	0	-2.25122	0.096	0.478	0
RNGTT	0	-3.12015	0.055	0.437	0
MARCH5	0	-11.877	0	0.382	0
C12orf49	0	-11.8998	0	0.382	0
SREBF1	0	-1.26032	0.215	0.597	0
CBFA2T2	0	-2.68669	0.078	0.46	0
MZT2A	0	-0.982979	0.328	0.71	0
FXR1	0	-1.03179	0.306	0.688	0
TC2N	0	-1.38683	0.309	0.691	0
ACBD3	0	-1.29236	0.234	0.615	0
TENT2	0	-2.05723	0.114	0.495	0
FCHSD2	0	-2.6433	0.08	0.461	0
SORBS2	0	-2.01973	0.199	0.58	0
SRSF4	0	-1.01869	0.39	0.77	0
ATG7	0	-2.95008	0.047	0.427	0
MBNL1	0	-1.89652	0.554	0.934	0
DHX15	0	-1.1822	0.274	0.654	0
RANBP9	0	-2.11661	0.119	0.499	0
TNRC18	0	-1.54407	0.16	0.54	0
SLC25A13	0	-2.10266	0.119	0.499	0
MALRD1	0	-5.4174	0.007	0.387	0
CNPY2	0	-0.976619	0.381	0.761	0
N4BP1	0	-1.49783	0.153	0.533	0
AHI1	0	-1.3067	0.294	0.673	0
TNRC6A	0	-1.47148	0.18	0.559	0
CTNNA1	0	-1.17893	0.518	0.897	0
DIAPH1	0	-1.61729	0.228	0.607	0
CPEB4	0	-1.35748	0.221	0.6	0
ADCY9	0	-2.03952	0.12	0.499	0
USP24	0	-2.25552	0.085	0.463	0
DENND5A	0	-2.80705	0.06	0.438	0
PHLPP1	0	-4.36623	0.022	0.4	0
FOXJ3	0	-1.85128	0.124	0.501	0
QARS	0	-11.7201	0	0.377	0
TPD52	0	-1.1392	0.372	0.749	0
DAPK1	0	-1.63364	0.226	0.603	0
IFT81	0	-2.29244	0.087	0.464	0
PGK1	0	-1.58893	0.537	0.914	0
DENND1B	0	-2.02666	0.108	0.484	0
EML4	0	-1.36908	0.35	0.726	0
SLC2A13	0	-2.51924	0.091	0.467	0
RASSF3	0	-2.9114	0.063	0.439	0
HECTD4	0	-2.13311	0.088	0.464	0
NXN	0	-2.134	0.102	0.478	0
LUC7L3	0	-0.792773	0.439	0.815	0
UBE4B	0	-2.35619	0.088	0.463	0
PBRM1	0	-1.25642	0.251	0.626	0
YEATS2	0	-2.4783	0.052	0.427	0
FRAS1	0	-5.45761	0.009	0.384	0
H4C3	0	14.9638	0.375	0	0
NFIA	0	-1.47493	0.302	0.676	0
SORCS2	0	-3.64857	0.044	0.418	0
FAM13B	0	-2.37212	0.092	0.466	0
RAPGEF5	0	-2.09544	0.152	0.526	0
ARHGAP32	0	-1.92087	0.166	0.54	0
RIOK3	0	-1.12601	0.251	0.625	0
IDH1	0	-1.25107	0.315	0.689	0
ANKRD28	0	-1.63819	0.283	0.656	0
SCMH1	0	-2.60088	0.086	0.459	0
AC008771.1	0	-11.8388	0	0.373	0
ROS1	0	-1.67079	0.254	0.627	0
AKR1C3	0	-2.66242	0.072	0.445	0
NAV2	0	-1.79589	0.162	0.535	0
CDK17	0	-2.95416	0.05	0.423	0
MAP4K5	0	-1.79742	0.136	0.509	0
INO80	0	-1.89111	0.132	0.505	0
CEACAM6	0	-0.45129	0.363	0.736	0
DLG3	0	-2.22565	0.104	0.477	0
TTTY14	0	-3.89703	0.046	0.419	0
USP15	0	-1.45186	0.176	0.548	0
FRK	0	-2.75624	0.074	0.446	0
SCD	0	-1.59316	0.602	0.974	0
STARD13	0	-2.31918	0.094	0.466	0
UGGT2	0	-2.40972	0.084	0.456	0
ABCA7	0	-1.84048	0.118	0.49	0
DOCK9	0	-1.81001	0.201	0.573	0
PPP4R3A	0	-1.35981	0.2	0.572	0
HNRNPD	0	-1.04261	0.428	0.799	0
PPP4R3B	0	-1.32686	0.21	0.581	0
CSNK1A1	0	-1.1346	0.486	0.857	0
BCKDHB	0	-2.23763	0.105	0.476	0
EPG5	0	-2.30954	0.084	0.455	0
BACH1	0	-1.79619	0.128	0.499	0
SYNE2	0	-0.856265	0.314	0.684	0
MARCKSL1	0	-2.39966	0.055	0.425	0
MIR181A1HG	0	-5.02473	0.011	0.381	0
TUT4	0	-1.24892	0.194	0.564	0
TNRC6B	0	-1.12962	0.283	0.652	0
SHB	0	-2.33243	0.1	0.469	0
SHLD2	0	-2.2488	0.093	0.462	0
CDK12	0	-1.38487	0.188	0.556	0
WDR70	0	-2.34508	0.092	0.46	0
NSD1	0	-1.4975	0.161	0.529	0
PDE7A	0	-2.49599	0.091	0.459	0
EIF3A	0	-1.13215	0.518	0.886	0
YWHAG	0	-1.27006	0.224	0.591	0
HMBOX1	0	-2.43452	0.08	0.447	0
RAD23B	0	-1.04294	0.347	0.714	0
KAT6B	0	-1.69307	0.141	0.508	0
EXPH5	0	-1.33831	0.211	0.578	0
RBMS2	0	-1.32099	0.224	0.591	0
ZFC3H1	0	-1.78996	0.128	0.495	0
LINC00511	0	-4.92861	0.026	0.393	0
CAVIN2	0	-1.64026	0.207	0.573	0
MAST4	0	-1.57871	0.351	0.717	0
MUC5B	0	-0.907018	0.032	0.398	0
DNAJA1	0	-0.674977	0.455	0.821	0
PBX1	0	-1.92824	0.141	0.506	0
NAP1L1	0	-1.49886	0.598	0.963	0
LATS2	0	-2.049	0.091	0.456	0
THSD4	0	-2.93014	0.081	0.446	0
MIR99AHG	0	-3.02719	0.051	0.416	0
MAP3K5	0	-2.54854	0.102	0.466	0
PIP5K1A	0	-1.76849	0.129	0.493	0
CHSY3	0	-5.27696	0.012	0.376	0
CNOT1	0	-1.27421	0.209	0.573	0
PAXBP1	0	-2.15728	0.086	0.45	0
MAP4K4	0	-1.91498	0.124	0.487	0
KIF13A	0	-1.93875	0.149	0.512	0
GTF2I	0	-0.826237	0.481	0.844	0
UBE3C	0	-1.70189	0.137	0.5	0
AP2B1	0	-1.1095	0.27	0.633	0
RBM47	0	-1.26603	0.427	0.789	0
GALNT1	0	-1.50251	0.187	0.549	0
HNRNPU	0	-1.02147	0.533	0.895	0
RAP1GDS1	0	-2.04494	0.092	0.454	0
KIF13B	0	-2.05374	0.137	0.499	0
ARHGAP42	0	-4.34891	0.02	0.382	0
CGNL1	0	-1.28993	0.242	0.604	0
MYO9A	0	-1.11485	0.261	0.623	0
NASP	0	-1.222	0.271	0.632	0
TLE1	0	-2.61014	0.078	0.439	0
LPAR1	0	-4.37954	0.016	0.377	0
ABL1	0	-2.31831	0.088	0.449	0
PTPN11	0	-1.1792	0.257	0.618	0
RSRC2	0	-0.802868	0.388	0.749	0
SPAG9	0	-1.01445	0.47	0.831	0
C20orf194	0	-11.9336	0	0.361	0
STK26	0	-2.23534	0.093	0.454	0
UBE2R2	0	-1.41321	0.201	0.561	0
ERO1A	0	-1.5654	0.172	0.532	0
HDLBP	0	-1.01213	0.499	0.859	0
GOLGA4	0	-1.05905	0.554	0.914	0
OPA1	0	-2.19364	0.099	0.459	0
AC112206.2	0	-12.8844	0	0.36	0
CCNH	0	-1.79837	0.155	0.515	0
DST	0	-0.578953	0.114	0.474	0
CCSER2	0	-1.43432	0.257	0.617	0
IPO7	0	-0.987003	0.355	0.715	0
VEZT	0	-1.22902	0.239	0.599	0
NUBPL	0	-3.10957	0.048	0.408	0
SPRING1	0	14.3651	0.36	0	0
WDR26	0	-1.404	0.197	0.556	0
ACTR3	0	-1.08618	0.316	0.675	0
DUOX1	0	2.78356	0.538	0.179	0
HDAC8	0	-2.10927	0.106	0.465	0
CCN1	0	-0.78482	0.366	0.725	0
RAB3GAP1	0	-1.49586	0.167	0.526	0
ZDHHC20	0	-1.59168	0.137	0.496	0
INTS6	0	-1.05294	0.204	0.563	0
TAOK1	0	-1.24051	0.197	0.555	0
WWC2	0	-1.84481	0.257	0.615	0
FNBP4	0	-1.05282	0.258	0.616	0
BAX	0	-1.03158	0.353	0.711	0
FRYL	0	-1.87598	0.102	0.459	0
PKN2	0	-1.08307	0.259	0.616	0
IP6K2	0	-1.21814	0.208	0.565	0
FAM162A	0	-1.20588	0.356	0.713	0
CCNG1	0	-1.20727	0.247	0.604	0
TXNDC5	0	-4.00276	0.021	0.378	0
PAFAH1B3	0	-1.41881	0.171	0.528	0
PIK3R1	0	-1.8734	0.102	0.458	0
PHF3	0	-0.940449	0.329	0.685	0
TOR1AIP2	0	-0.792608	0.35	0.706	0
WDR43	0	-1.61916	0.163	0.519	0
TMF1	0	-1.05804	0.278	0.634	0
BMP2K	0	-2.48873	0.061	0.417	0
PTCHD4	0	-8.60761	0.001	0.357	0
DLC1	0	-1.23695	0.498	0.854	0
ELP4	0	-3.72862	0.033	0.389	0
UVRAG	0	-1.64774	0.145	0.501	0
UBAC2	0	-1.61208	0.149	0.505	0
TIPARP	0	-0.956743	0.312	0.667	0
NOSTRIN	0	-2.71903	0.062	0.417	0
NEDD9	0	-0.800232	0.372	0.727	0
UNC13B	0	-1.39298	0.266	0.621	0
TOMM5	0	-0.679529	0.286	0.64	0
SHC3	0	-2.27974	0.107	0.461	0
PHC3	0	-1.62124	0.136	0.49	0
SASH1	0	-2.14592	0.096	0.45	0
AGR2	0	-1.46201	0.591	0.945	0
EXOC6	0	-2.30945	0.087	0.441	0
NCOA1	0	-1.62059	0.172	0.525	0
MYO1B	0	-0.825373	0.434	0.787	0
TUT7	0	-2.05498	0.105	0.458	0
PRRC2C	0	-0.726503	0.47	0.823	0
FARS2	0	-2.45123	0.082	0.435	0
COPB1	0	-0.930658	0.281	0.634	0
RBM26	0	-1.06888	0.262	0.615	0
SERPINA1	0	2.91144	0.719	0.366	0
MICU2	0	-1.45429	0.186	0.538	0
ADAM10	0	-1.38685	0.176	0.528	0
POU2F1	0	-2.2889	0.086	0.438	0
NOP58	0	-1.10044	0.279	0.631	0
RBM27	0	-2.4994	0.073	0.425	0
POLR2J3	0	-11.6901	0	0.352	0
VPS53	0	-1.74685	0.127	0.479	0
STX8	0	-1.48714	0.164	0.516	0
TSPAN5	0	-3.22783	0.044	0.395	0
CCND1	0	-1.32193	0.427	0.778	0
BBX	0	-1.12534	0.272	0.623	0
HIST1H1C	0	-12.0042	0	0.351	0
DDX6	0	-1.09395	0.232	0.583	0
CSNK1G1	0	-2.30216	0.082	0.433	0
PDXK	0	-0.778992	0.406	0.757	0
NDNF	0	-1.68763	0.189	0.539	0
APC	0	-1.92516	0.108	0.458	0
PRDM16	0	-2.47649	0.074	0.424	0
NEK7	0	-1.65206	0.147	0.497	0
JARID2	0	-2.41901	0.087	0.437	0
AK1	0	3.07776	0.73	0.38	0
WDR34	0	-11.6493	0	0.35	0
RABL6	0	-1.37093	0.178	0.527	0
CYP4B1	0	4.29962	0.47	0.121	0
EPB41L4A	0	-3.05318	0.031	0.38	0
TTC17	0	-1.21798	0.243	0.592	0
IDS	0	-0.917757	0.253	0.602	0
CD99_ENSG00000002586	0	14.3882	0.349	0	0
DOCK7	0	-2.63767	0.052	0.4	0
CYTOR	0	-2.2803	0.049	0.397	0
POLR2H	0	-0.908798	0.314	0.662	0
SMARCA5	0	-1.07113	0.428	0.776	0
BCL2L1	0	-1.00492	0.294	0.642	0
DCAF6	0	-1.59114	0.148	0.496	0
IQCB1	0	-2.47149	0.084	0.432	0
RAD50	0	-1.01367	0.242	0.59	0
SNHG7	0	-1.20446	0.546	0.894	0
SNX6	0	-0.941703	0.242	0.59	0
TRPM7	0	-1.44058	0.162	0.51	0
SFPQ	0	-0.775967	0.458	0.805	0
MYO6	0	-1.09794	0.417	0.764	0
ICA1	0	-1.49891	0.193	0.54	0
ARFGEF2	0	-1.90191	0.107	0.454	0
HILPDA	0	-3.75114	0.043	0.389	0
TCERG1	0	-1.44337	0.159	0.505	0
HIF1A-AS3	0	-6.81485	0.008	0.354	0
SPTLC2	0	-1.99915	0.101	0.447	0
SEPTIN9	0	-1.51328	0.156	0.502	0
BCLAF1	0	-0.809779	0.417	0.762	0
CCT2	0	-0.829417	0.332	0.677	0
BRWD1	0	-1.3254	0.191	0.536	0
USP53	0	-1.32431	0.23	0.575	0
STRBP	0	-1.70916	0.16	0.505	0
SPPL3	0	-1.43862	0.169	0.514	0
TMEM241	0	-2.54724	0.072	0.417	0
PRPF40A	0	-0.851191	0.338	0.682	0
ZFR	0	-1.12269	0.201	0.545	0
PPFIA1	0	-1.35667	0.184	0.528	0
CD46	0	-0.827514	0.531	0.875	0
SPTBN1	0	-0.703475	0.51	0.854	0
HSPD1	0	-1.03912	0.552	0.896	0
TRMT11	0	-1.88076	0.131	0.475	0
NSD3	0	-1.08801	0.275	0.619	0
SERPING1	0	8.73104	0.346	0.002	0
ZFP91	0	-1.45888	0.156	0.5	0
PDXDC1	0	-0.997087	0.26	0.604	0
GK	0	-2.32785	0.154	0.498	0
ATF2	0	-1.80126	0.111	0.454	0
NAA15	0	-1.51746	0.16	0.503	0
TP53BP1	0	-2.1722	0.079	0.422	0
JPT1	0	-0.869468	0.267	0.61	0
NRDC	0	-1.02464	0.259	0.601	0
MIR4435-2HG	0	-1.59149	0.08	0.422	0
GLG1	0	-1.02256	0.237	0.579	0
FZD6	0	-1.50741	0.123	0.464	0
ODR4	0	-1.65415	0.135	0.476	0
PPP4R2	0	-1.14727	0.227	0.568	0
XRN1	0	-1.56045	0.135	0.476	0
SENP5	0	-2.03095	0.099	0.44	0
APBB2	0	-2.11807	0.068	0.409	0
SPRY4-AS1	0	-6.21657	0.007	0.348	0
CCN2	0	-1.29282	0.159	0.5	0
SEMA3E	0	-3.3186	0.03	0.371	0
PCM1	0	-0.865173	0.354	0.695	0
PPP2R5E	0	-1.02429	0.277	0.618	0
HERC1	0	-1.36777	0.171	0.512	0
SPART	0	-1.16217	0.215	0.555	0
NDRG1	0	-1.44118	0.289	0.629	0
FN1	0	-1.98358	0.097	0.437	0
CUL1	0	-1.56168	0.166	0.506	0
INVS	0	-4.16372	0.022	0.362	0
BICD1	0	-3.76675	0.02	0.36	0
RBPJ	0	-0.986156	0.298	0.637	0
MAP3K2	0	-1.08825	0.242	0.581	0
SNX13	0	-1.41093	0.166	0.505	0
ARL5B	0	-1.4066	0.158	0.497	0
CWC27	0	-2.34709	0.121	0.459	0
PDZD8	0	-1.36543	0.193	0.531	0
NARS1	0	13.9789	0.338	0	0
MSH3	0	-2.22919	0.079	0.417	0
YAP1	0	-1.03758	0.369	0.707	0
MYL6B	0	-1.11421	0.225	0.563	0
KPNB1	0	-0.851135	0.345	0.682	0
PROS1	0	-1.27752	0.177	0.514	0
STARD4	0	-1.28599	0.179	0.516	0
SYNE1	0	-0.985197	0.443	0.78	0
ERRFI1	0	-0.489146	0.39	0.727	0
PPFIBP1	0	-1.6525	0.091	0.428	0
TRIP11	0	-0.990675	0.235	0.572	0
ACTN4	0	-0.863321	0.517	0.854	0
CEP350	0	-1.21179	0.196	0.532	0
GFPT1	0	-1.18706	0.34	0.676	0
AC098617.1	0	-12.2261	0	0.336	0
YTHDC1	0	-0.907805	0.31	0.646	0
SNAPC1	0	-2.71265	0.111	0.447	0
KCMF1	0	-1.60117	0.162	0.498	0
SP3	0	-1.69849	0.139	0.475	0
SCFD2	0	-3.70999	0.031	0.367	0
CCAR1	0	-1.11809	0.207	0.542	0
VEGFB	0	-1.05683	0.212	0.547	0
PPP2R3A	0	-2.06799	0.108	0.443	0
SLC38A1	0	-1.04137	0.336	0.671	0
AC079142.1	0	-12.1859	0	0.335	0
PELI1	0	-1.74287	0.168	0.503	0
CACNA1D	0	-4.18307	0.026	0.361	0
MAN1A2	0	-1.40785	0.194	0.528	0
AC079781.5	0	-11.7219	0	0.334	0
CNOT4	0	-1.18848	0.198	0.532	0
PTBP3	0	-0.980598	0.286	0.62	0
RNF111	0	-2.20309	0.068	0.402	0
CRYBG3	0	-2.06935	0.098	0.432	0
ECPAS	0	-1.54598	0.154	0.488	0
PNN	0	-0.78007	0.357	0.691	0
RPL17	0	-3.36747	0.659	0.993	0
MAP2K2	0	-0.927132	0.278	0.612	0
BZW1	0	-0.747095	0.44	0.773	0
DENND1A	0	-6.27231	0.005	0.338	0
PELI2	0	-2.95593	0.072	0.405	0
RYK	0	-1.41798	0.162	0.495	0
APOC1	0	3.38781	0.496	0.163	0
ERGIC1	0	-0.693721	0.351	0.683	0
BRD4	0	-0.85418	0.3	0.632	0
GNG12	0	-1.46972	0.153	0.485	0
VPS8	0	-2.17995	0.082	0.414	0
PAICS	0	-1.5414	0.139	0.471	0
SRP19	0	-1.20013	0.236	0.568	0
AVL9	0	-2.08932	0.098	0.43	0
CASD1	0	-1.62029	0.147	0.479	0
ANO6	0	-1.47458	0.094	0.426	0
CCDC88A	0	-2.57047	0.051	0.382	0
RPL22L1	0	-0.832594	0.461	0.792	0
DIP2C	0	-3.05853	0.039	0.37	0
PARP4	0	-1.56742	0.13	0.461	0
MRTFB	0	-1.88205	0.105	0.436	0
RBBP6	0	-0.898334	0.288	0.619	0
C19orf48	0	-11.633	0	0.331	0
ASB3	0	-2.27483	0.076	0.407	0
VPS54	0	-2.23905	0.087	0.418	0
KIAA0232	0	-1.52448	0.147	0.478	0
MTAP	0	-2.10046	0.097	0.428	0
NUTM2B-AS1	0	-1.13599	0.236	0.567	0
HSPB11	0	-11.5654	0	0.33	0
THADA	0	-2.42554	0.058	0.388	0
RHOQ	0	-1.26572	0.175	0.505	0
RASA1	0	-2.31463	0.072	0.402	0
ERCC6L2	0	-2.26331	0.068	0.398	0
MDK	0	-0.877373	0.111	0.441	0
MIB1	0	-1.70369	0.118	0.448	0
ABI2	0	-1.32644	0.145	0.475	0
EFNA5	0	-3.01933	0.097	0.427	0
MYO5C	0	-0.972244	0.248	0.578	0
DDIT4	0	-1.6306	0.126	0.455	0
PDE8A	0	-2.03658	0.115	0.444	0
RSL1D1	0	-0.745843	0.463	0.792	0
EPB41L3	0	-3.3252	0.041	0.37	0
MBD2	0	-1.30126	0.174	0.503	0
ZNF516	0	-2.56588	0.068	0.397	0
ZNF254	0	-2.51082	0.067	0.396	0
IGBP1	0	-0.847363	0.317	0.646	0
TET2	0	-2.02915	0.095	0.424	0
PRELID2	0	-4.31973	0.028	0.357	0
NAA35	0	-2.08212	0.089	0.418	0
RAB3GAP2	0	-1.57272	0.133	0.461	0
TBC1D9	0	-2.47202	0.057	0.385	0
MAGI2	0	-3.77989	0.047	0.375	0
WASL	0	-0.747489	0.329	0.657	0
CEP83	0	-2.63615	0.064	0.392	0
SMAD2	0	-0.939594	0.283	0.611	0
ARHGAP8	0	-2.4831	0.053	0.381	0
ASXL2	0	-1.71593	0.101	0.429	0
DUSP16	0	-1.67979	0.163	0.491	0
KPNA4	0	-1.16427	0.212	0.539	0
ACAP2	0	-1.07461	0.227	0.554	0
SUZ12	0	-1.11889	0.22	0.547	0
PREP	0	-2.6318	0.073	0.4	0
ATP6V1D	0	-0.830215	0.293	0.62	0
CSNK2A1	0	-1.27417	0.187	0.514	0
COL4A5	0	-2.50789	0.05	0.377	0
FAT1	0	-1.76247	0.099	0.426	0
MDFIC	0	-2.32902	0.089	0.416	0
EPC1	0	-1.02655	0.243	0.57	0
VPS13A	0	-0.932064	0.224	0.55	0
CELF1	0	-0.782455	0.36	0.686	0
SMG1	0	-0.96065	0.224	0.55	0
TAB2	0	-1.56812	0.13	0.456	0
PRICKLE1	0	-3.39416	0.052	0.378	0
C12orf45	0	-11.4969	0	0.326	0
KLF5	0	-0.678806	0.438	0.764	0
PMM2	0	-2.23709	0.072	0.398	0
ALPL	0	2.29665	0.491	0.165	0
ATAD2B	0	-1.97082	0.084	0.41	0
JPX	0	-1.22342	0.215	0.54	0
ST3GAL3	0	-3.05701	0.045	0.37	0
TRRAP	0	-2.33737	0.067	0.392	0
SLC9A3R2	0	-11.5639	0	0.325	0
ANKRD13C	0	-2.06232	0.088	0.413	0
KIF2A	0	-1.82493	0.093	0.418	0
TTC6	0	-4.05261	0.023	0.348	0
GPBP1L1	0	-1.13246	0.232	0.556	0
PRKCE	0	-2.55273	0.072	0.396	0
NR2F1-AS1	0	-7.78532	0.003	0.327	0
TDRP	0	-2.17243	0.08	0.404	0
BMP4	0	-3.35043	0.042	0.366	0
TLK2	0	-1.74314	0.118	0.442	0
ATP8B1	0	-1.84198	0.137	0.461	0
TPR	0	-0.687134	0.353	0.676	0
TMEM131L	0	-3.13195	0.043	0.366	0
ILRUN	0	-1.27553	0.187	0.51	0
TM9SF3	0	-0.799324	0.317	0.64	0
RTN3	0	-0.706354	0.388	0.711	0
SEPTIN10	0	-0.994241	0.181	0.503	0
COPB2	0	-0.836416	0.291	0.613	0
RPTOR	0	-2.83201	0.039	0.361	0
ESCO1	0	-1.55511	0.13	0.452	0
GNAI1	0	-1.98172	0.097	0.419	0
LINC00513	0	-3.66733	0.031	0.353	0
FBXW11	0	-1.20778	0.218	0.539	0
NCOR1	0	-0.701813	0.344	0.665	0
CDC14B	0	-2.96565	0.041	0.362	0
NRGN	0	3.79299	0.404	0.083	0
SKA2	0	-1.65826	0.128	0.449	0
FAAH2	0	-2.68417	0.053	0.374	0
CARMIL1	0	-1.55368	0.161	0.482	0
BNIP3L	0	-0.775961	0.517	0.838	0
LMO7	0	-1.24032	0.626	0.947	0
SERBP1	0	-0.830926	0.578	0.898	0
RAB1A	0	-0.745711	0.469	0.789	0
EIF4B	0	-0.847699	0.594	0.914	0
ACTR2	0	-0.821468	0.337	0.657	0
TBC1D8	0	-3.28155	0.039	0.359	0
SREK1	0	-0.781019	0.31	0.63	0
TNPO1	0	-1.28017	0.172	0.492	0
NUTM2A-AS1	0	-1.58204	0.105	0.425	0
TNKS2	0	-1.18034	0.183	0.503	0
ARHGEF12	0	-0.956998	0.301	0.621	0
RBM25	0	-0.654646	0.447	0.767	0
BZW2	0	-1.14074	0.244	0.564	0
CDC42SE2	0	-1.4113	0.173	0.492	0
FOCAD	0	-2.68409	0.053	0.372	0
STX5	0	-1.43546	0.192	0.511	0
TMC5	0	-0.787592	0.418	0.737	0
MYH10	0	-2.71163	0.043	0.362	0
CTNNAL1	0	-1.46912	0.164	0.483	0
LNX2	0	-1.28824	0.227	0.545	0
TOP1	0	-0.952514	0.572	0.89	0
CREB5	0	-5.00081	0.009	0.327	0
QSER1	0	-1.9592	0.084	0.402	0
ZNRF3	0	-1.87764	0.127	0.445	0
PLPP1	0	-1.78439	0.098	0.416	0
EPB41L4A-AS1	0	-1.1933	0.248	0.566	0
YWHAZ	0	-0.699534	0.551	0.869	0
MPRIP	0	-0.971646	0.255	0.573	0
CDYL	0	-2.42559	0.058	0.375	0
CHD8	0	-1.53585	0.126	0.443	0
HOOK3	0	-0.836441	0.259	0.576	0
ARFGAP3	0	-1.0913	0.28	0.597	0
ARAP2	0	-1.1645	0.139	0.455	0
SLC10A7	0	-3.05372	0.042	0.358	0
SLC2A3	0	-1.71761	0.18	0.496	0
CATSPERB	0	-5.77285	0.008	0.324	0
USP9Y	0	-2.74486	0.059	0.375	0
CEP85L	0	-3.55697	0.033	0.349	0
MGMT	0	-0.942353	0.254	0.57	0
ATP5PO	0	-0.488237	0.515	0.831	0
ARL3	0	-0.995195	0.225	0.54	0
TM7SF3	0	-1.17621	0.223	0.538	0
RBM39	0	-0.711778	0.58	0.895	0
MIA3	0	-1.08615	0.179	0.494	0
LIX1-AS1	0	-7.73029	0.002	0.317	0
RAB32	0	-1.0016	0.191	0.506	0
SEPTIN7	0	-0.555153	0.407	0.722	0
TASOR2	0	-1.59771	0.122	0.437	0
SLC41A2	0	-2.61656	0.055	0.37	0
COG6	0	-2.40392	0.072	0.387	0
MBTD1	0	-2.87065	0.045	0.36	0
ZFP36	0	3.59743	0.748	0.433	0
RAB22A	0	-1.31925	0.177	0.492	0
MTHFD2	0	-1.30807	0.166	0.481	0
TXNL1	0	-0.680535	0.392	0.707	0
SWAP70	0	-1.21104	0.213	0.527	0
SEPTIN2	0	-0.568854	0.442	0.756	0
DIAPH3	0	-4.4117	0.02	0.334	0
CBR3-AS1	0	-11.6106	0	0.314	0
FAM207A	0	-11.3995	0	0.314	0
SGMS2	0	-0.931376	0.398	0.712	0
IGF2R	0	-1.01897	0.258	0.572	0
KMT5B	0	-1.37606	0.17	0.484	0
RABEP1	0	-1.29411	0.168	0.482	0
[truncated: 3,265 more rows]
