# Supplementary material for: Interferon-γ selectively promotes survival of alveolar progenitor cells in a human lung organoid model
Source: EMBO J. 2026 Apr 16;45(10):3364–95. doi: 10.1038/s44318-026-00774-4 (PMC13187038; doi:10.1038/s44318-026-00774-4)
Supplement: Supplementary file 7 — Source data Fig. 1 [file 44318_2026_774_MOESM7_ESM.zip]

Archive with 40 entries (31 files):
- Figure 1/
- Figure 1/.DS_Store
- __MACOSX/Figure 1/._.DS_Store
- Figure 1/I/
- Figure 1/G/
- Figure 1/F/
- Figure 1/H/
- Figure 1/J/
- Figure 1/C/
- Figure 1/E/
- Figure 1/B/
- Figure 1/I/4x 54 C6+.TIF
- __MACOSX/Figure 1/I/._4x 54 C6+.TIF
- Figure 1/I/4x 53 C6-.TIF
- __MACOSX/Figure 1/I/._4x 53 C6-.TIF
- Figure 1/I/4x 54 C6-TIF.TIF
- __MACOSX/Figure 1/I/._4x 54 C6-TIF.TIF
- Figure 1/I/4x 53 C6+.TIF
- __MACOSX/Figure 1/I/._4x 53 C6+.TIF
- Figure 1/G/qPCR results.xlsx
- __MACOSX/Figure 1/G/._qPCR results.xlsx
- Figure 1/F/Flow analysis with percentages.pdf
- __MACOSX/Figure 1/F/._Flow analysis with percentages.pdf
- Figure 1/H/Organoid counting.xlsx
- __MACOSX/Figure 1/H/._Organoid counting.xlsx
- Figure 1/H/Cell Titer Glo results.xlsx
- __MACOSX/Figure 1/H/._Cell Titer Glo results.xlsx
- Figure 1/J/qPCR results.xlsx
- __MACOSX/Figure 1/J/._qPCR results.xlsx
- Figure 1/C/Number of passages organoids.xlsx
- Figure 1/E/DAPI.tif
- __MACOSX/Figure 1/E/._DAPI.tif
- Figure 1/E/CEACAM6.tif
- __MACOSX/Figure 1/E/._CEACAM6.tif
- Figure 1/E/SFTPC.tif
- __MACOSX/Figure 1/E/._SFTPC.tif
- Figure 1/E/merge.tif
- __MACOSX/Figure 1/E/._merge.tif
- Figure 1/B/CTG results.xlsx
- __MACOSX/Figure 1/B/._CTG results.xlsx
