# Supplementary material for: Interferon-γ selectively promotes survival of alveolar progenitor cells in a human lung organoid model
Source: EMBO J. 2026 Apr 16;45(10):3364–95. doi: 10.1038/s44318-026-00774-4 (PMC13187038; doi:10.1038/s44318-026-00774-4)
Supplement: Supplementary file 7 — Source data Fig. 1 [file 44318_2026_774_MOESM7_ESM.zip › Figure 1/G/qPCR results.xlsx]

## Sheet: raw data
File Name	250801 qPCR sorted C+ and C- cells.pcrd
Created By User	admin
Notes
ID
Run Started	08/01/2025 12:46:46 UTC
Run Ended	08/01/2025 14:11:47 UTC
Sample Vol	12
Lid Temp	95
Protocol File Name	standardprotocol.prcl
Plate Setup File Name	Quick Plate_384 wells_SYBR Only.pltd
Base Serial Number	CT004376
Optical Head Serial Number	786BR2461
CFX Maestro Version	4.1.2433.1219.
Well group	All Wells
Amplification step	4
Melt step	6
Well	Fluor	Target	Replicate	Sample	Cq	Starting Quantity (SQ)	Cq Mean	Cq Std. Dev
A01	SYBR						0	0
B02	SYBR	Actin	1	1	22.3648		22.1611	0.288027
B03	SYBR	Actin	8	2	21.8079		21.4452	0.512948
B04	SYBR	Actin	15	3	21.7278		21.5798	0.209316
B05	SYBR	Actin	22	4	17.9045		17.4571	0.632736
B06	SYBR	Actin	29	5	21.9534		21.9355	0.0252573
B07	SYBR	Actin	36	6	23.0553		22.8612	0.274419
B08	SYBR	Actin	43	7	15.833		15.7349	0.138605
B09	SYBR	Actin	50	8	21.9555		22.1469	0.270669
B10	SYBR	Actin	57	9	22.1945		21.9945	0.282832
B11	SYBR	Actin	64	10	17.4437		17.2922	0.21435
B12	SYBR	Actin	71	11	21.6243		21.3802	0.345215
B13	SYBR	Actin	78	12	21.442		21.2799	0.229232
C02	SYBR	Actin	1	1	21.9574		22.1611	0.288027
C03	SYBR	Actin	8	2	21.0824		21.4452	0.512948
C04	SYBR	Actin	15	3	21.4318		21.5798	0.209316
C05	SYBR	Actin	22	4	17.0097		17.4571	0.632736
C06	SYBR	Actin	29	5	21.9176		21.9355	0.0252573
C07	SYBR	Actin	36	6	22.6672		22.8612	0.274419
C08	SYBR	Actin	43	7	15.6369		15.7349	0.138605
C09	SYBR	Actin	50	8	22.3383		22.1469	0.270669
C10	SYBR	Actin	57	9	21.7945		21.9945	0.282832
C11	SYBR	Actin	64	10	17.1406		17.2922	0.21435
C12	SYBR	Actin	71	11	21.1361		21.3802	0.345215
C13	SYBR	Actin	78	12	21.1178		21.2799	0.229232
D02	SYBR	SFTPC	2	1	18.4786		18.3611	0.166115
D03	SYBR	SFTPC	9	2	18.2535		18.2111	0.0598667
D04	SYBR	SFTPC	16	3	17.6924		17.7395	0.0666046
D05	SYBR	SFTPC	23	4	12.0898		12.022	0.0958385
D06	SYBR	SFTPC	30	5	16.534		16.5693	0.0498839
D07	SYBR	SFTPC	37	6	17.2333		17.1909	0.0599613
D08	SYBR	SFTPC	44	7	11.3434		11.4557	0.158851
D09	SYBR	SFTPC	51	8	21.4085		21.3628	0.064565
D10	SYBR	SFTPC	58	9	17.4452		17.3937	0.0727965
D11	SYBR	SFTPC	65	10	12.3352		12.3029	0.0456701
D12	SYBR	SFTPC	72	11	16.8981		16.9554	0.080934
D13	SYBR	SFTPC	79	12	16.1948		16.1978	0.00424527
E02	SYBR	SFTPC	2	1	18.2437		18.3611	0.166115
E03	SYBR	SFTPC	9	2	18.1688		18.2111	0.0598667
E04	SYBR	SFTPC	16	3	17.7866		17.7395	0.0666046
E05	SYBR	SFTPC	23	4	11.9543		12.022	0.0958385
E06	SYBR	SFTPC	30	5	16.6046		16.5693	0.0498839
E07	SYBR	SFTPC	37	6	17.1485		17.1909	0.0599613
E08	SYBR	SFTPC	44	7	11.5681		11.4557	0.158851
E09	SYBR	SFTPC	51	8	21.3172		21.3628	0.064565
E10	SYBR	SFTPC	58	9	17.3423		17.3937	0.0727965
E11	SYBR	SFTPC	65	10	12.2706		12.3029	0.0456701
E12	SYBR	SFTPC	72	11	17.0126		16.9554	0.080934
E13	SYBR	SFTPC	79	12	16.2008		16.1978	0.00424527
F02	SYBR	LAMP3	3	1	25.2038		25.1752	0.0405066
F03	SYBR	LAMP3	10	2	25.1893		25.3823	0.273016
F04	SYBR	LAMP3	17	3	25.2381		25.1483	0.12692
F05	SYBR	LAMP3	24	4	21.6884		21.3414	0.490721
F06	SYBR	LAMP3	31	5	26.1453		26.2356	0.127729
F07	SYBR	LAMP3	38	6	27.0224		26.7788	0.344498
F08	SYBR	LAMP3	45	7	19.27		19.2061	0.0903789
F09	SYBR	LAMP3	52	8	28.1359		28.1552	0.0273215
F10	SYBR	LAMP3	59	9	25.6142		25.5276	0.122408
F11	SYBR	LAMP3	66	10	20.4411		20.4737	0.0460174
F12	SYBR	LAMP3	73	11	25.2556		25.2541	0.00210265
F13	SYBR	LAMP3	80	12	25.0243		24.883	0.199872
G02	SYBR	LAMP3	3	1	25.1466		25.1752	0.0405066
G03	SYBR	LAMP3	10	2	25.5754		25.3823	0.273016
G04	SYBR	LAMP3	17	3	25.0586		25.1483	0.12692
G05	SYBR	LAMP3	24	4	20.9944		21.3414	0.490721
G06	SYBR	LAMP3	31	5	26.326		26.2356	0.127729
G07	SYBR	LAMP3	38	6	26.5352		26.7788	0.344498
G08	SYBR	LAMP3	45	7	19.1422		19.2061	0.0903789
G09	SYBR	LAMP3	52	8	28.1745		28.1552	0.0273215
G10	SYBR	LAMP3	59	9	25.4411		25.5276	0.122408
G11	SYBR	LAMP3	66	10	20.5062		20.4737	0.0460174
G12	SYBR	LAMP3	73	11	25.2527		25.2541	0.00210265
G13	SYBR	LAMP3	80	12	24.7417		24.883	0.199872
H02	SYBR	CEACAM6	4	1	23.3021		23.3638	0.0871675
H03	SYBR	CEACAM6	11	2	22.764		22.7677	0.00520568
H04	SYBR	CEACAM6	18	3	29.6486		29.6494	0.00114473
H05	SYBR	CEACAM6	25	4	17.1771		17.0851	0.130064
H06	SYBR	CEACAM6	32	5	22.1407		22.2865	0.206099
H07	SYBR	CEACAM6	39	6	29.0013		28.9887	0.0177983
H08	SYBR	CEACAM6	46	7	17.0189		17.1044	0.120905
H09	SYBR	CEACAM6	53	8	22.4193		22.5679	0.210161
H10	SYBR	CEACAM6	60	9	30.5339		30.3288	0.29014
H11	SYBR	CEACAM6	67	10	18.6656		18.8105	0.204903
H12	SYBR	CEACAM6	74	11	22.2803		22.2368	0.061469
H13	SYBR	CEACAM6	81	12	29.6378		29.5024	0.191441
I02	SYBR	CEACAM6	4	1	23.4254		23.3638	0.0871675
I03	SYBR	CEACAM6	11	2	22.7713		22.7677	0.00520568
I04	SYBR	CEACAM6	18	3	29.6502		29.6494	0.00114473
I05	SYBR	CEACAM6	25	4	16.9932		17.0851	0.130064
I06	SYBR	CEACAM6	32	5	22.4322		22.2865	0.206099
I07	SYBR	CEACAM6	39	6	28.9761		28.9887	0.0177983
I08	SYBR	CEACAM6	46	7	17.1899		17.1044	0.120905
I09	SYBR	CEACAM6	53	8	22.7165		22.5679	0.210161
I10	SYBR	CEACAM6	60	9	30.1236		30.3288	0.29014
I11	SYBR	CEACAM6	67	10	18.9553		18.8105	0.204903
I12	SYBR	CEACAM6	74	11	22.1934		22.2368	0.061469
I13	SYBR	CEACAM6	81	12	29.3671		29.5024	0.191441
J02	SYBR	SCGB3A1	5	1	24.9979		25.0808	0.117197
J03	SYBR	SCGB3A1	12	2	25.0465		24.7692	0.392257
J04	SYBR	SCGB3A1	19	3	30.0349		29.8699	0.233309
J05	SYBR	SCGB3A1	26	4	19.3845		19.256	0.181732
J06	SYBR	SCGB3A1	33	5	24.0313		23.9074	0.175261
J07	SYBR	SCGB3A1	40	6	29.0062		28.8385	0.237107
J08	SYBR	SCGB3A1	47	7	14.5775		14.584	0.00915684
J09	SYBR	SCGB3A1	54	8	19.5615		19.7126	0.213756
J10	SYBR	SCGB3A1	61	9	25.0722		25.0396	0.0460564
J11	SYBR	SCGB3A1	68	10	17.4799		17.2895	0.269232
J12	SYBR	SCGB3A1	75	11	19.8192		19.7576	0.0870892
J13	SYBR	SCGB3A1	82	12	27.7005		27.5292	0.242249
K02	SYBR	SCGB3A1	5	1	25.1636		25.0808	0.117197
K03	SYBR	SCGB3A1	12	2	24.4918		24.7692	0.392257
K04	SYBR	SCGB3A1	19	3	29.7049		29.8699	0.233309
K05	SYBR	SCGB3A1	26	4	19.1275		19.256	0.181732
K06	SYBR	SCGB3A1	33	5	23.7834		23.9074	0.175261
K07	SYBR	SCGB3A1	40	6	28.6708		28.8385	0.237107
K08	SYBR	SCGB3A1	47	7	14.5904		14.584	0.00915684
K09	SYBR	SCGB3A1	54	8	19.8638		19.7126	0.213756
K10	SYBR	SCGB3A1	61	9	25.007		25.0396	0.0460564
K11	SYBR	SCGB3A1	68	10	17.0991		17.2895	0.269232
K12	SYBR	SCGB3A1	75	11	19.696		19.7576	0.0870892
K13	SYBR	SCGB3A1	82	12	27.3579		27.5292	0.242249
L02	SYBR	SCGB3A2	6	1	27.0349		27.0842	0.0698447
L03	SYBR	SCGB3A2	13	2	26.0734		26.0222	0.072454
L04	SYBR	SCGB3A2	20	3	28.0367		28.1218	0.120432
L05	SYBR	SCGB3A2	27	4	20.9422		20.7894	0.21617
L06	SYBR	SCGB3A2	34	5	26.2812		26.4455	0.232289
L07	SYBR	SCGB3A2	41	6	28.4194		28.54	0.170667
L08	SYBR	SCGB3A2	48	7	16.6344		16.6576	0.0328353
L09	SYBR	SCGB3A2	55	8	23.3142		23.4095	0.134666
L10	SYBR	SCGB3A2	62	9	25.8399		25.7525	0.123559
L11	SYBR	SCGB3A2	69	10	20.0777		20.1446	0.0946623
L12	SYBR	SCGB3A2	76	11	24.6033		24.7064	0.145817
L13	SYBR	SCGB3A2	83	12	25.6819		25.7979	0.164111
M02	SYBR	SCGB3A2	6	1	27.1336		27.0842	0.0698447
M03	SYBR	SCGB3A2	13	2	25.971		26.0222	0.072454
M04	SYBR	SCGB3A2	20	3	28.207		28.1218	0.120432
M05	SYBR	SCGB3A2	27	4	20.6365		20.7894	0.21617
M06	SYBR	SCGB3A2	34	5	26.6097		26.4455	0.232289
M07	SYBR	SCGB3A2	41	6	28.6607		28.54	0.170667
M08	SYBR	SCGB3A2	48	7	16.6808		16.6576	0.0328353
M09	SYBR	SCGB3A2	55	8	23.5047		23.4095	0.134666
M10	SYBR	SCGB3A2	62	9	25.6652		25.7525	0.123559
M11	SYBR	SCGB3A2	69	10	20.2115		20.1446	0.0946623
M12	SYBR	SCGB3A2	76	11	24.8095		24.7064	0.145817
M13	SYBR	SCGB3A2	83	12	25.914		25.7979	0.164111
N02	SYBR	SFTPB	7	1	20.6764		20.6188	0.0815613
N03	SYBR	SFTPB	14	2	20.2704		20.2322	0.0539446
N04	SYBR	SFTPB	21	3	21.1909		21.105	0.121585
N05	SYBR	SFTPB	28	4	16.8249		16.5669	0.364919
N06	SYBR	SFTPB	35	5	21.4048		21.5012	0.136345
N07	SYBR	SFTPB	42	6	23.0923		23.0121	0.113334
N08	SYBR	SFTPB	49	7	14.622		14.5689	0.0749878
N09	SYBR	SFTPB	56	8	20.3995		20.5684	0.238852
N10	SYBR	SFTPB	63	9	22.0381		22.1662	0.181224
N11	SYBR	SFTPB	70	10	16.4356		16.4752	0.0560384
N12	SYBR	SFTPB	77	11	20.5977		20.6233	0.0361696
N13	SYBR	SFTPB	84	12	21.3792		21.3328	0.0655846
O02	SYBR	SFTPB	7	1	20.5611		20.6188	0.0815613
O03	SYBR	SFTPB	14	2	20.1941		20.2322	0.0539446
O04	SYBR	SFTPB	21	3	21.019		21.105	0.121585
O05	SYBR	SFTPB	28	4	16.3089		16.5669	0.364919
O06	SYBR	SFTPB	35	5	21.5976		21.5012	0.136345
O07	SYBR	SFTPB	42	6	22.932		23.0121	0.113334
O08	SYBR	SFTPB	49	7	14.5159		14.5689	0.0749878
O09	SYBR	SFTPB	56	8	20.7373		20.5684	0.238852
O10	SYBR	SFTPB	63	9	22.2944		22.1662	0.181224
O11	SYBR	SFTPB	70	10	16.5149		16.4752	0.0560384
O12	SYBR	SFTPB	77	11	20.6489		20.6233	0.0361696
O13	SYBR	SFTPB	84	12	21.2865		21.3328	0.0655846

## Sheet: norm to HKG
Target	Sample	Cq	Cq Mean	Cq Std. Dev	normalized to HKG
Actin	1	22.3648	22.1611	0.288027
Actin	1	21.9574	22.1611	0.288027
Actin	2	21.8079	21.4452	0.512948
Actin	2	21.0824	21.4452	0.512948
Actin	3	21.7278	21.5798	0.209316
Actin	3	21.4318	21.5798	0.209316
Actin	4	17.9045	17.4571	0.632736
Actin	4	17.0097	17.4571	0.632736
Actin	5	21.9534	21.9355	0.0252573
Actin	5	21.9176	21.9355	0.0252573
Actin	6	23.0553	22.8612	0.274419
Actin	6	22.6672	22.8612	0.274419
Actin	7	15.833	15.7349	0.138605
Actin	7	15.6369	15.7349	0.138605
Actin	8	21.9555	22.1469	0.270669
Actin	8	22.3383	22.1469	0.270669
Actin	9	22.1945	21.9945	0.282832
Actin	9	21.7945	21.9945	0.282832
Actin	10	17.4437	17.2922	0.21435
Actin	10	17.1406	17.2922	0.21435
Actin	11	21.6243	21.3802	0.345215
Actin	11	21.1361	21.3802	0.345215
Actin	12	21.442	21.2799	0.229232
Actin	12	21.1178	21.2799	0.229232
CEACAM6	1	23.3021	23.3638	0.0871675	1.20265
CEACAM6	1	23.4254	23.3638	0.0871675
CEACAM6	2	22.764	22.7677	0.00520568	1.3225
CEACAM6	2	22.7713	22.7677	0.00520568
CEACAM6	3	29.6486	29.6494	0.00114473	8.06954
CEACAM6	3	29.6502	29.6494	0.00114473
CEACAM6	4	17.1771	17.0851	0.130064	-0.371917
CEACAM6	4	16.9932	17.0851	0.130064
CEACAM6	5	22.1407	22.2865	0.206099	0.350972
CEACAM6	5	22.4322	22.2865	0.206099
CEACAM6	6	29.0013	28.9887	0.0177983	6.12743
CEACAM6	6	28.9761	28.9887	0.0177983
CEACAM6	7	17.0189	17.1044	0.120905	1.36949
CEACAM6	7	17.1899	17.1044	0.120905
CEACAM6	8	22.4193	22.5679	0.210161	0.420947
CEACAM6	8	22.7165	22.5679	0.210161
CEACAM6	9	30.5339	30.3288	0.29014	8.33426
CEACAM6	9	30.1236	30.3288	0.29014
CEACAM6	10	18.6656	18.8105	0.204903	1.5183
CEACAM6	10	18.9553	18.8105	0.204903
CEACAM6	11	22.2803	22.2368	0.061469	0.856652
CEACAM6	11	22.1934	22.2368	0.061469
CEACAM6	12	29.6378	29.5024	0.191441	8.22256
CEACAM6	12	29.3671	29.5024	0.191441
LAMP3	1	25.2038	25.1752	0.0405066	3.01409
LAMP3	1	25.1466	25.1752	0.0405066
LAMP3	2	25.1893	25.3823	0.273016	3.93715
LAMP3	2	25.5754	25.3823	0.273016
LAMP3	3	25.2381	25.1483	0.12692	3.56848
LAMP3	3	25.0586	25.1483	0.12692
LAMP3	4	21.6884	21.3414	0.490721	3.88432
LAMP3	4	20.9944	21.3414	0.490721
LAMP3	5	26.1453	26.2356	0.127729	4.30014
LAMP3	5	26.326	26.2356	0.127729
LAMP3	6	27.0224	26.7788	0.344498	3.91757
LAMP3	6	26.5352	26.7788	0.344498
LAMP3	7	19.27	19.2061	0.0903789	3.47118
LAMP3	7	19.1422	19.2061	0.0903789
LAMP3	8	28.1359	28.1552	0.0273215	6.00827
LAMP3	8	28.1745	28.1552	0.0273215
LAMP3	9	25.6142	25.5276	0.122408	3.53312
LAMP3	9	25.4411	25.5276	0.122408
LAMP3	10	20.4411	20.4737	0.0460174	3.18152
LAMP3	10	20.5062	20.4737	0.0460174
LAMP3	11	25.2556	25.2541	0.00210265	3.87397
LAMP3	11	25.2527	25.2541	0.00210265
LAMP3	12	25.0243	24.883	0.199872	3.60312
LAMP3	12	24.7417	24.883	0.199872
SCGB3A1	1	24.9979	25.0808	0.117197	2.91965
SCGB3A1	1	25.1636	25.0808	0.117197
SCGB3A1	2	25.0465	24.7692	0.392257	3.32402
SCGB3A1	2	24.4918	24.7692	0.392257
SCGB3A1	3	30.0349	29.8699	0.233309	8.29005
SCGB3A1	3	29.7049	29.8699	0.233309
SCGB3A1	4	19.3845	19.256	0.181732	1.79894
SCGB3A1	4	19.1275	19.256	0.181732
SCGB3A1	5	24.0313	23.9074	0.175261	1.97187
SCGB3A1	5	23.7834	23.9074	0.175261
SCGB3A1	6	29.0062	28.8385	0.237107	5.97726
SCGB3A1	6	28.6708	28.8385	0.237107
SCGB3A1	7	14.5775	14.584	0.00915684	-1.15097
SCGB3A1	7	14.5904	14.584	0.00915684
SCGB3A1	8	19.5615	19.7126	0.213756	-2.43429
SCGB3A1	8	19.8638	19.7126	0.213756
SCGB3A1	9	25.0722	25.0396	0.0460564	3.04508
SCGB3A1	9	25.007	25.0396	0.0460564
SCGB3A1	10	17.4799	17.2895	0.269232	-0.00266174
SCGB3A1	10	17.0991	17.2895	0.269232
SCGB3A1	11	19.8192	19.7576	0.0870892	-1.62256
SCGB3A1	11	19.696	19.7576	0.0870892
SCGB3A1	12	27.7005	27.5292	0.242249	6.24934
SCGB3A1	12	27.3579	27.5292	0.242249
SCGB3A2	1	27.0349	27.0842	0.0698447	4.92313
SCGB3A2	1	27.1336	27.0842	0.0698447
SCGB3A2	2	26.0734	26.0222	0.072454	4.57705
SCGB3A2	2	25.971	26.0222	0.072454
SCGB3A2	3	28.0367	28.1218	0.120432	6.542
SCGB3A2	3	28.207	28.1218	0.120432
SCGB3A2	4	20.9422	20.7894	0.21617	3.33233
SCGB3A2	4	20.6365	20.7894	0.21617
SCGB3A2	5	26.2812	26.4455	0.232289	4.50996
SCGB3A2	5	26.6097	26.4455	0.232289
SCGB3A2	6	28.4194	28.54	0.170667	5.67879
SCGB3A2	6	28.6607	28.54	0.170667
SCGB3A2	7	16.6344	16.6576	0.0328353	0.922625
SCGB3A2	7	16.6808	16.6576	0.0328353
SCGB3A2	8	23.3142	23.4095	0.134666	1.26252
SCGB3A2	8	23.5047	23.4095	0.134666
SCGB3A2	9	25.8399	25.7525	0.123559	3.75802
SCGB3A2	9	25.6652	25.7525	0.123559
SCGB3A2	10	20.0777	20.1446	0.0946623	2.85243
SCGB3A2	10	20.2115	20.1446	0.0946623
SCGB3A2	11	24.6033	24.7064	0.145817	3.32623
SCGB3A2	11	24.8095	24.7064	0.145817
SCGB3A2	12	25.6819	25.7979	0.164111	4.51808
SCGB3A2	12	25.914	25.7979	0.164111
SFTPB	1	20.6764	20.6188	0.0815613	-1.54234
SFTPB	1	20.5611	20.6188	0.0815613
SFTPB	2	20.2704	20.2322	0.0539446	-1.21292
SFTPB	2	20.1941	20.2322	0.0539446
SFTPB	3	21.1909	21.105	0.121585	-0.474864
SFTPB	3	21.019	21.105	0.121585
SFTPB	4	16.8249	16.5669	0.364919	-0.890163
SFTPB	4	16.3089	16.5669	0.364919
SFTPB	5	21.4048	21.5012	0.136345	-0.434311
SFTPB	5	21.5976	21.5012	0.136345
SFTPB	6	23.0923	23.0121	0.113334	0.150867
SFTPB	6	22.932	23.0121	0.113334
SFTPB	7	14.622	14.5689	0.0749878	-1.16601
SFTPB	7	14.5159	14.5689	0.0749878
SFTPB	8	20.3995	20.5684	0.238852	-1.57855
SFTPB	8	20.7373	20.5684	0.238852
SFTPB	9	22.0381	22.1662	0.181224	0.171721
SFTPB	9	22.2944	22.1662	0.181224
SFTPB	10	16.4356	16.4752	0.0560384	-0.816909
SFTPB	10	16.5149	16.4752	0.0560384
SFTPB	11	20.5977	20.6233	0.0361696	-0.756886
SFTPB	11	20.6489	20.6233	0.0361696
SFTPB	12	21.3792	21.3328	0.0655846	0.05298
SFTPB	12	21.2865	21.3328	0.0655846
SFTPC	1	18.4786	18.3611	0.166115	-3.79996
SFTPC	1	18.2437	18.3611	0.166115
SFTPC	2	18.2535	18.2111	0.0598667	-3.23401
SFTPC	2	18.1688	18.2111	0.0598667
SFTPC	3	17.6924	17.7395	0.0666046	-3.84029
SFTPC	3	17.7866	17.7395	0.0666046
SFTPC	4	12.0898	12.022	0.0958385	-5.43503
SFTPC	4	11.9543	12.022	0.0958385
SFTPC	5	16.534	16.5693	0.0498839	-5.36618
SFTPC	5	16.6046	16.5693	0.0498839
SFTPC	6	17.2333	17.1909	0.0599613	-5.67033
SFTPC	6	17.1485	17.1909	0.0599613
SFTPC	7	11.3434	11.4557	0.158851	-4.27922
SFTPC	7	11.5681	11.4557	0.158851
SFTPC	8	21.4085	21.3628	0.064565	-0.784125
SFTPC	8	21.3172	21.3628	0.064565
SFTPC	9	17.4452	17.3937	0.0727965	-4.60078
SFTPC	9	17.3423	17.3937	0.0727965
SFTPC	10	12.3352	12.3029	0.0456701	-4.98926
SFTPC	10	12.2706	12.3029	0.0456701
SFTPC	11	16.8981	16.9554	0.080934	-4.42482
SFTPC	11	17.0126	16.9554	0.080934
SFTPC	12	16.1948	16.1978	0.00424527	-5.08211
SFTPC	12	16.2008	16.1978	0.00424527

## Sheet: results
Target	Sample	Cq	Cq Mean	Cq Std. Dev	normalized to HKG	remove log	normalize to unsorted
CEACAM6	1	23.3021	23.3638	0.0871675	1.20265	0.434475	1
CEACAM6	2	22.764	22.7677	0.00520568	1.3225	0.399842	0.920288					Sample list
CEACAM6	3	29.6486	29.6494	0.00114473	8.06954	0.00372243	0.00856764					ID	sample
CEACAM6	4	17.1771	17.0851	0.130064	-0.371917	1.29407	1					1	Lu37 unsorted p4
CEACAM6	5	22.1407	22.2865	0.206099	0.350972	0.784055	0.605883					2	Lu37 C+ sorted p4
CEACAM6	6	29.0013	28.9887	0.0177983	6.12743	0.014304	0.0110535					3	Lu37 C- sorted p4
CEACAM6	7	17.0189	17.1044	0.120905	1.36949	0.387029	1					4	Lu38 unsorted p4
CEACAM6	8	22.4193	22.5679	0.210161	0.420947	0.746934	1.92992					5	Lu38 C+ sorted p4
CEACAM6	9	30.5339	30.3288	0.29014	8.33426	0.00309839	0.00800559					6	Lu38 C- sorted p4
CEACAM6	10	18.6656	18.8105	0.204903	1.5183	0.349097	1					7	Lu53 unsorted p4
CEACAM6	11	22.2803	22.2368	0.061469	0.856652	0.552233	1.58189					8	Lu53 C+ sorted p4
CEACAM6	12	29.6378	29.5024	0.191441	8.22256	0.00334782	0.00958994					9	Lu53 C- sorted p4
LAMP3	1	25.2038	25.1752	0.0405066	3.01409	0.123785	1					10	Lu54 unsorted p4
LAMP3	2	25.1893	25.3823	0.273016	3.93715	0.0652828	0.527389					11	Lu54 C+ sorted p4
LAMP3	3	25.2381	25.1483	0.12692	3.56848	0.0842906	0.680945					12	Lu54 C- sorted p4
LAMP3	4	21.6884	21.3414	0.490721	3.88432	0.0677179	1
LAMP3	5	26.1453	26.2356	0.127729	4.30014	0.0507609	0.749593
LAMP3	6	27.0224	26.7788	0.344498	3.91757	0.066175	0.977215
LAMP3	7	19.27	19.2061	0.0903789	3.47118	0.0901715	1
LAMP3	8	28.1359	28.1552	0.0273215	6.00827	0.0155357	0.17229
LAMP3	9	25.6142	25.5276	0.122408	3.53312	0.0863821	0.957976
LAMP3	10	20.4411	20.4737	0.0460174	3.18152	0.110221	1
LAMP3	11	25.2556	25.2541	0.00210265	3.87397	0.0682052	0.618802
LAMP3	12	25.0243	24.883	0.199872	3.60312	0.082291	0.746597
SCGB3A1	1	24.9979	25.0808	0.117197	2.91965	0.13216	1
SCGB3A1	2	25.0465	24.7692	0.392257	3.32402	0.0998549	0.755562
SCGB3A1	3	30.0349	29.8699	0.233309	8.29005	0.00319482	0.0241739
SCGB3A1	4	19.3845	19.256	0.181732	1.79894	0.287386	1
SCGB3A1	5	24.0313	23.9074	0.175261	1.97187	0.254922	0.887038
SCGB3A1	6	29.0062	28.8385	0.237107	5.97726	0.0158733	0.0552333
SCGB3A1	7	14.5775	14.584	0.00915684	-1.15097	2.22064	1
SCGB3A1	8	19.5615	19.7126	0.213756	-2.43429	5.40499	2.43398
SCGB3A1	9	25.0722	25.0396	0.0460564	3.04508	0.121155	0.0545585
SCGB3A1	10	17.4799	17.2895	0.269232	-0.00266174	1.00185	1
SCGB3A1	11	19.8192	19.7576	0.0870892	-1.62256	3.07921	3.07353
SCGB3A1	12	27.7005	27.5292	0.242249	6.24934	0.013145	0.0131207
SCGB3A2	1	27.0349	27.0842	0.0698447	4.92313	0.0329602	1
SCGB3A2	2	26.0734	26.0222	0.072454	4.57705	0.0418958	1.2711
SCGB3A2	3	28.0367	28.1218	0.120432	6.542	0.0107316	0.325591
SCGB3A2	4	20.9422	20.7894	0.21617	3.33233	0.0992818	1
SCGB3A2	5	26.2812	26.4455	0.232289	4.50996	0.04389	0.442075
SCGB3A2	6	28.4194	28.54	0.170667	5.67879	0.0195215	0.196627
SCGB3A2	7	16.6344	16.6576	0.0328353	0.922625	0.527548	1
SCGB3A2	8	23.3142	23.4095	0.134666	1.26252	0.416815	0.790099
SCGB3A2	9	25.8399	25.7525	0.123559	3.75802	0.0739135	0.140108
SCGB3A2	10	20.0777	20.1446	0.0946623	2.85243	0.138463	1
SCGB3A2	11	24.6033	24.7064	0.145817	3.32623	0.0997024	0.720067
SCGB3A2	12	25.6819	25.7979	0.164111	4.51808	0.0436438	0.315202
SFTPB	1	20.6764	20.6188	0.0815613	-1.54234	2.91267	1
SFTPB	2	20.2704	20.2322	0.0539446	-1.21292	2.31807	0.795855
SFTPB	3	21.1909	21.105	0.121585	-0.474864	1.38979	0.477152
SFTPB	4	16.8249	16.5669	0.364919	-0.890163	1.85339	1
SFTPB	5	21.4048	21.5012	0.136345	-0.434311	1.35127	0.72908
SFTPB	6	23.0923	23.0121	0.113334	0.150867	0.900709	0.485981
SFTPB	7	14.622	14.5689	0.0749878	-1.16601	2.24391	1
SFTPB	8	20.3995	20.5684	0.238852	-1.57855	2.9867	1.33103
SFTPB	9	22.0381	22.1662	0.181224	0.171721	0.887783	0.395642
SFTPB	10	16.4356	16.4752	0.0560384	-0.816909	1.76163	1
SFTPB	11	20.5977	20.6233	0.0361696	-0.756886	1.68984	0.959249
SFTPB	12	21.3792	21.3328	0.0655846	0.05298	0.963943	0.547189
SFTPC	1	18.4786	18.3611	0.166115	-3.79996	13.9284	1
SFTPC	2	18.2535	18.2111	0.0598667	-3.23401	9.40877	0.675509
SFTPC	3	17.6924	17.7395	0.0666046	-3.84029	14.3233	1.02835
SFTPC	4	12.0898	12.022	0.0958385	-5.43503	43.262	1
SFTPC	5	16.534	16.5693	0.0498839	-5.36618	41.246	0.9534
SFTPC	6	17.2333	17.1909	0.0599613	-5.67033	50.9259	1.17715
SFTPC	7	11.3434	11.4557	0.158851	-4.27922	19.4166	1
SFTPC	8	21.4085	21.3628	0.064565	-0.784125	1.72205	0.0886895
SFTPC	9	17.4452	17.3937	0.0727965	-4.60078	24.2645	1.24968
SFTPC	10	12.3352	12.3029	0.0456701	-4.98926	31.7628	1
SFTPC	11	16.8981	16.9554	0.080934	-4.42482	21.4784	0.676214
SFTPC	12	16.1948	16.1978	0.00424527	-5.08211	33.8741	1.06647
