# Supplementary material for: Interferon-γ selectively promotes survival of alveolar progenitor cells in a human lung organoid model
Source: EMBO J. 2026 Apr 16;45(10):3364–95. doi: 10.1038/s44318-026-00774-4 (PMC13187038; doi:10.1038/s44318-026-00774-4)
Supplement: Supplementary file 7 — Source data Fig. 1 [file 44318_2026_774_MOESM7_ESM.zip › Figure 1/H/Organoid counting.xlsx]

## Sheet: counting
Counting all organoids
	Well	Cell count:	Well	Cell count:	Well	Cell count:		Average		Average times 4 = whole well	OFE (%)
53 C6-	E01	238	F01	243	G01	228		236.333		945.333	31.5111
53 C6+	E03	290	F03	274	G03	299		287.667		1150.67	38.3556
54 C6-	E05	260	F05	272	G05	158		230		920	30.6667
54 C6+	E07	259	F07	191	G07	153		201		804	26.8
37 C6-	E09	122	F09	130	G09	96		116		464	15.4667
37 C6+	E11	196	F11	177	G11	151		174.667		698.667	23.2889
