# Supplementary material for: Interferon-γ selectively promotes survival of alveolar progenitor cells in a human lung organoid model
Source: EMBO J. 2026 Apr 16;45(10):3364–95. doi: 10.1038/s44318-026-00774-4 (PMC13187038; doi:10.1038/s44318-026-00774-4)
Supplement: Supplementary file 7 — Source data Fig. 1 [file 44318_2026_774_MOESM7_ESM.zip › Figure 1/H/Cell Titer Glo results.xlsx]

## Sheet: Sheet1
Sorted cells Lu53,54,37. Sorted for CEACAM6- and CEACAM6+
Day 0 plate:
			Lu53 C-	Lu53 C+	Lu54 C-	Lu54 C+	Lu37 C-	Lu37 C+
	<>	1	2	3	4	5	6	7	8	9	10	11	12
	A	24	18	46	16	12	32	26	46	24	42	36	60
	B	8	9314	14936	10832	16166	16893	25633	46	18	20	8	40
	C	24	8844	14633	10822	15771	15859	26353	50	36	38	34	22
	D	12	9132	14491	11144	17610	14243	25603	16	52	60	12	22
	E	34	20	10	8	26	28	2	26	28	20	18	36
	F	44	56	2	40	20	2	54	30	24	12	18	44
	G	34	34	38	10	20	28	40	28	52	38	50	38
	H	14	18	24	24	6	22	28	20	22	24	50	12
			Lu53 C-	Lu53 C+	Lu54 C-	Lu54 C+	Lu37 C-	Lu37 C+
	Average day 0		9096.67	14686.7	10932.7	16515.7	15665	25863
Day 12 plate
			C- ALVO	C- IFN	C+ ALVO	C+ IFN		C- ALVO	C- IFN	C+ ALVO	C+ IFN
	<>	1	2	3	4	5	6	7	8	9	10	11	12
	A	11	21	27	33	25	19	27	17	39	25	5	9
	B	15	352044	573624	415646	591614	31	27	21	19	25	23	27
	C	19	366181	547698	399559	570922	33	17	25	19	19	27	31
	D	35	330832	563528	406016	596793	39	15	27	13	35	21	17
	E	35	376761	586235	329768	540324	29	296251	543404	318618	549699	11	25
	F	29	367139	578680	327166	519221	15	328594	554123	292967	551250	27	17
	G	25	322046	579714	309635	525955	15	281520	556043	271441	541880	41	29
	H	25	7	9	21	13	19	25	13	13	15	37	15
Average per condition		53 C-	53 C- IFN	53 C+	53 C+ IFN	54 C-	54 C- IFN	54 C+	54 C+ IFN	37 C-	37 C- IFN	37 C+	37 C+ IFN
	Average	349686	561617	407074	586443	355315	581543	322190	528500	302122	551190	294342	547610
Average/Day 0		38.4411	61.7387	27.7172	39.9303	32.5003	53.1932	19.5081	31.9999	19.2864	35.1861	11.3808	21.1735
Graphpad options
		53 C-	53 C- IFN	53 C+	53 C+ IFN	54 C-	54 C- IFN	54 C+	54 C+ IFN	37 C-	37 C- IFN	37 C+	37 C+ IFN
		38.4411	61.7387	27.7172	39.9303	32.5003	53.1932	19.5081	31.9999	19.2864	35.1861	11.3808	21.1735
		53 C-	53 C+	54 C-	54 C+	37 C-	37 C+
		38.4411	27.7172	32.5003	19.5081	19.2864	11.3808
Normalization options
Normalize to C+
		53 C-	53 C+	54 C-	54 C+	37 C-	37 C+
		1.3869	1	1.66599	1	1.69464	1
