# Supplementary material for: Interferon-γ selectively promotes survival of alveolar progenitor cells in a human lung organoid model
Source: EMBO J. 2026 Apr 16;45(10):3364–95. doi: 10.1038/s44318-026-00774-4 (PMC13187038; doi:10.1038/s44318-026-00774-4)
Supplement: Supplementary file 7 — Source data Fig. 1 [file 44318_2026_774_MOESM7_ESM.zip › Figure 1/C/Number of passages organoids.xlsx]

## Sheet: Sheet1
	Line	Max of passages
	Lu37	11
	Lu38	12
	Lu39	14
	Lu40	11
	Lu41	8
	Lu44	21
