# Supplementary material for: Interferon-γ selectively promotes survival of alveolar progenitor cells in a human lung organoid model
Source: EMBO J. 2026 Apr 16;45(10):3364–95. doi: 10.1038/s44318-026-00774-4 (PMC13187038; doi:10.1038/s44318-026-00774-4)
Supplement: Supplementary file 7 — Source data Fig. 1 [file 44318_2026_774_MOESM7_ESM.zip › Figure 1/B/CTG results.xlsx]

## Sheet: Day 0
day 0 Zero point
	Raw data (copy/paste values from raw data sheet)
	<>	1	2	3	4	5	6	7	8	9	10	11	12		Media background average
	A	51254	53181		46604								55		85.5
	B	51787	57675		51277								121
	C	60121	71209		59660								81
	D	52608	55152		56297								85
	E
	F
	G
	H
	Minus average background media
	<>	1	2	3	4	5	6	7	8	9	10	11	12
	A	51168.5	53095.5		46518.5								-30.5
	B	51701.5	57589.5		51191.5								35.5
	C	60035.5	71123.5		59574.5								-4.5
	D	52522.5	55066.5		56211.5								-0.5
	E
	F
	G
	H
	Average sample - Background media
		Lu39	Lu37		Lu38
Average		53857	59218.8		53374

## Sheet: Day 10 (08.09)
Exp.5 plate 1: 4 different media
																		Red numbers were removed due to issues with plating
	Raw data (copy/paste ONLY values from raw data sheet)
	<>	1	2	3	4	5	6	7	8	9	10	11	12		Media background average
	A	623106	2173026		2116693		352515	751666		832623			2584		2773
	B	1214592	1991236		2624778		242540	782520		1467676			2904
	C	1214488	1844155		1920177		645134	658264		1239458			2782
	D	916695	2187679		2038780		233164	637566		1017283			2822
	E	232668	349411		363991		143355	269713		256968
	F	259058	363752		626439		168468	251960		319773
	G	209275	427495		427248		104618	204457		259206
	H	179848	383926		299898		189830	176173		293202
	Minus average background media
	<>	1	2	3	4	5	6	7	8	9	10	11	12
	A		2170253		2113920		349742	748893		829850
	B	1211819	1988463		2622005		239767	779747		1464903
	C	1211715	1841382		1917404		642361	655491		1236685
	D	913922	2184906		2036007		230391	634793		1014510
	E	229895	346638		361218		140582	266940		254195
	F	256285	360979		623666		165695	249187		317000
	G	206502	424722		424475		101845	201684		256433
	H	177075	381153		297125		187057	173400		290429
Averages ALVO		1.11249e+06	2046251		2172334
	Copy paste results Average day 0
		39 WT	37 WT	37 12.4	38 WT
		53857	59218.8	78838.5	53374
	Normalize to day0: d10/d0
	<>	1	2	3	4	5	6	7	8	9	10	11	12
	A		36.6481		39.6058		6.4939	12.6462		15.5478
	B	22.5007	33.5783		49.1251		4.45192	13.1672		27.446
	C	22.4987	31.0946		35.9239		11.9272	11.069		23.1702
	D	16.9694	36.8955		38.146		4.27783	10.7195		19.0076
	E	4.26862	5.85352		6.76768		2.61028	4.50769		4.76252
	F	4.75862	6.09569		11.6848		3.07657	4.20791		5.93922
	G	3.83426	7.17209		7.95284		1.89103	3.40575		4.80446
	H	3.28787	6.43636		5.56685		3.47322	2.92813		5.44139
	Average fold per condition
		ALVO-EM					-HRG1
		39 WT	37 WT		38 WT		39 WT	37 WT	37 12.4	38 WT			Media
Average		20.6563	34.5541		40.7002		6.7877	11.9005	#DIV/0!	21.2929
		-CHIR					-CHIR -HRG1
		39 WT	37 WT		38 WT		39 WT	37 WT		38 WT
Average		4.03734	6.38941		7.99305		2.76277	3.76237		5.2369
	Normalize to ALVO condition														39 WT				37 WT				38 WT
	<>	1	2	3	4	5	6	7	8	9	10	11	12		ALVO	-HRG1	-CHIR	-HRG1/-CHIR	ALVO	-HRG1	-CHIR	-HRG1/-CHIR	ALVO	-HRG1	-CHIR	-HRG1/-CHIR
	A		1.0606		0.97311		0.314379	0.365983		0.382008						0.314379	0.20665	0.126368	1.0606	0.365983	0.169402	0.130453	0.97311	0.382008	0.166281	0.117015
	B	1.08929	0.971759		1.207		0.215524	0.381061		0.674345					1.08929	0.215524	0.230372	0.148941	0.971759	0.381061	0.17641	0.121777	1.207	0.674345	0.287095	0.145926
	C	1.0892	0.899881		0.882647		0.577411	0.320338		0.569289					1.0892	0.577411	0.185622	0.0915473	0.899881	0.320338	0.207561	0.0985627	0.882647	0.569289	0.1954	0.118045
	D	0.821514	1.06776		0.937244		0.207096	0.310222		0.467014					0.821514	0.207096	0.159171	0.168143	1.06776	0.310222	0.186269	0.0847403	0.937244	0.467014	0.136777	0.133694
	E	0.20665	0.169402		0.166281		0.126368	0.130453		0.117015				AVRG	1	0.328602	0.195454	0.13375	1	0.344401	0.18491	0.108883	1	0.523164	0.196388	0.12867
	F	0.230372	0.17641		0.287095		0.148941	0.121777		0.145926
	G	0.185622	0.207561		0.1954		0.0915473	0.0985627		0.118045					Plot Averages as biological replicates
	H	0.159171	0.186269		0.136777		0.168143	0.0847403		0.133694					WT
															ALVO	-HRG1	-CHIR	-HRG1/-CHIR
														39	1	0.328602	0.195454	0.13375
														37	1	0.344401	0.18491	0.108883
														38	1	0.523164	0.196388	0.12867
