# Supplementary material for: Interferon-γ selectively promotes survival of alveolar progenitor cells in a human lung organoid model
Source: EMBO J. 2026 Apr 16;45(10):3364–95. doi: 10.1038/s44318-026-00774-4 (PMC13187038; doi:10.1038/s44318-026-00774-4)
Supplement: Supplementary file 8 — Source data Fig. 2 [file 44318_2026_774_MOESM8_ESM.zip]

Archive with 16 entries (12 files):
- Figure 2/
- Figure 2/.DS_Store
- __MACOSX/Figure 2/._.DS_Store
- Figure 2/D/
- Figure 2/E/
- Figure 2/B/
- Figure 2/D/.DS_Store
- __MACOSX/Figure 2/D/._.DS_Store
- Figure 2/D/Nile red table.xls
- __MACOSX/Figure 2/D/._Nile red table.xls
- Figure 2/E/Nile red.xlsx
- __MACOSX/Figure 2/E/._Nile red.xlsx
- Figure 2/E/Lysotracker.xlsx
- __MACOSX/Figure 2/E/._Lysotracker.xlsx
- Figure 2/B/Lysotracker analysis.xlsx
- __MACOSX/Figure 2/B/._Lysotracker analysis.xlsx
