# Supplementary material for: Interferon-γ selectively promotes survival of alveolar progenitor cells in a human lung organoid model
Source: EMBO J. 2026 Apr 16;45(10):3364–95. doi: 10.1038/s44318-026-00774-4 (PMC13187038; doi:10.1038/s44318-026-00774-4)
Supplement: Supplementary file 8 — Source data Fig. 2 [file 44318_2026_774_MOESM8_ESM.zip › Figure 2/D/Nile red table.xls]

## Sheet: Sheet0
	Median nile red signal		normalized
Lu37 AT2-MM	310		2.76786
Lu37 ALVO-EM	112		1
Lu38 AT2-MM	279		2.14615
Lu38 ALVO-EM	130		1
Lu39 AT2-MM	240		3.33797
Lu39 ALVO-EM	71.9		1
