# Supplementary material for: Interferon-γ selectively promotes survival of alveolar progenitor cells in a human lung organoid model
Source: EMBO J. 2026 Apr 16;45(10):3364–95. doi: 10.1038/s44318-026-00774-4 (PMC13187038; doi:10.1038/s44318-026-00774-4)
Supplement: Supplementary file 8 — Source data Fig. 2 [file 44318_2026_774_MOESM8_ESM.zip › Figure 2/E/Lysotracker.xlsx]

## Sheet: 251218 Lysotracker data
sample	medial lysotracker signal
HT2-280+ tissue derived AT2s	7908.22
AOs	774.09
Lu37 AT2-MM	5900.38
Lu38 AT2-MM	7256.56
Lu53 AT2-MM	7934.54
Lu54 AT2-MM	9499.64
