# Supplementary material for: Interferon-γ selectively promotes survival of alveolar progenitor cells in a human lung organoid model
Source: EMBO J. 2026 Apr 16;45(10):3364–95. doi: 10.1038/s44318-026-00774-4 (PMC13187038; doi:10.1038/s44318-026-00774-4)
Supplement: Supplementary file 8 — Source data Fig. 2 [file 44318_2026_774_MOESM8_ESM.zip › Figure 2/B/Lysotracker analysis.xlsx]

## Sheet: Sheet1
Median fluorescence values					Median fluorescence values normalized to 1
	Lu37	Lu38	Lu39			Lu37	Lu38	Lu39
ALVO-EM	13701	11336	7508		ALVO-EM	1	1	1
DAPT	13562	13364	7882		DAPT	0.989855	1.1789	1.04981
LATS-i	8195	11553	2583		LATS-i	0.598132	1.01914	0.344033
EGF	19635	12093	10210		EGF	1.43311	1.06678	1.35988
FGF7	15021	10881	9295		FGF7	1.09634	0.959862	1.23801
DCI	34323	31555	17793		DCI	2.50515	2.78361	2.36987
IL1a	23244	25412	9219		IL1a	1.69652	2.24171	1.22789
IL1b	24792	17512	9122		IL1b	1.8095	1.54481	1.21497
IL6	38893	27069	10490		IL6	2.8387	2.38788	1.39718
IL33	12224	10884	8481		IL33	0.892198	0.960127	1.1296
IL4	12878	11264	7240		IL4	0.939931	0.993649	0.964305
IL13	14256	13474	6229		IL13	1.04051	1.1886	0.829648
IL10	14640	12416	7748		IL10	1.06854	1.09527	1.03197
IL22	19538	19362	8485		IL22	1.42603	1.70801	1.13013
