# Supplementary material for: Interferon-γ selectively promotes survival of alveolar progenitor cells in a human lung organoid model
Source: EMBO J. 2026 Apr 16;45(10):3364–95. doi: 10.1038/s44318-026-00774-4 (PMC13187038; doi:10.1038/s44318-026-00774-4)
Supplement: Supplementary file 9 — Source data Fig. 3 [file 44318_2026_774_MOESM9_ESM.zip]

Archive with 40 entries (34 files):
- Figure 3/
- Figure 3/.DS_Store
- __MACOSX/Figure 3/._.DS_Store
- Figure 3/I/
- Figure 3/G/
- Figure 3/F/
- Figure 3/C/
- Figure 3/B/
- Figure 3/I/qPCR results.xlsx
- __MACOSX/Figure 3/I/._qPCR results.xlsx
- Figure 3/G/invasin.tif
- __MACOSX/Figure 3/G/._invasin.tif
- Figure 3/G/.DS_Store
- __MACOSX/Figure 3/G/._.DS_Store
- Figure 3/G/HE invasin.TIF
- __MACOSX/Figure 3/G/._HE invasin.TIF
- Figure 3/G/HE BME.TIF
- __MACOSX/Figure 3/G/._HE BME.TIF
- Figure 3/G/BME.tif
- __MACOSX/Figure 3/G/._BME.tif
- Figure 3/G/collagen.tif
- __MACOSX/Figure 3/G/._collagen.tif
- Figure 3/G/HE collagen.TIF
- __MACOSX/Figure 3/G/._HE collagen.TIF
- Figure 3/F/DAPI.tif
- __MACOSX/Figure 3/F/._DAPI.tif
- Figure 3/F/AGER.tif
- __MACOSX/Figure 3/F/._AGER.tif
- Figure 3/F/SFTPC.tif
- __MACOSX/Figure 3/F/._SFTPC.tif
- Figure 3/F/merge.tif
- __MACOSX/Figure 3/F/._merge.tif
- Figure 3/C/Organoid.TIF
- __MACOSX/Figure 3/C/._Organoid.TIF
- Figure 3/B/AT1-2-M.TIF
- __MACOSX/Figure 3/B/._AT1-2-M.TIF
- Figure 3/B/ALVO-EM.TIF
- __MACOSX/Figure 3/B/._ALVO-EM.TIF
- Figure 3/B/BM+LATSi.TIF
- __MACOSX/Figure 3/B/._BM+LATSi.TIF
