# Supplementary material for: Interferon-γ selectively promotes survival of alveolar progenitor cells in a human lung organoid model
Source: EMBO J. 2026 Apr 16;45(10):3364–95. doi: 10.1038/s44318-026-00774-4 (PMC13187038; doi:10.1038/s44318-026-00774-4)
Supplement: Supplementary file 9 — Source data Fig. 3 [file 44318_2026_774_MOESM9_ESM.zip › Figure 3/I/qPCR results.xlsx]

## Sheet: raw data
File Name	250814 qPCR sorted cells cultured 14d.pcrd
Created By User	admin
Notes
ID
Run Started	08/14/2025 10:02:59 UTC
Run Ended	08/14/2025 11:47:20 UTC
Sample Vol	12
Lid Temp	95
Protocol File Name	standardprotocol.prcl
Plate Setup File Name	Quick Plate_384 wells_SYBR Only.pltd
Base Serial Number	CT037695
Optical Head Serial Number	786BR05085
CFX Maestro Version	4.1.2433.1219.
Well group	All Wells
Amplification step	4
Melt step	6
Well	Fluor	Target	Replicate	Sample	Cq	Starting Quantity (SQ)	Cq Mean	Cq Std. Dev
A01	SYBR	Actin	1	1	16.4281		16.6887	0.368591
A02	SYBR	Actin	9	2	17.0165		17.0741	0.0815109
A03	SYBR	Actin	17	3	16.3873		16.6116	0.317244
A04	SYBR	Actin	25	4	18.0565		18.046	0.0147578
A05	SYBR	Actin	33	5	16.4678		16.7856	0.449465
A06	SYBR	Actin	41	6	16.9261		16.8638	0.0880332
A07	SYBR	Actin	49	7	16.7555		16.8821	0.179118
A08	SYBR	Actin	57	8	17.7416		17.8424	0.142566
A09	SYBR	Actin	65	9	16.4788		16.4347	0.0624099
A10	SYBR	Actin	73	10	17.6925		17.9106	0.308488
A11	SYBR	Actin	81	11	16.8673		16.8706	0.00465957
A12	SYBR	Actin	89	12	17.4573		17.5872	0.183784
A13	SYBR	Actin	97	13	16.7525		16.7373	0.0214114
A14	SYBR	Actin	105	14	17.2354		17.3677	0.187033
A15	SYBR	Actin	113	15	16.9799		17.0136	0.047768
A16	SYBR	Actin	121	16	17.2583		17.4451	0.264227
A17	SYBR	Actin	129	17	21.1466		20.96	0.263873
A18	SYBR	Actin	137	18	20.5933		20.8266	0.329878
A19	SYBR	Actin	145	19	21.2169		21.2312	0.0201961
A20	SYBR	Actin	153	20	22.0817		22.3277	0.347798
A21	SYBR	Actin	161	21	21.6182		21.5923	0.0366574
A22	SYBR	Actin	169	22	21.6853		21.8558	0.241028
A23	SYBR	Actin	177	23	20.9285		21.1031	0.24692
A24	SYBR	Actin	185	24	21.3195		21.2658	0.0760042
B01	SYBR	Actin	1	1	16.9494		16.6887	0.368591
B02	SYBR	Actin	9	2	17.1318		17.0741	0.0815109
B03	SYBR	Actin	17	3	16.8359		16.6116	0.317244
B04	SYBR	Actin	25	4	18.0356		18.046	0.0147578
B05	SYBR	Actin	33	5	17.1034		16.7856	0.449465
B06	SYBR	Actin	41	6	16.8016		16.8638	0.0880332
B07	SYBR	Actin	49	7	17.0088		16.8821	0.179118
B08	SYBR	Actin	57	8	17.9432		17.8424	0.142566
B09	SYBR	Actin	65	9	16.3906		16.4347	0.0624099
B10	SYBR	Actin	73	10	18.1288		17.9106	0.308488
B11	SYBR	Actin	81	11	16.8739		16.8706	0.00465957
B12	SYBR	Actin	89	12	17.7172		17.5872	0.183784
B13	SYBR	Actin	97	13	16.7222		16.7373	0.0214114
B14	SYBR	Actin	105	14	17.4999		17.3677	0.187033
B15	SYBR	Actin	113	15	17.0474		17.0136	0.047768
B16	SYBR	Actin	121	16	17.6319		17.4451	0.264227
B17	SYBR	Actin	129	17	20.7735		20.96	0.263873
B18	SYBR	Actin	137	18	21.0598		20.8266	0.329878
B19	SYBR	Actin	145	19	21.2454		21.2312	0.0201961
B20	SYBR	Actin	153	20	22.5736		22.3277	0.347798
B21	SYBR	Actin	161	21	21.5664		21.5923	0.0366574
B22	SYBR	Actin	169	22	22.0262		21.8558	0.241028
B23	SYBR	Actin	177	23	21.2777		21.1031	0.24692
B24	SYBR	Actin	185	24	21.2121		21.2658	0.0760042
C01	SYBR	SFTPC	2	1	11.9573		12.3155	0.506642
C02	SYBR	SFTPC	10	2	15.9961		16.0038	0.0108541
C03	SYBR	SFTPC	18	3	15.7045		15.7923	0.124109
C04	SYBR	SFTPC	26	4	20.2481		20.2091	0.0550897
C05	SYBR	SFTPC	34	5	10.9733		11.0277	0.0769214
C06	SYBR	SFTPC	42	6	14.9889		14.8465	0.201382
C07	SYBR	SFTPC	50	7	11.0863		11.2766	0.269041
C08	SYBR	SFTPC	58	8	17.2447		17.1934	0.0726557
C09	SYBR	SFTPC	66	9	12.3391		12.292	0.0666593
C10	SYBR	SFTPC	74	10	16.983		17.0459	0.0889796
C11	SYBR	SFTPC	82	11	12.9469		12.8612	0.121168
C12	SYBR	SFTPC	90	12	18.6304		18.7779	0.208594
C13	SYBR	SFTPC	98	13	10.3925		10.4651	0.1027
C14	SYBR	SFTPC	106	14	14.4809		14.4476	0.0471237
C15	SYBR	SFTPC	114	15	11.4111		11.277	0.189647
C16	SYBR	SFTPC	122	16	15.6215		15.7468	0.177247
C17	SYBR	SFTPC	130	17	17.5433		17.5582	0.0210736
C18	SYBR	SFTPC	138	18	16.7022		17.0355	0.471257
C19	SYBR	SFTPC	146	19	16.2864		16.3622	0.10727
C20	SYBR	SFTPC	154	20	17.1066		17.1656	0.0834088
C21	SYBR	SFTPC	162	21	20.3386		20.4582	0.169135
C22	SYBR	SFTPC	170	22	17.2518		17.344	0.130472
C23	SYBR	SFTPC	178	23	16.4633		16.546	0.116994
C24	SYBR	SFTPC	186	24	16.0496		16.1894	0.197703
D01	SYBR	SFTPC	2	1	12.6738		12.3155	0.506642
D02	SYBR	SFTPC	10	2	16.0115		16.0038	0.0108541
D03	SYBR	SFTPC	18	3	15.88		15.7923	0.124109
D04	SYBR	SFTPC	26	4	20.1702		20.2091	0.0550897
D05	SYBR	SFTPC	34	5	11.0821		11.0277	0.0769214
D06	SYBR	SFTPC	42	6	14.7041		14.8465	0.201382
D07	SYBR	SFTPC	50	7	11.4668		11.2766	0.269041
D08	SYBR	SFTPC	58	8	17.142		17.1934	0.0726557
D09	SYBR	SFTPC	66	9	12.2449		12.292	0.0666593
D10	SYBR	SFTPC	74	10	17.1088		17.0459	0.0889796
D11	SYBR	SFTPC	82	11	12.7755		12.8612	0.121168
D12	SYBR	SFTPC	90	12	18.9254		18.7779	0.208594
D13	SYBR	SFTPC	98	13	10.5378		10.4651	0.1027
D14	SYBR	SFTPC	106	14	14.4142		14.4476	0.0471237
D15	SYBR	SFTPC	114	15	11.1429		11.277	0.189647
D16	SYBR	SFTPC	122	16	15.8721		15.7468	0.177247
D17	SYBR	SFTPC	130	17	17.5731		17.5582	0.0210736
D18	SYBR	SFTPC	138	18	17.3687		17.0355	0.471257
D19	SYBR	SFTPC	146	19	16.4381		16.3622	0.10727
D20	SYBR	SFTPC	154	20	17.2246		17.1656	0.0834088
D21	SYBR	SFTPC	162	21	20.5778		20.4582	0.169135
D22	SYBR	SFTPC	170	22	17.4363		17.344	0.130472
D23	SYBR	SFTPC	178	23	16.6287		16.546	0.116994
D24	SYBR	SFTPC	186	24	16.3292		16.1894	0.197703
E01	SYBR	LAMP3	3	1	20.5883		20.8012	0.301091
E02	SYBR	LAMP3	11	2	21.0458		21.2123	0.235454
E03	SYBR	LAMP3	19	3	23.8859		23.8622	0.033519
E04	SYBR	LAMP3	27	4	21.7854		21.8624	0.108976
E05	SYBR	LAMP3	35	5	20.2272		20.4323	0.290162
E06	SYBR	LAMP3	43	6	20.6307		20.5583	0.102291
E07	SYBR	LAMP3	51	7	20.5054		20.5423	0.052243
E08	SYBR	LAMP3	59	8	20.716		20.6785	0.0530859
E09	SYBR	LAMP3	67	9	20.4628		20.4422	0.0291663
E10	SYBR	LAMP3	75	10	20.5962		20.8306	0.33149
E11	SYBR	LAMP3	83	11	21.058		21.1058	0.0676243
E12	SYBR	LAMP3	91	12	19.9582		19.9806	0.031734
E13	SYBR	LAMP3	99	13	20.8513		20.9657	0.161829
E14	SYBR	LAMP3	107	14	21.3657		21.4195	0.076188
E15	SYBR	LAMP3	115	15	21.5911		21.594	0.0041181
E16	SYBR	LAMP3	123	16	20.9317		21.0476	0.163914
E17	SYBR	LAMP3	131	17	25.3146		25.2181	0.136558
E18	SYBR	LAMP3	139	18	25.1021		25.355	0.357668
E19	SYBR	LAMP3	147	19	26.6727		26.4685	0.288822
E20	SYBR	LAMP3	155	20	26.6634		26.9969	0.471631
E21	SYBR	LAMP3	163	21	28.3285		28.3469	0.0260596
E22	SYBR	LAMP3	171	22	25.6306		25.7673	0.193265
E23	SYBR	LAMP3	179	23	25.447		25.4093	0.0531889
E24	SYBR	LAMP3	187	24	25.0124		25.2376	0.318532
F01	SYBR	LAMP3	3	1	21.0141		20.8012	0.301091
F02	SYBR	LAMP3	11	2	21.3788		21.2123	0.235454
F03	SYBR	LAMP3	19	3	23.8385		23.8622	0.033519
F04	SYBR	LAMP3	27	4	21.9395		21.8624	0.108976
F05	SYBR	LAMP3	35	5	20.6375		20.4323	0.290162
F06	SYBR	LAMP3	43	6	20.486		20.5583	0.102291
F07	SYBR	LAMP3	51	7	20.5793		20.5423	0.052243
F08	SYBR	LAMP3	59	8	20.6409		20.6785	0.0530859
F09	SYBR	LAMP3	67	9	20.4216		20.4422	0.0291663
F10	SYBR	LAMP3	75	10	21.065		20.8306	0.33149
F11	SYBR	LAMP3	83	11	21.1536		21.1058	0.0676243
F12	SYBR	LAMP3	91	12	20.003		19.9806	0.031734
F13	SYBR	LAMP3	99	13	21.0802		20.9657	0.161829
F14	SYBR	LAMP3	107	14	21.4734		21.4195	0.076188
F15	SYBR	LAMP3	115	15	21.5969		21.594	0.0041181
F16	SYBR	LAMP3	123	16	21.1635		21.0476	0.163914
F17	SYBR	LAMP3	131	17	25.1215		25.2181	0.136558
F18	SYBR	LAMP3	139	18	25.6079		25.355	0.357668
F19	SYBR	LAMP3	147	19	26.2642		26.4685	0.288822
F20	SYBR	LAMP3	155	20	27.3304		26.9969	0.471631
F21	SYBR	LAMP3	163	21	28.3654		28.3469	0.0260596
F22	SYBR	LAMP3	171	22	25.9039		25.7673	0.193265
F23	SYBR	LAMP3	179	23	25.3717		25.4093	0.0531889
F24	SYBR	LAMP3	187	24	25.4628		25.2376	0.318532
G01	SYBR	CEACAM6	4	1	22.0754		22.1494	0.104577
G02	SYBR	CEACAM6	12	2	16.2479		16.3151	0.0949938
G03	SYBR	CEACAM6	20	3	16.5885		16.5936	0.00717397
G04	SYBR	CEACAM6	28	4	15.9597		16.0727	0.159786
G05	SYBR	CEACAM6	36	5	20.1051		20.2946	0.267985
G06	SYBR	CEACAM6	44	6	17.046		17.007	0.0551087
G07	SYBR	CEACAM6	52	7	16.4314		16.7422	0.439471
G08	SYBR	CEACAM6	60	8	16.6747		16.7046	0.0421817
G09	SYBR	CEACAM6	68	9	19.0523		19.0241	0.0399849
G10	SYBR	CEACAM6	76	10	16.9752		17.125	0.21187
G11	SYBR	CEACAM6	84	11	16.274		16.366	0.130109
G12	SYBR	CEACAM6	92	12	15.5046		15.6009	0.136162
G13	SYBR	CEACAM6	100	13	17.9624		18.0933	0.185101
G14	SYBR	CEACAM6	108	14	16.8779		16.8685	0.0132963
G15	SYBR	CEACAM6	116	15	16.6038		16.5637	0.0567939
G16	SYBR	CEACAM6	124	16	15.8614		15.9891	0.180602
G17	SYBR	CEACAM6	132	17	22.9096		22.751	0.224284
G18	SYBR	CEACAM6	140	18	29.7911		29.8435	0.0740945
G19	SYBR	CEACAM6	148	19	22.5532		22.4227	0.184587
G20	SYBR	CEACAM6	156	20	28.7865		28.9173	0.185089
G21	SYBR	CEACAM6	164	21	23.0551		23.0021	0.075023
G22	SYBR	CEACAM6	172	22	29.8221		30.1082	0.404612
G23	SYBR	CEACAM6	180	23	22.5747		22.5338	0.0577171
G24	SYBR	CEACAM6	188	24	29.1408		29.4212	0.396564
H01	SYBR	CEACAM6	4	1	22.2233		22.1494	0.104577
H02	SYBR	CEACAM6	12	2	16.3822		16.3151	0.0949938
H03	SYBR	CEACAM6	20	3	16.5987		16.5936	0.00717397
H04	SYBR	CEACAM6	28	4	16.1857		16.0727	0.159786
H05	SYBR	CEACAM6	36	5	20.4841		20.2946	0.267985
H06	SYBR	CEACAM6	44	6	16.968		17.007	0.0551087
H07	SYBR	CEACAM6	52	7	17.0529		16.7422	0.439471
H08	SYBR	CEACAM6	60	8	16.7344		16.7046	0.0421817
H09	SYBR	CEACAM6	68	9	18.9958		19.0241	0.0399849
H10	SYBR	CEACAM6	76	10	17.2748		17.125	0.21187
H11	SYBR	CEACAM6	84	11	16.458		16.366	0.130109
H12	SYBR	CEACAM6	92	12	15.6972		15.6009	0.136162
H13	SYBR	CEACAM6	100	13	18.2241		18.0933	0.185101
H14	SYBR	CEACAM6	108	14	16.8591		16.8685	0.0132963
H15	SYBR	CEACAM6	116	15	16.5235		16.5637	0.0567939
H16	SYBR	CEACAM6	124	16	16.1168		15.9891	0.180602
H17	SYBR	CEACAM6	132	17	22.5924		22.751	0.224284
H18	SYBR	CEACAM6	140	18	29.8958		29.8435	0.0740945
H19	SYBR	CEACAM6	148	19	22.2922		22.4227	0.184587
H20	SYBR	CEACAM6	156	20	29.0482		28.9173	0.185089
H21	SYBR	CEACAM6	164	21	22.949		23.0021	0.075023
H22	SYBR	CEACAM6	172	22	30.3943		30.1082	0.404612
H23	SYBR	CEACAM6	180	23	22.493		22.5338	0.0577171
H24	SYBR	CEACAM6	188	24	29.7016		29.4212	0.396564
I01	SYBR	SCGB3A1	5	1	19.9492		19.9532	0.00566242
I02	SYBR	SCGB3A1	13	2	24.2388		24.3361	0.137679
I03	SYBR	SCGB3A1	21	3	14.3153		14.3317	0.0231264
I04	SYBR	SCGB3A1	29	4	23.3213		23.5399	0.309118
I05	SYBR	SCGB3A1	37	5	21.6837		22.0443	0.510088
I06	SYBR	SCGB3A1	45	6	24.3345		24.3603	0.0365089
I07	SYBR	SCGB3A1	53	7	14.6949		14.9317	0.334872
I08	SYBR	SCGB3A1	61	8	21.8204		21.8904	0.0989778
I09	SYBR	SCGB3A1	69	9	22.9783		23.1096	0.185721
I10	SYBR	SCGB3A1	77	10	27.7715		28.1518	0.537868
I11	SYBR	SCGB3A1	85	11	17.3346		17.6039	0.380941
I12	SYBR	SCGB3A1	93	12	26.0987		26.2045	0.149563
I13	SYBR	SCGB3A1	101	13	22.0657		22.2582	0.272318
I14	SYBR	SCGB3A1	109	14	25.0466		25.0696	0.0325595
I15	SYBR	SCGB3A1	117	15	18.4904		18.5424	0.0735288
I16	SYBR	SCGB3A1	125	16	22.496		22.5973	0.143223
I17	SYBR	SCGB3A1	133	17	24.7255		24.6445	0.114535
I18	SYBR	SCGB3A1	141	18	29.575		29.7154	0.198663
I19	SYBR	SCGB3A1	149	19	23.8311		23.8223	0.0125017
I20	SYBR	SCGB3A1	157	20	28.5835		28.8362	0.357368
I21	SYBR	SCGB3A1	165	21	19.9045		19.9401	0.0504251
I22	SYBR	SCGB3A1	173	22	24.7084		24.9225	0.302802
I23	SYBR	SCGB3A1	181	23	20.1561		20.1961	0.0566794
I24	SYBR	SCGB3A1	189	24	27.635		27.883	0.350683
J01	SYBR	SCGB3A1	5	1	19.9572		19.9532	0.00566242
J02	SYBR	SCGB3A1	13	2	24.4335		24.3361	0.137679
J03	SYBR	SCGB3A1	21	3	14.348		14.3317	0.0231264
J04	SYBR	SCGB3A1	29	4	23.7585		23.5399	0.309118
J05	SYBR	SCGB3A1	37	5	22.405		22.0443	0.510088
J06	SYBR	SCGB3A1	45	6	24.3861		24.3603	0.0365089
J07	SYBR	SCGB3A1	53	7	15.1685		14.9317	0.334872
J08	SYBR	SCGB3A1	61	8	21.9603		21.8904	0.0989778
J09	SYBR	SCGB3A1	69	9	23.2409		23.1096	0.185721
J10	SYBR	SCGB3A1	77	10	28.5322		28.1518	0.537868
J11	SYBR	SCGB3A1	85	11	17.8733		17.6039	0.380941
J12	SYBR	SCGB3A1	93	12	26.3102		26.2045	0.149563
J13	SYBR	SCGB3A1	101	13	22.4508		22.2582	0.272318
J14	SYBR	SCGB3A1	109	14	25.0926		25.0696	0.0325595
J15	SYBR	SCGB3A1	117	15	18.5944		18.5424	0.0735288
J16	SYBR	SCGB3A1	125	16	22.6985		22.5973	0.143223
J17	SYBR	SCGB3A1	133	17	24.5635		24.6445	0.114535
J18	SYBR	SCGB3A1	141	18	29.8559		29.7154	0.198663
J19	SYBR	SCGB3A1	149	19	23.8135		23.8223	0.0125017
J20	SYBR	SCGB3A1	157	20	29.0889		28.8362	0.357368
J21	SYBR	SCGB3A1	165	21	19.9758		19.9401	0.0504251
J22	SYBR	SCGB3A1	173	22	25.1366		24.9225	0.302802
J23	SYBR	SCGB3A1	181	23	20.2362		20.1961	0.0566794
J24	SYBR	SCGB3A1	189	24	28.1309		27.883	0.350683
K01	SYBR	SCGB3A2	6	1	18.7954		18.8768	0.115138
K02	SYBR	SCGB3A2	14	2	26.3085		26.3986	0.127501
K03	SYBR	SCGB3A2	22	3	15.9525		16.056	0.146389
K04	SYBR	SCGB3A2	30	4	24.0732		24.1801	0.151221
K05	SYBR	SCGB3A2	38	5	19.9703		20.2147	0.345688
K06	SYBR	SCGB3A2	46	6	24.1565		24.0909	0.0927718
K07	SYBR	SCGB3A2	54	7	18.649		18.9034	0.359863
K08	SYBR	SCGB3A2	62	8	22.6657		22.7113	0.0645024
K09	SYBR	SCGB3A2	70	9	20.2493		20.3397	0.12789
K10	SYBR	SCGB3A2	78	10	24.9953		25.1757	0.255082
K11	SYBR	SCGB3A2	86	11	18.5261		18.6869	0.227428
K12	SYBR	SCGB3A2	94	12	22.7177		22.9224	0.289489
K13	SYBR	SCGB3A2	102	13	20.1692		20.1808	0.0164156
K14	SYBR	SCGB3A2	110	14	25.1422		25.1707	0.0403388
K15	SYBR	SCGB3A2	118	15	19.8263		20.0573	0.326686
K16	SYBR	SCGB3A2	126	16	21.5386		21.7434	0.289721
K17	SYBR	SCGB3A2	134	17	25.8918		25.8075	0.11912
K18	SYBR	SCGB3A2	142	18	27.4668		27.7906	0.457823
K19	SYBR	SCGB3A2	150	19	26.1252		26.108	0.024264
K20	SYBR	SCGB3A2	158	20	28.1639		28.4368	0.385889
K21	SYBR	SCGB3A2	166	21	23.0909		23.1949	0.147091
K22	SYBR	SCGB3A2	174	22	25.2765		25.4101	0.188904
K23	SYBR	SCGB3A2	182	23	24.6566		24.6599	0.00480327
K24	SYBR	SCGB3A2	190	24	25.6614		25.948	0.405327
L01	SYBR	SCGB3A2	6	1	18.9582		18.8768	0.115138
L02	SYBR	SCGB3A2	14	2	26.4888		26.3986	0.127501
L03	SYBR	SCGB3A2	22	3	16.1595		16.056	0.146389
L04	SYBR	SCGB3A2	30	4	24.287		24.1801	0.151221
L05	SYBR	SCGB3A2	38	5	20.4591		20.2147	0.345688
L06	SYBR	SCGB3A2	46	6	24.0253		24.0909	0.0927718
L07	SYBR	SCGB3A2	54	7	19.1579		18.9034	0.359863
L08	SYBR	SCGB3A2	62	8	22.7569		22.7113	0.0645024
L09	SYBR	SCGB3A2	70	9	20.4301		20.3397	0.12789
L10	SYBR	SCGB3A2	78	10	25.356		25.1757	0.255082
L11	SYBR	SCGB3A2	86	11	18.8477		18.6869	0.227428
L12	SYBR	SCGB3A2	94	12	23.1271		22.9224	0.289489
L13	SYBR	SCGB3A2	102	13	20.1924		20.1808	0.0164156
L14	SYBR	SCGB3A2	110	14	25.1992		25.1707	0.0403388
L15	SYBR	SCGB3A2	118	15	20.2883		20.0573	0.326686
L16	SYBR	SCGB3A2	126	16	21.9483		21.7434	0.289721
L17	SYBR	SCGB3A2	134	17	25.7233		25.8075	0.11912
L18	SYBR	SCGB3A2	142	18	28.1143		27.7906	0.457823
L19	SYBR	SCGB3A2	150	19	26.0909		26.108	0.024264
L20	SYBR	SCGB3A2	158	20	28.7096		28.4368	0.385889
L21	SYBR	SCGB3A2	166	21	23.299		23.1949	0.147091
L22	SYBR	SCGB3A2	174	22	25.5437		25.4101	0.188904
L23	SYBR	SCGB3A2	182	23	24.6633		24.6599	0.00480327
L24	SYBR	SCGB3A2	190	24	26.2346		25.948	0.405327
M01	SYBR	AGER	7	1	25.7579		25.766	0.0114385
M02	SYBR	AGER	15	2	20.5131		20.5383	0.0357267
M03	SYBR	AGER	23	3	25.3063		25.3027	0.00510853
M04	SYBR	AGER	31	4	21.2324		21.2567	0.0343077
M05	SYBR	AGER	39	5	25.9575		25.9805	0.032644
M06	SYBR	AGER	47	6	20.1274		20.0366	0.128535
M07	SYBR	AGER	55	7	25.9459		25.9817	0.0507019
M08	SYBR	AGER	63	8	21.9713		21.7567	0.303408
M09	SYBR	AGER	71	9	25.8202		25.7406	0.112474
M10	SYBR	AGER	79	10	20.4923		20.4828	0.0135202
M11	SYBR	AGER	87	11	25.1561		25.1305	0.0362011
M12	SYBR	AGER	95	12	20.5368		20.5993	0.0884031
M13	SYBR	AGER	103	13	25.7757		25.7404	0.0499565
M14	SYBR	AGER	111	14	19.4421		19.4557	0.019279
M15	SYBR	AGER	119	15	26.0041		26.0196	0.0219038
M16	SYBR	AGER	127	16	20.4258		20.496	0.0992039
M17	SYBR	AGER	135	17	29.0631		28.987	0.107668
M18	SYBR	AGER	143	18	29.0894		29.2044	0.162522
M19	SYBR	AGER	151	19	29.0721		28.8146	0.364118
M20	SYBR	AGER	159	20	29.2537		29.6181	0.515338
M21	SYBR	AGER	167	21	29.6043		29.5253	0.111604
M22	SYBR	AGER	175	22	29.029		29.145	0.164018
M23	SYBR	AGER	183	23	29.1311		29.0075	0.174936
M24	SYBR	AGER	191	24	28.5765		28.7395	0.230432
N01	SYBR	AGER	7	1	25.7741		25.766	0.0114385
N02	SYBR	AGER	15	2	20.5636		20.5383	0.0357267
N03	SYBR	AGER	23	3	25.2991		25.3027	0.00510853
N04	SYBR	AGER	31	4	21.2809		21.2567	0.0343077
N05	SYBR	AGER	39	5	26.0036		25.9805	0.032644
N06	SYBR	AGER	47	6	19.9457		20.0366	0.128535
N07	SYBR	AGER	55	7	26.0176		25.9817	0.0507019
N08	SYBR	AGER	63	8	21.5422		21.7567	0.303408
N09	SYBR	AGER	71	9	25.6611		25.7406	0.112474
N10	SYBR	AGER	79	10	20.4732		20.4828	0.0135202
N11	SYBR	AGER	87	11	25.1049		25.1305	0.0362011
N12	SYBR	AGER	95	12	20.6618		20.5993	0.0884031
N13	SYBR	AGER	103	13	25.7051		25.7404	0.0499565
N14	SYBR	AGER	111	14	19.4694		19.4557	0.019279
N15	SYBR	AGER	119	15	26.035		26.0196	0.0219038
N16	SYBR	AGER	127	16	20.5661		20.496	0.0992039
N17	SYBR	AGER	135	17	28.9109		28.987	0.107668
N18	SYBR	AGER	143	18	29.3193		29.2044	0.162522
N19	SYBR	AGER	151	19	28.5571		28.8146	0.364118
N20	SYBR	AGER	159	20	29.9825		29.6181	0.515338
N21	SYBR	AGER	167	21	29.4464		29.5253	0.111604
N22	SYBR	AGER	175	22	29.2609		29.145	0.164018
N23	SYBR	AGER	183	23	28.8838		29.0075	0.174936
N24	SYBR	AGER	191	24	28.9024		28.7395	0.230432
O01	SYBR	CAV1	8	1	25.0441		25.0457	0.00232776
O02	SYBR	CAV1	16	2	18.6801		18.6651	0.0213101
O03	SYBR	CAV1	24	3	24.4853		24.5733	0.124478
O04	SYBR	CAV1	32	4	18.5409		18.6537	0.159573
O05	SYBR	CAV1	40	5	24.8084		25.085	0.391167
O06	SYBR	CAV1	48	6	18.1162		18.1977	0.115232
O07	SYBR	CAV1	56	7	25.1061		25.2533	0.208141
O08	SYBR	CAV1	64	8	18.7652		18.9334	0.237754
O09	SYBR	CAV1	72	9	24.0888		24.2496	0.227309
O10	SYBR	CAV1	80	10	19.4457		19.3944	0.0724621
O11	SYBR	CAV1	88	11	24.5032		24.7332	0.325269
O12	SYBR	CAV1	96	12	18.9066		18.9641	0.0813384
O13	SYBR	CAV1	104	13	26.0039		26.1967	0.272685
O14	SYBR	CAV1	112	14	18.5215		18.6858	0.232325
O15	SYBR	CAV1	120	15	25.9493		26.0605	0.15727
O16	SYBR	CAV1	128	16	18.308		18.4372	0.182606
O17	SYBR	CAV1	136	17	29.4812		29.2512	0.325365
O18	SYBR	CAV1	144	18	29.1807		29.4582	0.392386
O19	SYBR	CAV1	152	19	30.4963		30.3667	0.183355
O20	SYBR	CAV1	160	20	31.1225		30.9423	0.254885
O21	SYBR	CAV1	168	21	30.7079		30.7603	0.0740177
O22	SYBR	CAV1	176	22	30.3839		30.6047	0.312363
O23	SYBR	CAV1	184	23	29.4536		29.5128	0.0836993
O24	SYBR	CAV1	192	24	30.05		30.2521	0.28575
P01	SYBR	CAV1	8	1	25.0474		25.0457	0.00232776
P02	SYBR	CAV1	16	2	18.65		18.6651	0.0213101
P03	SYBR	CAV1	24	3	24.6614		24.5733	0.124478
P04	SYBR	CAV1	32	4	18.7666		18.6537	0.159573
P05	SYBR	CAV1	40	5	25.3616		25.085	0.391167
P06	SYBR	CAV1	48	6	18.2791		18.1977	0.115232
P07	SYBR	CAV1	56	7	25.4005		25.2533	0.208141
P08	SYBR	CAV1	64	8	19.1015		18.9334	0.237754
P09	SYBR	CAV1	72	9	24.4103		24.2496	0.227309
P10	SYBR	CAV1	80	10	19.3432		19.3944	0.0724621
P11	SYBR	CAV1	88	11	24.9632		24.7332	0.325269
P12	SYBR	CAV1	96	12	19.0216		18.9641	0.0813384
P13	SYBR	CAV1	104	13	26.3895		26.1967	0.272685
P14	SYBR	CAV1	112	14	18.8501		18.6858	0.232325
P15	SYBR	CAV1	120	15	26.1717		26.0605	0.15727
P16	SYBR	CAV1	128	16	18.5663		18.4372	0.182606
P17	SYBR	CAV1	136	17	29.0211		29.2512	0.325365
P18	SYBR	CAV1	144	18	29.7356		29.4582	0.392386
P19	SYBR	CAV1	152	19	30.237		30.3667	0.183355
P20	SYBR	CAV1	160	20	30.762		30.9423	0.254885
P21	SYBR	CAV1	168	21	30.8126		30.7603	0.0740177
P22	SYBR	CAV1	176	22	30.8256		30.6047	0.312363
P23	SYBR	CAV1	184	23	29.572		29.5128	0.0836993
P24	SYBR	CAV1	192	24	30.4542		30.2521	0.28575

## Sheet: norm to HKG
Well	Target	Replicate	Sample	Cq	Cq Mean	Cq Std. Dev
A01	Actin	1	1	16.4281	16.6887	0.368591
B01	Actin	1	1	16.9494	16.6887	0.368591
A02	Actin	9	2	17.0165	17.0741	0.0815109
B02	Actin	9	2	17.1318	17.0741	0.0815109
A03	Actin	17	3	16.3873	16.6116	0.317244
B03	Actin	17	3	16.8359	16.6116	0.317244
A04	Actin	25	4	18.0565	18.046	0.0147578
B04	Actin	25	4	18.0356	18.046	0.0147578
A05	Actin	33	5	16.4678	16.7856	0.449465
B05	Actin	33	5	17.1034	16.7856	0.449465
A06	Actin	41	6	16.9261	16.8638	0.0880332
B06	Actin	41	6	16.8016	16.8638	0.0880332
A07	Actin	49	7	16.7555	16.8821	0.179118
B07	Actin	49	7	17.0088	16.8821	0.179118
A08	Actin	57	8	17.7416	17.8424	0.142566
B08	Actin	57	8	17.9432	17.8424	0.142566
A09	Actin	65	9	16.4788	16.4347	0.0624099
B09	Actin	65	9	16.3906	16.4347	0.0624099
A10	Actin	73	10	17.6925	17.9106	0.308488
B10	Actin	73	10	18.1288	17.9106	0.308488
A11	Actin	81	11	16.8673	16.8706	0.00465957
B11	Actin	81	11	16.8739	16.8706	0.00465957
A12	Actin	89	12	17.4573	17.5872	0.183784
B12	Actin	89	12	17.7172	17.5872	0.183784
A13	Actin	97	13	16.7525	16.7373	0.0214114
B13	Actin	97	13	16.7222	16.7373	0.0214114
A14	Actin	105	14	17.2354	17.3677	0.187033
B14	Actin	105	14	17.4999	17.3677	0.187033
A15	Actin	113	15	16.9799	17.0136	0.047768
B15	Actin	113	15	17.0474	17.0136	0.047768
A16	Actin	121	16	17.2583	17.4451	0.264227
B16	Actin	121	16	17.6319	17.4451	0.264227
A17	Actin	129	17	21.1466	20.96	0.263873
B17	Actin	129	17	20.7735	20.96	0.263873
A18	Actin	137	18	20.5933	20.8266	0.329878
B18	Actin	137	18	21.0598	20.8266	0.329878
A19	Actin	145	19	21.2169	21.2312	0.0201961
B19	Actin	145	19	21.2454	21.2312	0.0201961
A20	Actin	153	20	22.0817	22.3277	0.347798
B20	Actin	153	20	22.5736	22.3277	0.347798
A21	Actin	161	21	21.6182	21.5923	0.0366574
B21	Actin	161	21	21.5664	21.5923	0.0366574
A22	Actin	169	22	21.6853	21.8558	0.241028
B22	Actin	169	22	22.0262	21.8558	0.241028
A23	Actin	177	23	20.9285	21.1031	0.24692
B23	Actin	177	23	21.2777	21.1031	0.24692
A24	Actin	185	24	21.3195	21.2658	0.0760042
B24	Actin	185	24	21.2121	21.2658	0.0760042
M01	AGER	7	1	25.7579	25.766	0.0114385	9.07728
N01	AGER	7	1	25.7741	25.766	0.0114385
M02	AGER	15	2	20.5131	20.5383	0.0357267	3.46419
N02	AGER	15	2	20.5636	20.5383	0.0357267
M03	AGER	23	3	25.3063	25.3027	0.00510853	8.69105
N03	AGER	23	3	25.2991	25.3027	0.00510853
M04	AGER	31	4	21.2324	21.2567	0.0343077	3.21061
N04	AGER	31	4	21.2809	21.2567	0.0343077
M05	AGER	39	5	25.9575	25.9805	0.032644	9.19494
N05	AGER	39	5	26.0036	25.9805	0.032644
M06	AGER	47	6	20.1274	20.0366	0.128535	3.17275
N06	AGER	47	6	19.9457	20.0366	0.128535
M07	AGER	55	7	25.9459	25.9817	0.0507019	9.0996
N07	AGER	55	7	26.0176	25.9817	0.0507019
M08	AGER	63	8	21.9713	21.7567	0.303408	3.91429
N08	AGER	63	8	21.5422	21.7567	0.303408
M09	AGER	71	9	25.8202	25.7406	0.112474	9.30592
N09	AGER	71	9	25.6611	25.7406	0.112474
M10	AGER	79	10	20.4923	20.4828	0.0135202	2.57211
N10	AGER	79	10	20.4732	20.4828	0.0135202
M11	AGER	87	11	25.1561	25.1305	0.0362011	8.25991
N11	AGER	87	11	25.1049	25.1305	0.0362011
M12	AGER	95	12	20.5368	20.5993	0.0884031	3.01209
N12	AGER	95	12	20.6618	20.5993	0.0884031
M13	AGER	103	13	25.7757	25.7404	0.0499565	9.00309
N13	AGER	103	13	25.7051	25.7404	0.0499565
M14	AGER	111	14	19.4421	19.4557	0.019279	2.08803
N14	AGER	111	14	19.4694	19.4557	0.019279
M15	AGER	119	15	26.0041	26.0196	0.0219038	9.00593
N15	AGER	119	15	26.035	26.0196	0.0219038
M16	AGER	127	16	20.4258	20.496	0.0992039	3.05088
N16	AGER	127	16	20.5661	20.496	0.0992039
M17	AGER	135	17	29.0631	28.987	0.107668	8.02695
N17	AGER	135	17	28.9109	28.987	0.107668
M18	AGER	143	18	29.0894	29.2044	0.162522	8.3778
N18	AGER	143	18	29.3193	29.2044	0.162522
M19	AGER	151	19	29.0721	28.8146	0.364118	7.58344
N19	AGER	151	19	28.5571	28.8146	0.364118
M20	AGER	159	20	29.2537	29.6181	0.515338	7.29046
N20	AGER	159	20	29.9825	29.6181	0.515338
M21	AGER	167	21	29.6043	29.5253	0.111604	7.93304
N21	AGER	167	21	29.4464	29.5253	0.111604
M22	AGER	175	22	29.029	29.145	0.164018	7.28919
N22	AGER	175	22	29.2609	29.145	0.164018
M23	AGER	183	23	29.1311	29.0075	0.174936	7.9044
N23	AGER	183	23	28.8838	29.0075	0.174936
M24	AGER	191	24	28.5765	28.7395	0.230432	7.47365
N24	AGER	191	24	28.9024	28.7395	0.230432
O01	CAV1	8	1	25.0441	25.0457	0.00232776	8.35697
P01	CAV1	8	1	25.0474	25.0457	0.00232776
O02	CAV1	16	2	18.6801	18.6651	0.0213101	1.59093
P02	CAV1	16	2	18.65	18.6651	0.0213101
O03	CAV1	24	3	24.4853	24.5733	0.124478	7.96173
P03	CAV1	24	3	24.6614	24.5733	0.124478
O04	CAV1	32	4	18.5409	18.6537	0.159573	0.607682
P04	CAV1	32	4	18.7666	18.6537	0.159573
O05	CAV1	40	5	24.8084	25.085	0.391167	8.29942
P05	CAV1	40	5	25.3616	25.085	0.391167
O06	CAV1	48	6	18.1162	18.1977	0.115232	1.33384
P06	CAV1	48	6	18.2791	18.1977	0.115232
O07	CAV1	56	7	25.1061	25.2533	0.208141	8.37117
P07	CAV1	56	7	25.4005	25.2533	0.208141
O08	CAV1	64	8	18.7652	18.9334	0.237754	1.09093
P08	CAV1	64	8	19.1015	18.9334	0.237754
O09	CAV1	72	9	24.0888	24.2496	0.227309	7.81485
P09	CAV1	72	9	24.4103	24.2496	0.227309
O10	CAV1	80	10	19.4457	19.3944	0.0724621	1.48377
P10	CAV1	80	10	19.3432	19.3944	0.0724621
O11	CAV1	88	11	24.5032	24.7332	0.325269	7.86254
P11	CAV1	88	11	24.9632	24.7332	0.325269
O12	CAV1	96	12	18.9066	18.9641	0.0813384	1.37685
P12	CAV1	96	12	19.0216	18.9641	0.0813384
O13	CAV1	104	13	26.0039	26.1967	0.272685	9.4594
P13	CAV1	104	13	26.3895	26.1967	0.272685
O14	CAV1	112	14	18.5215	18.6858	0.232325	1.31809
P14	CAV1	112	14	18.8501	18.6858	0.232325
O15	CAV1	120	15	25.9493	26.0605	0.15727	9.0469
P15	CAV1	120	15	26.1717	26.0605	0.15727
O16	CAV1	128	16	18.308	18.4372	0.182606	0.99206
P16	CAV1	128	16	18.5663	18.4372	0.182606
O17	CAV1	136	17	29.4812	29.2512	0.325365	8.29111
P17	CAV1	136	17	29.0211	29.2512	0.325365
O18	CAV1	144	18	29.1807	29.4582	0.392386	8.6316
P18	CAV1	144	18	29.7356	29.4582	0.392386
O19	CAV1	152	19	30.4963	30.3667	0.183355	9.13553
P19	CAV1	152	19	30.237	30.3667	0.183355
O20	CAV1	160	20	31.1225	30.9423	0.254885	8.61459
P20	CAV1	160	20	30.762	30.9423	0.254885
O21	CAV1	168	21	30.7079	30.7603	0.0740177	9.16797
P21	CAV1	168	21	30.8126	30.7603	0.0740177
O22	CAV1	176	22	30.3839	30.6047	0.312363	8.74896
P22	CAV1	176	22	30.8256	30.6047	0.312363
O23	CAV1	184	23	29.4536	29.5128	0.0836993	8.40978
P23	CAV1	184	23	29.572	29.5128	0.0836993
O24	CAV1	192	24	30.05	30.2521	0.28575	8.98629
P24	CAV1	192	24	30.4542	30.2521	0.28575
G01	CEACAM6	4	1	22.0754	22.1494	0.104577	5.46066
H01	CEACAM6	4	1	22.2233	22.1494	0.104577
G02	CEACAM6	12	2	16.2479	16.3151	0.0949938	-0.759071
H02	CEACAM6	12	2	16.3822	16.3151	0.0949938
G03	CEACAM6	20	3	16.5885	16.5936	0.00717397	-0.0179984
H03	CEACAM6	20	3	16.5987	16.5936	0.00717397
G04	CEACAM6	28	4	15.9597	16.0727	0.159786	-1.97337
H04	CEACAM6	28	4	16.1857	16.0727	0.159786
G05	CEACAM6	36	5	20.1051	20.2946	0.267985	3.50901
H05	CEACAM6	36	5	20.4841	20.2946	0.267985
G06	CEACAM6	44	6	17.046	17.007	0.0551087	0.143205
H06	CEACAM6	44	6	16.968	17.007	0.0551087
G07	CEACAM6	52	7	16.4314	16.7422	0.439471	-0.139972
H07	CEACAM6	52	7	17.0529	16.7422	0.439471
G08	CEACAM6	60	8	16.6747	16.7046	0.0421817	-1.13787
H08	CEACAM6	60	8	16.7344	16.7046	0.0421817
G09	CEACAM6	68	9	19.0523	19.0241	0.0399849	2.58935
H09	CEACAM6	68	9	18.9958	19.0241	0.0399849
G10	CEACAM6	76	10	16.9752	17.125	0.21187	-0.785631
H10	CEACAM6	76	10	17.2748	17.125	0.21187
G11	CEACAM6	84	11	16.274	16.366	0.130109	-0.504662
H11	CEACAM6	84	11	16.458	16.366	0.130109
G12	CEACAM6	92	12	15.5046	15.6009	0.136162	-1.98636
H12	CEACAM6	92	12	15.6972	15.6009	0.136162
G13	CEACAM6	100	13	17.9624	18.0933	0.185101	1.35594
H13	CEACAM6	100	13	18.2241	18.0933	0.185101
G14	CEACAM6	108	14	16.8779	16.8685	0.0132963	-0.499172
H14	CEACAM6	108	14	16.8591	16.8685	0.0132963
G15	CEACAM6	116	15	16.6038	16.5637	0.0567939	-0.449966
H15	CEACAM6	116	15	16.5235	16.5637	0.0567939
G16	CEACAM6	124	16	15.8614	15.9891	0.180602	-1.456
H16	CEACAM6	124	16	16.1168	15.9891	0.180602
G17	CEACAM6	132	17	22.9096	22.751	0.224284	1.79095
H17	CEACAM6	132	17	22.5924	22.751	0.224284
G18	CEACAM6	140	18	29.7911	29.8435	0.0740945	9.01689
H18	CEACAM6	140	18	29.8958	29.8435	0.0740945
G19	CEACAM6	148	19	22.5532	22.4227	0.184587	1.19153
H19	CEACAM6	148	19	22.2922	22.4227	0.184587
G20	CEACAM6	156	20	28.7865	28.9173	0.185089	6.58968
H20	CEACAM6	156	20	29.0482	28.9173	0.185089
G21	CEACAM6	164	21	23.0551	23.0021	0.075023	1.40979
H21	CEACAM6	164	21	22.949	23.0021	0.075023
G22	CEACAM6	172	22	29.8221	30.1082	0.404612	8.25245
H22	CEACAM6	172	22	30.3943	30.1082	0.404612
G23	CEACAM6	180	23	22.5747	22.5338	0.0577171	1.43079
H23	CEACAM6	180	23	22.493	22.5338	0.0577171
G24	CEACAM6	188	24	29.1408	29.4212	0.396564	8.15539
H24	CEACAM6	188	24	29.7016	29.4212	0.396564
E01	LAMP3	3	1	20.5883	20.8012	0.301091	4.11242
F01	LAMP3	3	1	21.0141	20.8012	0.301091
E02	LAMP3	11	2	21.0458	21.2123	0.235454	4.13819
F02	LAMP3	11	2	21.3788	21.2123	0.235454
E03	LAMP3	19	3	23.8859	23.8622	0.033519	7.25054
F03	LAMP3	19	3	23.8385	23.8622	0.033519
E04	LAMP3	27	4	21.7854	21.8624	0.108976	3.81638
F04	LAMP3	27	4	21.9395	21.8624	0.108976
E05	LAMP3	35	5	20.2272	20.4323	0.290162	3.64674
F05	LAMP3	35	5	20.6375	20.4323	0.290162
E06	LAMP3	43	6	20.6307	20.5583	0.102291	3.69452
F06	LAMP3	43	6	20.486	20.5583	0.102291
E07	LAMP3	51	7	20.5054	20.5423	0.052243	3.66019
F07	LAMP3	51	7	20.5793	20.5423	0.052243
E08	LAMP3	59	8	20.716	20.6785	0.0530859	2.83604
F08	LAMP3	59	8	20.6409	20.6785	0.0530859
E09	LAMP3	67	9	20.4628	20.4422	0.0291663	4.00747
F09	LAMP3	67	9	20.4216	20.4422	0.0291663
E10	LAMP3	75	10	20.5962	20.8306	0.33149	2.91999
F10	LAMP3	75	10	21.065	20.8306	0.33149
E11	LAMP3	83	11	21.058	21.1058	0.0676243	4.23517
F11	LAMP3	83	11	21.1536	21.1058	0.0676243
E12	LAMP3	91	12	19.9582	19.9806	0.031734	2.39336
F12	LAMP3	91	12	20.003	19.9806	0.031734
E13	LAMP3	99	13	20.8513	20.9657	0.161829	4.22841
F13	LAMP3	99	13	21.0802	20.9657	0.161829
E14	LAMP3	107	14	21.3657	21.4195	0.076188	4.05185
F14	LAMP3	107	14	21.4734	21.4195	0.076188
E15	LAMP3	115	15	21.5911	21.594	0.0041181	4.58034
F15	LAMP3	115	15	21.5969	21.594	0.0041181
E16	LAMP3	123	16	20.9317	21.0476	0.163914	3.60247
F16	LAMP3	123	16	21.1635	21.0476	0.163914
E17	LAMP3	131	17	25.3146	25.2181	0.136558	4.25803
F17	LAMP3	131	17	25.1215	25.2181	0.136558
E18	LAMP3	139	18	25.1021	25.355	0.357668	4.52847
F18	LAMP3	139	18	25.6079	25.355	0.357668
E19	LAMP3	147	19	26.6727	26.4685	0.288822	5.23732
F19	LAMP3	147	19	26.2642	26.4685	0.288822
E20	LAMP3	155	20	26.6634	26.9969	0.471631	4.66924
F20	LAMP3	155	20	27.3304	26.9969	0.471631
E21	LAMP3	163	21	28.3285	28.3469	0.0260596	6.75465
F21	LAMP3	163	21	28.3654	28.3469	0.0260596
E22	LAMP3	171	22	25.6306	25.7673	0.193265	3.9115
F22	LAMP3	171	22	25.9039	25.7673	0.193265
E23	LAMP3	179	23	25.447	25.4093	0.0531889	4.30629
F23	LAMP3	179	23	25.3717	25.4093	0.0531889
E24	LAMP3	187	24	25.0124	25.2376	0.318532	3.9718
F24	LAMP3	187	24	25.4628	25.2376	0.318532
I01	SCGB3A1	5	1	19.9492	19.9532	0.00566242	3.26447
J01	SCGB3A1	5	1	19.9572	19.9532	0.00566242
I02	SCGB3A1	13	2	24.2388	24.3361	0.137679	7.26201
J02	SCGB3A1	13	2	24.4335	24.3361	0.137679
I03	SCGB3A1	21	3	14.3153	14.3317	0.0231264	-2.27993
J03	SCGB3A1	21	3	14.348	14.3317	0.0231264
I04	SCGB3A1	29	4	23.3213	23.5399	0.309118	5.49386
J04	SCGB3A1	29	4	23.7585	23.5399	0.309118
I05	SCGB3A1	37	5	21.6837	22.0443	0.510088	5.25874
J05	SCGB3A1	37	5	22.405	22.0443	0.510088
I06	SCGB3A1	45	6	24.3345	24.3603	0.0365089	7.4965
J06	SCGB3A1	45	6	24.3861	24.3603	0.0365089
I07	SCGB3A1	53	7	14.6949	14.9317	0.334872	-1.95046
J07	SCGB3A1	53	7	15.1685	14.9317	0.334872
I08	SCGB3A1	61	8	21.8204	21.8904	0.0989778	4.04793
J08	SCGB3A1	61	8	21.9603	21.8904	0.0989778
I09	SCGB3A1	69	9	22.9783	23.1096	0.185721	6.67487
J09	SCGB3A1	69	9	23.2409	23.1096	0.185721
I10	SCGB3A1	77	10	27.7715	28.1518	0.537868	10.2412
J10	SCGB3A1	77	10	28.5322	28.1518	0.537868
I11	SCGB3A1	85	11	17.3346	17.6039	0.380941	0.733317
J11	SCGB3A1	85	11	17.8733	17.6039	0.380941
I12	SCGB3A1	93	12	26.0987	26.2045	0.149563	8.61724
J12	SCGB3A1	93	12	26.3102	26.2045	0.149563
I13	SCGB3A1	101	13	22.0657	22.2582	0.272318	5.52092
J13	SCGB3A1	101	13	22.4508	22.2582	0.272318
I14	SCGB3A1	109	14	25.0466	25.0696	0.0325595	7.70192
J14	SCGB3A1	109	14	25.0926	25.0696	0.0325595
I15	SCGB3A1	117	15	18.4904	18.5424	0.0735288	1.52877
J15	SCGB3A1	117	15	18.5944	18.5424	0.0735288
I16	SCGB3A1	125	16	22.496	22.5973	0.143223	5.15218
J16	SCGB3A1	125	16	22.6985	22.5973	0.143223
I17	SCGB3A1	133	17	24.7255	24.6445	0.114535	3.68445
J17	SCGB3A1	133	17	24.5635	24.6445	0.114535
I18	SCGB3A1	141	18	29.575	29.7154	0.198663	8.88887
J18	SCGB3A1	141	18	29.8559	29.7154	0.198663
I19	SCGB3A1	149	19	23.8311	23.8223	0.0125017	2.59114
J19	SCGB3A1	149	19	23.8135	23.8223	0.0125017
I20	SCGB3A1	157	20	28.5835	28.8362	0.357368	6.50858
J20	SCGB3A1	157	20	29.0889	28.8362	0.357368
I21	SCGB3A1	165	21	19.9045	19.9401	0.0504251	-1.65218
J21	SCGB3A1	165	21	19.9758	19.9401	0.0504251
I22	SCGB3A1	173	22	24.7084	24.9225	0.302802	3.06674
J22	SCGB3A1	173	22	25.1366	24.9225	0.302802
I23	SCGB3A1	181	23	20.1561	20.1961	0.0566794	-0.906921
J23	SCGB3A1	181	23	20.2362	20.1961	0.0566794
I24	SCGB3A1	189	24	27.635	27.883	0.350683	6.61716
J24	SCGB3A1	189	24	28.1309	27.883	0.350683
K01	SCGB3A2	6	1	18.7954	18.8768	0.115138	2.18809
L01	SCGB3A2	6	1	18.9582	18.8768	0.115138
K02	SCGB3A2	14	2	26.3085	26.3986	0.127501	9.32451
L02	SCGB3A2	14	2	26.4888	26.3986	0.127501
K03	SCGB3A2	22	3	15.9525	16.056	0.146389	-0.555605
L03	SCGB3A2	22	3	16.1595	16.056	0.146389
K04	SCGB3A2	30	4	24.0732	24.1801	0.151221	6.13405
L04	SCGB3A2	30	4	24.287	24.1801	0.151221
K05	SCGB3A2	38	5	19.9703	20.2147	0.345688	3.4291
L05	SCGB3A2	38	5	20.4591	20.2147	0.345688
K06	SCGB3A2	46	6	24.1565	24.0909	0.0927718	7.22707
L06	SCGB3A2	46	6	24.0253	24.0909	0.0927718
K07	SCGB3A2	54	7	18.649	18.9034	0.359863	2.02127
L07	SCGB3A2	54	7	19.1579	18.9034	0.359863
K08	SCGB3A2	62	8	22.6657	22.7113	0.0645024	4.86884
L08	SCGB3A2	62	8	22.7569	22.7113	0.0645024
K09	SCGB3A2	70	9	20.2493	20.3397	0.12789	3.90499
L09	SCGB3A2	70	9	20.4301	20.3397	0.12789
K10	SCGB3A2	78	10	24.9953	25.1757	0.255082	7.26501
L10	SCGB3A2	78	10	25.356	25.1757	0.255082
K11	SCGB3A2	86	11	18.5261	18.6869	0.227428	1.81628
L11	SCGB3A2	86	11	18.8477	18.6869	0.227428
K12	SCGB3A2	94	12	22.7177	22.9224	0.289489	5.33515
L12	SCGB3A2	94	12	23.1271	22.9224	0.289489
K13	SCGB3A2	102	13	20.1692	20.1808	0.0164156	3.44347
L13	SCGB3A2	102	13	20.1924	20.1808	0.0164156
K14	SCGB3A2	110	14	25.1422	25.1707	0.0403388	7.80301
L14	SCGB3A2	110	14	25.1992	25.1707	0.0403388
K15	SCGB3A2	118	15	19.8263	20.0573	0.326686	3.04371
L15	SCGB3A2	118	15	20.2883	20.0573	0.326686
K16	SCGB3A2	126	16	21.5386	21.7434	0.289721	4.29835
L16	SCGB3A2	126	16	21.9483	21.7434	0.289721
K17	SCGB3A2	134	17	25.8918	25.8075	0.11912	4.84749
L17	SCGB3A2	134	17	25.7233	25.8075	0.11912
K18	SCGB3A2	142	18	27.4668	27.7906	0.457823	6.96399
L18	SCGB3A2	142	18	28.1143	27.7906	0.457823
K19	SCGB3A2	150	19	26.1252	26.108	0.024264	4.87687
L19	SCGB3A2	150	19	26.0909	26.108	0.024264
K20	SCGB3A2	158	20	28.1639	28.4368	0.385889	6.10909
L20	SCGB3A2	158	20	28.7096	28.4368	0.385889
K21	SCGB3A2	166	21	23.0909	23.1949	0.147091	1.60266
L21	SCGB3A2	166	21	23.299	23.1949	0.147091
K22	SCGB3A2	174	22	25.2765	25.4101	0.188904	3.55435
L22	SCGB3A2	174	22	25.5437	25.4101	0.188904
K23	SCGB3A2	182	23	24.6566	24.6599	0.00480327	3.55689
L23	SCGB3A2	182	23	24.6633	24.6599	0.00480327
K24	SCGB3A2	190	24	25.6614	25.948	0.405327	4.68222
L24	SCGB3A2	190	24	26.2346	25.948	0.405327
C01	SFTPC	2	1	11.9573	12.3155	0.506642	-4.37319
D01	SFTPC	2	1	12.6738	12.3155	0.506642
C02	SFTPC	10	2	15.9961	16.0038	0.0108541	-1.07035
D02	SFTPC	10	2	16.0115	16.0038	0.0108541
C03	SFTPC	18	3	15.7045	15.7923	0.124109	-0.819365
D03	SFTPC	18	3	15.88	15.7923	0.124109
C04	SFTPC	26	4	20.2481	20.2091	0.0550897	2.16308
D04	SFTPC	26	4	20.1702	20.2091	0.0550897
C05	SFTPC	34	5	10.9733	11.0277	0.0769214	-5.75791
D05	SFTPC	34	5	11.0821	11.0277	0.0769214
C06	SFTPC	42	6	14.9889	14.8465	0.201382	-2.01733
D06	SFTPC	42	6	14.7041	14.8465	0.201382
C07	SFTPC	50	7	11.0863	11.2766	0.269041	-5.60556
D07	SFTPC	50	7	11.4668	11.2766	0.269041
C08	SFTPC	58	8	17.2447	17.1934	0.0726557	-0.649054
D08	SFTPC	58	8	17.142	17.1934	0.0726557
C09	SFTPC	66	9	12.3391	12.292	0.0666593	-4.14271
D09	SFTPC	66	9	12.2449	12.292	0.0666593
C10	SFTPC	74	10	16.983	17.0459	0.0889796	-0.864732
D10	SFTPC	74	10	17.1088	17.0459	0.0889796
C11	SFTPC	82	11	12.9469	12.8612	0.121168	-4.0094
D11	SFTPC	82	11	12.7755	12.8612	0.121168
C12	SFTPC	90	12	18.6304	18.7779	0.208594	1.19069
D12	SFTPC	90	12	18.9254	18.7779	0.208594
C13	SFTPC	98	13	10.3925	10.4651	0.1027	-6.27218
D13	SFTPC	98	13	10.5378	10.4651	0.1027
C14	SFTPC	106	14	14.4809	14.4476	0.0471237	-2.92013
D14	SFTPC	106	14	14.4142	14.4476	0.0471237
C15	SFTPC	114	15	11.4111	11.277	0.189647	-5.73662
D15	SFTPC	114	15	11.1429	11.277	0.189647
C16	SFTPC	122	16	15.6215	15.7468	0.177247	-1.69829
D16	SFTPC	122	16	15.8721	15.7468	0.177247
C17	SFTPC	130	17	17.5433	17.5582	0.0210736	-3.40181
D17	SFTPC	130	17	17.5731	17.5582	0.0210736
C18	SFTPC	138	18	16.7022	17.0355	0.471257	-3.79111
D18	SFTPC	138	18	17.3687	17.0355	0.471257
C19	SFTPC	146	19	16.2864	16.3622	0.10727	-4.86892
D19	SFTPC	146	19	16.4381	16.3622	0.10727
C20	SFTPC	154	20	17.1066	17.1656	0.0834088	-5.16204
D20	SFTPC	154	20	17.2246	17.1656	0.0834088
C21	SFTPC	162	21	20.3386	20.4582	0.169135	-1.13412
D21	SFTPC	162	21	20.5778	20.4582	0.169135
C22	SFTPC	170	22	17.2518	17.344	0.130472	-4.51174
D22	SFTPC	170	22	17.4363	17.344	0.130472
C23	SFTPC	178	23	16.4633	16.546	0.116994	-4.55704
D23	SFTPC	178	23	16.6287	16.546	0.116994
C24	SFTPC	186	24	16.0496	16.1894	0.197703	-5.07644
D24	SFTPC	186	24	16.3292	16.1894	0.197703

## Sheet: results
Well	Target	Replicate	Sample	Cq	Cq Mean	Cq Std. Dev	normalized to HKG	log				AGER	C+ sorted	C+ ALVO	C+ LATS	C- sorted	C- ALVO	C- LATS
M01	AGER	7	1	25.7579	25.766	0.0114385	9.07728	0.00185125				Lu37	0.00383395	0.00326227	0.123957	0.00300629	0.00157993	0.168158
M02	AGER	15	2	20.5131	20.5383	0.0357267	3.46419	0.0906099				Lu38	0.00521381	0.00194512	0.120668	0.00638782	0.00194894	0.235202
M03	AGER	23	3	25.3063	25.3027	0.00510853	8.69105	0.00241955				Lu53	0.00409182	0.00241955	0.108021	0.00639345	0.00185125	0.0906099
M04	AGER	31	4	21.2324	21.2567	0.0343077	3.21061	0.108021				Lu54	0.00417388	0.00182283	0.0663255	0.00562611	0.00170627	0.110894
M05	AGER	39	5	25.9575	25.9805	0.032644	9.19494	0.00170627
M06	AGER	47	6	20.1274	20.0366	0.128535	3.17275	0.110894				normalized	C+ sorted	C+ ALVO	C+ LATS	C- sorted	C- ALVO	C- LATS
M07	AGER	55	7	25.9459	25.9817	0.0507019	9.0996	0.00182283				Lu37	1	0.850889	32.3314	1	0.525541	55.9354
M08	AGER	63	8	21.9713	21.7567	0.303408	3.91429	0.0663255				Lu38	1	0.37307	23.144	1	0.305103	36.8204
M09	AGER	71	9	25.8202	25.7406	0.112474	9.30592	0.00157993				Lu53	1	0.591314	26.3993	1	0.289555	14.1723
M10	AGER	79	10	20.4923	20.4828	0.0135202	2.57211	0.168158				Lu54	1	0.436724	15.8906	1	0.303277	19.7105
M11	AGER	87	11	25.1561	25.1305	0.0362011	8.25991	0.00326227
M12	AGER	95	12	20.5368	20.5993	0.0884031	3.01209	0.123957				normalized	C+ sorted	C+ ALVO	C+ LATS	C- sorted	C- ALVO	C- LATS
M13	AGER	103	13	25.7757	25.7404	0.0499565	9.00309	0.00194894				Lu37		1	37.9972		1	106.434
M14	AGER	111	14	19.4421	19.4557	0.019279	2.08803	0.235202				Lu38		1	62.0366		1	120.682
M15	AGER	119	15	26.0041	26.0196	0.0219038	9.00593	0.00194512				Lu53		1	44.6452		1	48.9452
M16	AGER	127	16	20.4258	20.496	0.0992039	3.05088	0.120668				Lu54		1	36.3859		1	64.9918
M17	AGER	135	17	29.0631	28.987	0.107668	8.02695	0.00383395
M18	AGER	143	18	29.0894	29.2044	0.162522	8.3778	0.00300629
M19	AGER	151	19	29.0721	28.8146	0.364118	7.58344	0.00521381
M20	AGER	159	20	29.2537	29.6181	0.515338	7.29046	0.00638782
M21	AGER	167	21	29.6043	29.5253	0.111604	7.93304	0.00409182
M22	AGER	175	22	29.029	29.145	0.164018	7.28919	0.00639345
M23	AGER	183	23	29.1311	29.0075	0.174936	7.9044	0.00417388
M24	AGER	191	24	28.5765	28.7395	0.230432	7.47365	0.00562611				CAV1	C+ sorted	C+ ALVO	C+ LATS	C- sorted	C- ALVO	C- LATS
O01	CAV1	8	1	25.0441	25.0457	0.00232776	8.35697	0.00305001				Lu37	0.00319247	0.00429674	0.38506	0.00252133	0.00444115	0.357553
O02	CAV1	16	2	18.6801	18.6651	0.0213101	1.59093	0.331957				Lu38	0.001778	0.00189065	0.502759	0.00255123	0.00142049	0.401067
O03	CAV1	24	3	24.4853	24.5733	0.124478	7.96173	0.00401125				Lu53	0.00173846	0.00401125	0.65625	0.00232435	0.00305001	0.331957
O04	CAV1	32	4	18.5409	18.6537	0.159573	0.607682	0.65625				Lu54	0.00294039	0.00302014	0.469458	0.00197177	0.00317414	0.39671
O05	CAV1	40	5	24.8084	25.085	0.391167	8.29942	0.00317414
O06	CAV1	48	6	18.1162	18.1977	0.115232	1.33384	0.39671				normalized	C+ sorted	C+ ALVO	C+ LATS	C- sorted	C- ALVO	C- LATS
O07	CAV1	56	7	25.1061	25.2533	0.208141	8.37117	0.00302014				Lu37	1	1.3459	120.615	1	1.76143	141.811
O08	CAV1	64	8	18.7652	18.9334	0.237754	1.09093	0.469458				Lu38	1	1.06336	282.767	1	0.556785	157.205
O09	CAV1	72	9	24.0888	24.2496	0.227309	7.81485	0.00444115				Lu53	1	2.30735	377.489	1	1.3122	142.817
O10	CAV1	80	10	19.4457	19.3944	0.0724621	1.48377	0.357553				Lu54	1	1.02712	159.658	1	1.60979	201.195
O11	CAV1	88	11	24.5032	24.7332	0.325269	7.86254	0.00429674
O12	CAV1	96	12	18.9066	18.9641	0.0813384	1.37685	0.38506				normalized	C+ sorted	C+ ALVO	C+ LATS	C- sorted	C- ALVO	C- LATS
O13	CAV1	104	13	26.0039	26.1967	0.272685	9.4594	0.00142049				Lu37		1	89.6167		1	80.5091
O14	CAV1	112	14	18.5215	18.6858	0.232325	1.31809	0.401067				Lu38		1	265.919		1	282.344
O15	CAV1	120	15	25.9493	26.0605	0.15727	9.0469	0.00189065				Lu53		1	163.602		1	108.838
O16	CAV1	128	16	18.308	18.4372	0.182606	0.99206	0.502759				Lu54		1	155.442		1	124.982
O17	CAV1	136	17	29.4812	29.2512	0.325365	8.29111	0.00319247
O18	CAV1	144	18	29.1807	29.4582	0.392386	8.6316	0.00252133
O19	CAV1	152	19	30.4963	30.3667	0.183355	9.13553	0.001778
O20	CAV1	160	20	31.1225	30.9423	0.254885	8.61459	0.00255123
O21	CAV1	168	21	30.7079	30.7603	0.0740177	9.16797	0.00173846
O22	CAV1	176	22	30.3839	30.6047	0.312363	8.74896	0.00232435
O23	CAV1	184	23	29.4536	29.5128	0.0836993	8.40978	0.00294039
O24	CAV1	192	24	30.05	30.2521	0.28575	8.98629	0.00197177				CEACAM6	C+ sorted	C+ ALVO	C+ LATS	C- sorted	C- ALVO	C- LATS
G01	CEACAM6	4	1	22.0754	22.1494	0.104577	5.46066	0.022708				Lu37	0.288981	1.41879	3.96237	0.00193039	0.16616	1.72385
G02	CEACAM6	12	2	16.2479	16.3151	0.0949938	-0.759071	1.6924				Lu38	0.437838	1.36601	2.74347	0.0103826	0.390681	1.4134
G03	CEACAM6	20	3	16.5885	16.5936	0.00717397	-0.0179984	1.01255				Lu53	0.376365	1.01255	3.92684	0.00327918	0.022708	1.6924
G04	CEACAM6	28	4	15.9597	16.0727	0.159786	-1.97337	3.92684				Lu54	0.370928	1.10188	2.20056	0.00350737	0.087838	0.905505
G05	CEACAM6	36	5	20.1051	20.2946	0.267985	3.50901	0.087838
G06	CEACAM6	44	6	17.046	17.007	0.0551087	0.143205	0.905505				normalized	C+ sorted	C+ ALVO	C+ LATS	C- sorted	C- ALVO	C- LATS
G07	CEACAM6	52	7	16.4314	16.7422	0.439471	-0.139972	1.10188				Lu37	1	4.90963	13.7115	1	86.0758	893.003
G08	CEACAM6	60	8	16.6747	16.7046	0.0421817	-1.13787	2.20056				Lu38	1	3.1199	6.26596	1	37.6283	136.131
G09	CEACAM6	68	9	19.0523	19.0241	0.0399849	2.58935	0.16616				Lu53	1	2.69035	10.4336	1	6.92491	516.106
G10	CEACAM6	76	10	16.9752	17.125	0.21187	-0.785631	1.72385				Lu54	1	2.97062	5.9326	1	25.0438	258.172
G11	CEACAM6	84	11	16.274	16.366	0.130109	-0.504662	1.41879
G12	CEACAM6	92	12	15.5046	15.6009	0.136162	-1.98636	3.96237				normalized	C+ sorted	C+ ALVO	C+ LATS	C- sorted	C- ALVO	C- LATS
G13	CEACAM6	100	13	17.9624	18.0933	0.185101	1.35594	0.390681				Lu37		1	2.79278		1	10.3746
G14	CEACAM6	108	14	16.8779	16.8685	0.0132963	-0.499172	1.4134				Lu38		1	2.00839		1	3.61779
G15	CEACAM6	116	15	16.6038	16.5637	0.0567939	-0.449966	1.36601				Lu53		1	3.87815		1	74.5288
G16	CEACAM6	124	16	15.8614	15.9891	0.180602	-1.456	2.74347				Lu54		1	1.99709		1	10.3088
G17	CEACAM6	132	17	22.9096	22.751	0.224284	1.79095	0.288981
G18	CEACAM6	140	18	29.7911	29.8435	0.0740945	9.01689	0.00193039
G19	CEACAM6	148	19	22.5532	22.4227	0.184587	1.19153	0.437838
G20	CEACAM6	156	20	28.7865	28.9173	0.185089	6.58968	0.0103826
G21	CEACAM6	164	21	23.0551	23.0021	0.075023	1.40979	0.376365
G22	CEACAM6	172	22	29.8221	30.1082	0.404612	8.25245	0.00327918
G23	CEACAM6	180	23	22.5747	22.5338	0.0577171	1.43079	0.370928
G24	CEACAM6	188	24	29.1408	29.4212	0.396564	8.15539	0.00350737				LAMP3	C+ sorted	C+ ALVO	C+ LATS	C- sorted	C- ALVO	C- LATS
E01	LAMP3	3	1	20.5883	20.8012	0.301091	4.11242	0.0578146				Lu37	0.0522644	0.0530989	0.190339	0.0433305	0.0621771	0.132128
E02	LAMP3	11	2	21.0458	21.2123	0.235454	4.13819	0.0567912				Lu38	0.02651	0.0418004	0.082328	0.0393024	0.0533484	0.0602938
E03	LAMP3	19	3	23.8859	23.8622	0.033519	7.25054	0.00656703				Lu53	0.00926081	0.00656703	0.0709833	0.0664538	0.0578146	0.0567912
E04	LAMP3	27	4	21.7854	21.8624	0.108976	3.81638	0.0709833				Lu54	0.050545	0.0790995	0.140045	0.0637336	0.0798404	0.0772396
E05	LAMP3	35	5	20.2272	20.4323	0.290162	3.64674	0.0798404
E06	LAMP3	43	6	20.6307	20.5583	0.102291	3.69452	0.0772396				normalized	C+ sorted	C+ ALVO	C+ LATS	C- sorted	C- ALVO	C- LATS
E07	LAMP3	51	7	20.5054	20.5423	0.052243	3.66019	0.0790995				Lu37	1	1.01597	3.64184	1	1.43495	2.12503
E08	LAMP3	59	8	20.716	20.6785	0.0530859	2.83604	0.140045				Lu38	1	1.57678	3.10555	1	1.35738	1.13019
E09	LAMP3	67	9	20.4628	20.4422	0.0291663	4.00747	0.0621771				Lu53	1	0.70912	7.66491	1	0.869997	0.982299
E10	LAMP3	75	10	20.5962	20.8306	0.33149	2.91999	0.132128				Lu54	1	1.56493	2.7707	1	1.25272	0.967425
E11	LAMP3	83	11	21.058	21.1058	0.0676243	4.23517	0.0530989
E12	LAMP3	91	12	19.9582	19.9806	0.031734	2.39336	0.190339				normalized	C+ sorted	C+ ALVO	C+ LATS	C- sorted	C- ALVO	C- LATS
E13	LAMP3	99	13	20.8513	20.9657	0.161829	4.22841	0.0533484				Lu37		1	3.5846		1	2.12503
E14	LAMP3	107	14	21.3657	21.4195	0.076188	4.05185	0.0602938				Lu38		1	1.96955		1	1.13019
E15	LAMP3	115	15	21.5911	21.594	0.0041181	4.58034	0.0418004				Lu53		1	10.809		1	0.982299
E16	LAMP3	123	16	20.9317	21.0476	0.163914	3.60247	0.082328				Lu54		1	1.77049		1	0.967425
E17	LAMP3	131	17	25.3146	25.2181	0.136558	4.25803	0.0522644
E18	LAMP3	139	18	25.1021	25.355	0.357668	4.52847	0.0433305
E19	LAMP3	147	19	26.6727	26.4685	0.288822	5.23732	0.02651
E20	LAMP3	155	20	26.6634	26.9969	0.471631	4.66924	0.0393024
E21	LAMP3	163	21	28.3285	28.3469	0.0260596	6.75465	0.00926081
E22	LAMP3	171	22	25.6306	25.7673	0.193265	3.9115	0.0664538
E23	LAMP3	179	23	25.447	25.4093	0.0531889	4.30629	0.050545
E24	LAMP3	187	24	25.0124	25.2376	0.318532	3.9718	0.0637336				SCGB3A1	C+ sorted	C+ ALVO	C+ LATS	C- sorted	C- ALVO	C- LATS
I01	SCGB3A1	5	1	19.9492	19.9532	0.00566242	3.26447	0.104063				Lu37	0.0777804	0.601519	0.00254655	0.00210952	0.00978735	0.000826224
I02	SCGB3A1	13	2	24.2388	24.3361	0.137679	7.26201	0.00651504				Lu38	0.165954	0.346573	0.0281216	0.010983	0.021779	0.00480277
I03	SCGB3A1	21	3	14.3153	14.3317	0.0231264	-2.27993	4.85653				Lu53	3.14308	4.85653	0.0221913	0.119349	0.104063	0.00651504
I04	SCGB3A1	29	4	23.3213	23.5399	0.309118	5.49386	0.0221913				Lu54	1.87504	3.86498	0.0604577	0.0101868	0.0261193	0.0055377
I05	SCGB3A1	37	5	21.6837	22.0443	0.510088	5.25874	0.0261193
I06	SCGB3A1	45	6	24.3345	24.3603	0.0365089	7.4965	0.0055377				normalized	C+ sorted	C+ ALVO	C+ LATS	C- sorted	C- ALVO	C- LATS
I07	SCGB3A1	53	7	14.6949	14.9317	0.334872	-1.95046	3.86498				Lu37	1	7.73356	0.0327403	1	4.63962	0.391665
I08	SCGB3A1	61	8	21.8204	21.8904	0.0989778	4.04793	0.0604577				Lu38	1	2.08836	0.169454	1	1.98297	0.43729
I09	SCGB3A1	69	9	22.9783	23.1096	0.185721	6.67487	0.00978735				Lu53	1	1.54515	0.00706036	1	0.871923	0.0545882
I10	SCGB3A1	77	10	27.7715	28.1518	0.537868	10.2412	0.000826224				Lu54	1	2.06128	0.0322434	1	2.56404	0.543617
I11	SCGB3A1	85	11	17.3346	17.6039	0.380941	0.733317	0.601519
I12	SCGB3A1	93	12	26.0987	26.2045	0.149563	8.61724	0.00254655				normalized	C+ sorted	C+ ALVO	C+ LATS	C- sorted	C- ALVO	C- LATS
I13	SCGB3A1	101	13	22.0657	22.2582	0.272318	5.52092	0.021779				Lu37		1	0.00423354		1	0.0844175
I14	SCGB3A1	109	14	25.0466	25.0696	0.0325595	7.70192	0.00480277				Lu38		1	0.081142		1	0.220523
I15	SCGB3A1	117	15	18.4904	18.5424	0.0735288	1.52877	0.346573				Lu53		1	0.00456936		1	0.0626067
I16	SCGB3A1	125	16	22.496	22.5973	0.143223	5.15218	0.0281216				Lu54		1	0.0156424		1	0.212016
I17	SCGB3A1	133	17	24.7255	24.6445	0.114535	3.68445	0.0777804
I18	SCGB3A1	141	18	29.575	29.7154	0.198663	8.88887	0.00210952
I19	SCGB3A1	149	19	23.8311	23.8223	0.0125017	2.59114	0.165954
I20	SCGB3A1	157	20	28.5835	28.8362	0.357368	6.50858	0.010983
I21	SCGB3A1	165	21	19.9045	19.9401	0.0504251	-1.65218	3.14308
I22	SCGB3A1	173	22	24.7084	24.9225	0.302802	3.06674	0.119349
I23	SCGB3A1	181	23	20.1561	20.1961	0.0566794	-0.906921	1.87504
I24	SCGB3A1	189	24	27.635	27.883	0.350683	6.61716	0.0101868				SCGB3A2	C+ sorted	C+ ALVO	C+ LATS	C- sorted	C- ALVO	C- LATS
K01	SCGB3A2	6	1	18.7954	18.8768	0.115138	2.18809	0.219442				Lu37	0.0347343	0.283952	0.0247718	0.00800993	0.0667545	0.0065015
K02	SCGB3A2	14	2	26.3085	26.3986	0.127501	9.32451	0.00155971				Lu38	0.0340342	0.12127	0.0508237	0.014487	0.0919205	0.00447775
K03	SCGB3A2	22	3	15.9525	16.056	0.146389	-0.555605	1.46978				Lu53	0.32927	1.46978	0.0142386	0.0851202	0.219442	0.00155971
K04	SCGB3A2	30	4	24.0732	24.1801	0.151221	6.13405	0.0142386				Lu54	0.0849706	0.246341	0.0342243	0.0389505	0.0928408	0.00667477
K05	SCGB3A2	38	5	19.9703	20.2147	0.345688	3.4291	0.0928408
K06	SCGB3A2	46	6	24.1565	24.0909	0.0927718	7.22707	0.00667477				normalized	C+ sorted	C+ ALVO	C+ LATS	C- sorted	C- ALVO	C- LATS
K07	SCGB3A2	54	7	18.649	18.9034	0.359863	2.02127	0.246341				Lu37	1	8.17496	0.71318	1	8.33396	0.811679
K08	SCGB3A2	62	8	22.6657	22.7113	0.0645024	4.86884	0.0342243				Lu38	1	3.56317	1.49331	1	6.34502	0.309087
K09	SCGB3A2	70	9	20.2493	20.3397	0.12789	3.90499	0.0667545				Lu53	1	4.46376	0.0432428	1	2.57802	0.0183236
K10	SCGB3A2	78	10	24.9953	25.1757	0.255082	7.26501	0.0065015				Lu54	1	2.89913	0.402778	1	2.38356	0.171366
K11	SCGB3A2	86	11	18.5261	18.6869	0.227428	1.81628	0.283952
K12	SCGB3A2	94	12	22.7177	22.9224	0.289489	5.33515	0.0247718				normalized	C+ sorted	C+ ALVO	C+ LATS	C- sorted	C- ALVO	C- LATS
K13	SCGB3A2	102	13	20.1692	20.1808	0.0164156	3.44347	0.0919205				Lu37		1	0.0872396		1	0.0973942
K14	SCGB3A2	110	14	25.1422	25.1707	0.0403388	7.80301	0.00447775				Lu38		1	0.419097		1	0.0487133
K15	SCGB3A2	118	15	19.8263	20.0573	0.326686	3.04371	0.12127				Lu53		1	0.00968752		1	0.0071076
K16	SCGB3A2	126	16	21.5386	21.7434	0.289721	4.29835	0.0508237				Lu54		1	0.138931		1	0.0718948
K17	SCGB3A2	134	17	25.8918	25.8075	0.11912	4.84749	0.0347343
K18	SCGB3A2	142	18	27.4668	27.7906	0.457823	6.96399	0.00800993
K19	SCGB3A2	150	19	26.1252	26.108	0.024264	4.87687	0.0340342
K20	SCGB3A2	158	20	28.1639	28.4368	0.385889	6.10909	0.014487
K21	SCGB3A2	166	21	23.0909	23.1949	0.147091	1.60266	0.32927
K22	SCGB3A2	174	22	25.2765	25.4101	0.188904	3.55435	0.0851202
K23	SCGB3A2	182	23	24.6566	24.6599	0.00480327	3.55689	0.0849706
K24	SCGB3A2	190	24	25.6614	25.948	0.405327	4.68222	0.0389505				SFTPC	C+ sorted	C+ ALVO	C+ LATS	C- sorted	C- ALVO	C- LATS
C01	SFTPC	2	1	11.9573	12.3155	0.506642	-4.37319	20.7235				Lu37	10.5693	16.1046	0.438093	13.8432	17.6636	1.821
C02	SFTPC	10	2	15.9961	16.0038	0.0108541	-1.07035	2.09994				Lu38	29.2207	53.3206	3.24515	35.8038	77.2886	7.56916
C03	SFTPC	18	3	15.7045	15.7923	0.124109	-0.819365	1.76463				Lu53	2.19485	1.76463	0.223278	22.8124	20.7235	2.09994
C04	SFTPC	26	4	20.2481	20.2091	0.0550897	2.16308	0.223278				Lu54	23.54	48.6903	1.56814	33.7413	54.1131	4.04833
C05	SFTPC	34	5	10.9733	11.0277	0.0769214	-5.75791	54.1131
C06	SFTPC	42	6	14.9889	14.8465	0.201382	-2.01733	4.04833				normalized	C+ sorted	C+ ALVO	C+ LATS	C- sorted	C- ALVO	C- LATS
C07	SFTPC	50	7	11.0863	11.2766	0.269041	-5.60556	48.6903				Lu37	1	1.52371	0.0414494	1	1.27598	0.103093
C08	SFTPC	58	8	17.2447	17.1934	0.0726557	-0.649054	1.56814				Lu38	1	1.82475	0.111057	1	2.15867	0.0979337
C09	SFTPC	66	9	12.3391	12.292	0.0666593	-4.14271	17.6636				Lu53	1	0.803988	0.101729	1	0.908432	0.101332
C10	SFTPC	74	10	16.983	17.0459	0.0889796	-0.864732	1.821				Lu54	1	2.06841	0.0666159	1	1.60377	0.0748124
C11	SFTPC	82	11	12.9469	12.8612	0.121168	-4.0094	16.1046
C12	SFTPC	90	12	18.6304	18.7779	0.208594	1.19069	0.438093				normalized	C+ sorted	C+ ALVO	C+ LATS	C- sorted	C- ALVO	C- LATS
C13	SFTPC	98	13	10.3925	10.4651	0.1027	-6.27218	77.2886				Lu37		1	0.0272029		1	0.103093
C14	SFTPC	106	14	14.4809	14.4476	0.0471237	-2.92013	7.56916				Lu38		1	0.0608612		1	0.0979337
C15	SFTPC	114	15	11.4111	11.277	0.189647	-5.73662	53.3206				Lu53		1	0.12653		1	0.101332
C16	SFTPC	122	16	15.6215	15.7468	0.177247	-1.69829	3.24515				Lu54		1	0.0322064		1	0.0748124
C17	SFTPC	130	17	17.5433	17.5582	0.0210736	-3.40181	10.5693
C18	SFTPC	138	18	16.7022	17.0355	0.471257	-3.79111	13.8432
C19	SFTPC	146	19	16.2864	16.3622	0.10727	-4.86892	29.2207
C20	SFTPC	154	20	17.1066	17.1656	0.0834088	-5.16204	35.8038
C21	SFTPC	162	21	20.3386	20.4582	0.169135	-1.13412	2.19485
C22	SFTPC	170	22	17.2518	17.344	0.130472	-4.51174	22.8124
C23	SFTPC	178	23	16.4633	16.546	0.116994	-4.55704	23.54
C24	SFTPC	186	24	16.0496	16.1894	0.197703	-5.07644	33.7413
