# Supplementary material for: Interferon-γ selectively promotes survival of alveolar progenitor cells in a human lung organoid model
Source: EMBO J. 2026 Apr 16;45(10):3364–95. doi: 10.1038/s44318-026-00774-4 (PMC13187038; doi:10.1038/s44318-026-00774-4)
Supplement: Supplementary file 10 — Source data Fig. 5 [file 44318_2026_774_MOESM10_ESM.zip]

Archive with 35 entries (24 files):
- Figure 5/
- Figure 5/.DS_Store
- __MACOSX/Figure 5/._.DS_Store
- Figure 5/I/
- Figure 5/G/
- Figure 5/A/
- Figure 5/F/
- Figure 5/H/
- Figure 5/J/
- Figure 5/C/
- Figure 5/D/
- Figure 5/E/
- Figure 5/B/
- Figure 5/I/qPCR BIRC3.xlsx
- __MACOSX/Figure 5/I/._qPCR BIRC3.xlsx
- Figure 5/G/Cell titer glo and organoid counting data.xlsx
- __MACOSX/Figure 5/G/._Cell titer glo and organoid counting data.xlsx
- Figure 5/A/Cell Titer Glo assay results.xlsx
- __MACOSX/Figure 5/A/._Cell Titer Glo assay results.xlsx
- Figure 5/F/.DS_Store
- __MACOSX/Figure 5/F/._.DS_Store
- Figure 5/F/Cell Titer Glo results.xlsx
- __MACOSX/Figure 5/F/._Cell Titer Glo results.xlsx
- Figure 5/H/Table_S4_IFN_bulk_RNA_Seq.xlsx
- __MACOSX/Figure 5/H/._Table_S4_IFN_bulk_RNA_Seq.xlsx
- Figure 5/J/Cytotox RESULT.xlsx
- __MACOSX/Figure 5/J/._Cytotox RESULT.xlsx
- Figure 5/C/qPCR data.xlsx
- __MACOSX/Figure 5/C/._qPCR data.xlsx
- Figure 5/D/Cell titer glo results.xlsx
- __MACOSX/Figure 5/D/._Cell titer glo results.xlsx
- Figure 5/E/qPCR Results.xlsx
- __MACOSX/Figure 5/E/._qPCR Results.xlsx
- Figure 5/B/Cytotoxicity assay results.xlsx
- __MACOSX/Figure 5/B/._Cytotoxicity assay results.xlsx
