# Supplementary material for: Interferon-γ selectively promotes survival of alveolar progenitor cells in a human lung organoid model
Source: EMBO J. 2026 Apr 16;45(10):3364–95. doi: 10.1038/s44318-026-00774-4 (PMC13187038; doi:10.1038/s44318-026-00774-4)
Supplement: Supplementary file 10 — Source data Fig. 5 [file 44318_2026_774_MOESM10_ESM.zip › Figure 5/I/qPCR BIRC3.xlsx]

## Sheet: sample list
Experiment name eLab	Experiment description	Sample name/description	collection date	collection ID	RNA date	RNA ID	cDNA1 date	cDNA1 ID	qPCR ID
Modeling the COPD inflammatory environment	IFN time course for bulk RNA Seq	Lu37 p6 ALVO3 4h	02.08.24	5	06.08.24	5	06.08.24	5	1
Modeling the COPD inflammatory environment	IFN time course for bulk RNA Seq	Lu37 p6 ALVO3 + IFN 4h	02.08.24	6	06.08.24	6	06.08.24	6	2
Modeling the COPD inflammatory environment	IFN time course for bulk RNA Seq	Lu37 p6 ALVO3 8h	02.08.24	7	06.08.24	7	06.08.24	7	3
Modeling the COPD inflammatory environment	IFN time course for bulk RNA Seq	Lu37 p6 ALVO3 + IFN 8h	02.08.24	8	06.08.24	8	06.08.24	8	4
Modeling the COPD inflammatory environment	IFN time course for bulk RNA Seq	Lu38 p6 ALVO3 4h	02.08.24	13	06.08.24	13	06.08.24	13	5
Modeling the COPD inflammatory environment	IFN time course for bulk RNA Seq	Lu38 p6 ALVO3 + IFN 4h	02.08.24	14	06.08.24	14	06.08.24	14	6
Modeling the COPD inflammatory environment	IFN time course for bulk RNA Seq	Lu38 p6 ALVO3 8h	02.08.24	15	06.08.24	15	06.08.24	15	7
Modeling the COPD inflammatory environment	IFN time course for bulk RNA Seq	Lu38 p6 ALVO3 + IFN 8h	02.08.24	16	06.08.24	16	06.08.24	16	8
Modeling the COPD inflammatory environment	IFN time course for bulk RNA Seq	Lu39 p7 ALVO3 4h	02.08.24	21	06.08.24	21	06.08.24	21	9
Modeling the COPD inflammatory environment	IFN time course for bulk RNA Seq	Lu39 p7 ALVO3 + IFN 4h	02.08.24	22	06.08.24	22	06.08.24	22	10
Modeling the COPD inflammatory environment	IFN time course for bulk RNA Seq	Lu39 p7 ALVO3 8h	02.08.24	23	06.08.24	23	06.08.24	23	11
Modeling the COPD inflammatory environment	IFN time course for bulk RNA Seq	Lu39 p7 ALVO3 + IFN 8h	02.08.24	24	06.08.24	24	06.08.24	24	12
Modeling the COPD inflammatory environment	IFN time course for bulk RNA Seq	Lu37 p6 ALVO3 + LATS-i 4h	02.08.24	29	06.08.24	29	06.08.24	29	13
Modeling the COPD inflammatory environment	IFN time course for bulk RNA Seq	Lu37 p6 ALVO3 + LATS-i + IFN 4h	02.08.24	30	06.08.24	30	06.08.24	30	14
Modeling the COPD inflammatory environment	IFN time course for bulk RNA Seq	Lu37 p6 ALVO3 + LATS-i 8h	02.08.24	31	06.08.24	31	06.08.24	31	15
Modeling the COPD inflammatory environment	IFN time course for bulk RNA Seq	Lu37 p6 ALVO3 + LATS-i + IFN 8h	02.08.24	32	06.08.24	32	06.08.24	32	16
Modeling the COPD inflammatory environment	IFN time course for bulk RNA Seq	Lu38 p6 ALVO3 + LATS-i 4h	02.08.24	37	06.08.24	37	06.08.24	37	17
Modeling the COPD inflammatory environment	IFN time course for bulk RNA Seq	Lu38 p6 ALVO3 + LATS-i + IFN 4h	02.08.24	38	06.08.24	38	06.08.24	38	18
Modeling the COPD inflammatory environment	IFN time course for bulk RNA Seq	Lu38 p6 ALVO3 + LATS-i 8h	02.08.24	39	06.08.24	39	06.08.24	39	19
Modeling the COPD inflammatory environment	IFN time course for bulk RNA Seq	Lu38 p6 ALVO3 + LATS-i + IFN 8h	02.08.24	40	06.08.24	40	06.08.24	40	20
Modeling the COPD inflammatory environment	IFN time course for bulk RNA Seq	Lu39 p7 ALVO3 + LATS-i 4h	02.08.24	45	06.08.24	45	06.08.24	45	21
Modeling the COPD inflammatory environment	IFN time course for bulk RNA Seq	Lu39 p7 ALVO3 + LATS-i + IFN 4h	02.08.24	46	06.08.24	46	06.08.24	46	22
Modeling the COPD inflammatory environment	IFN time course for bulk RNA Seq	Lu39 p7 ALVO3 + LATS-i 8h	02.08.24	47	06.08.24	47	06.08.24	47	23
Modeling the COPD inflammatory environment	IFN time course for bulk RNA Seq	Lu39 p7 ALVO3 + LATS-i + IFN 8h	02.08.24	48	06.08.24	48	06.08.24	48	24

## Sheet: raw data
Well	Fluor	Target	Content	Replicate	Sample	Cq	Starting Quantity (SQ)	Cq Mean	Cq Std. Dev
A01	SYBR	Actin	Unkn-001	1	1	16.2171		16.2809	0.0902663
A02	SYBR	Actin	Unkn-002	2	2	16.3108		16.3416	0.0436237
A03	SYBR	Actin	Unkn-003	3	3	16.072		16.2242	0.215213
A04	SYBR	Actin	Unkn-004	4	4	16.5364		16.5142	0.0314115
A05	SYBR	Actin	Unkn-005	5	5	16.6766		16.8165	0.19778
A06	SYBR	Actin	Unkn-006	6	6	17.1451		17.18	0.0493614
A07	SYBR	Actin	Unkn-007	7	7	16.7644		16.9113	0.207763
A08	SYBR	Actin	Unkn-008	8	8	17.9118		18.0292	0.165914
A09	SYBR	Actin	Unkn-009	9	9	16.2644		16.2335	0.0437855
A10	SYBR	Actin	Unkn-010	10	10	16.5112		16.6157	0.1478
A11	SYBR	Actin	Unkn-011	11	11	15.4077		15.4079	0.000251791
A12	SYBR	Actin	Unkn-012	12	12	15.8469		15.965	0.167093
A13	SYBR	Actin	Unkn-013	13	13	15.8529		15.8877	0.0491644
A14	SYBR	Actin	Unkn-014	14	14	15.894		16.0475	0.217053
A15	SYBR	Actin	Unkn-015	15	15	15.9238		15.8926	0.0440907
A16	SYBR	Actin	Unkn-016	16	16	15.9209		16.1101	0.267509
A17	SYBR	Actin	Unkn-017	17	17	16.1286		15.9775	0.213686
A18	SYBR	Actin	Unkn-018	18	18	15.7703		15.9984	0.322689
A19	SYBR	Actin	Unkn-019	19	19	15.3782		15.2444	0.189245
A20	SYBR	Actin	Unkn-020	20	20	14.4169		14.7387	0.455163
B01	SYBR	Actin	Unkn-001	1	1	16.3447		16.2809	0.0902663
B02	SYBR	Actin	Unkn-002	2	2	16.3725		16.3416	0.0436237
B03	SYBR	Actin	Unkn-003	3	3	16.3764		16.2242	0.215213
B04	SYBR	Actin	Unkn-004	4	4	16.492		16.5142	0.0314115
B05	SYBR	Actin	Unkn-005	5	5	16.9563		16.8165	0.19778
B06	SYBR	Actin	Unkn-006	6	6	17.2149		17.18	0.0493614
B07	SYBR	Actin	Unkn-007	7	7	17.0582		16.9113	0.207763
B08	SYBR	Actin	Unkn-008	8	8	18.1465		18.0292	0.165914
B09	SYBR	Actin	Unkn-009	9	9	16.2025		16.2335	0.0437855
B10	SYBR	Actin	Unkn-010	10	10	16.7202		16.6157	0.1478
B11	SYBR	Actin	Unkn-011	11	11	15.4081		15.4079	0.000251791
B12	SYBR	Actin	Unkn-012	12	12	16.0832		15.965	0.167093
B13	SYBR	Actin	Unkn-013	13	13	15.9225		15.8877	0.0491644
B14	SYBR	Actin	Unkn-014	14	14	16.201		16.0475	0.217053
B15	SYBR	Actin	Unkn-015	15	15	15.8615		15.8926	0.0440907
B16	SYBR	Actin	Unkn-016	16	16	16.2992		16.1101	0.267509
B17	SYBR	Actin	Unkn-017	17	17	15.8264		15.9775	0.213686
B18	SYBR	Actin	Unkn-018	18	18	16.2266		15.9984	0.322689
B19	SYBR	Actin	Unkn-019	19	19	15.1105		15.2444	0.189245
B20	SYBR	Actin	Unkn-020	20	20	15.0606		14.7387	0.455163
E01	SYBR	BIRC3	Unkn-026	26	1	26.6164		26.8155	0.28154
E02	SYBR	BIRC3	Unkn-032	32	2	25.4401		25.6111	0.241925
E03	SYBR	BIRC3	Unkn-038	38	3	26.9198		26.9736	0.076134
E04	SYBR	BIRC3	Unkn-044	44	4	25.0747		25.1445	0.0986969
E05	SYBR	BIRC3	Unkn-050	50	5	25.4364		25.7213	0.402881
E06	SYBR	BIRC3	Unkn-056	56	6	24.4086		24.3676	0.0580473
E07	SYBR	BIRC3	Unkn-062	62	7	26.0955		26.1846	0.126078
E08	SYBR	BIRC3	Unkn-068	68	8	25.0397		25.1044	0.0915293
E09	SYBR	BIRC3	Unkn-074	74	9	26.6419		26.5941	0.0676835
E10	SYBR	BIRC3	Unkn-080	80	10	25.084		25.308	0.316862
E11	SYBR	BIRC3	Unkn-086	86	11	25.2393		25.3237	0.119335
E12	SYBR	BIRC3	Unkn-092	92	12	24.0057		24.0855	0.11284
E13	SYBR	BIRC3	Unkn-098	98	13	25.1782		25.3167	0.195961
E14	SYBR	BIRC3	Unkn-104	104	14	25.5714		25.565	0.00915887
E15	SYBR	BIRC3	Unkn-110	110	15	25.584		25.5968	0.0181403
E16	SYBR	BIRC3	Unkn-116	116	16	24.7273		24.8444	0.165578
E17	SYBR	BIRC3	Unkn-122	122	17	24.8689		24.7809	0.124464
E18	SYBR	BIRC3	Unkn-128	128	18	24.0653		24.3167	0.355503
E19	SYBR	BIRC3	Unkn-134	134	19	24.7013		24.5201	0.256298
E20	SYBR	BIRC3	Unkn-140	140	20	23.1042		23.4723	0.520587
E21	SYBR	BIRC3	Unkn-146	146	21	26.8007		26.9033	0.145109
E22	SYBR	BIRC3	Unkn-152	152	22	25.7745		25.9017	0.179816
E23	SYBR	BIRC3	Unkn-158	158	23	26.0002		25.9907	0.0134294
E24	SYBR	BIRC3	Unkn-164	164	24	24.8582		25.0349	0.249907
F01	SYBR	BIRC3	Unkn-026	26	1	27.0145		26.8155	0.28154
F02	SYBR	BIRC3	Unkn-032	32	2	25.7822		25.6111	0.241925
F03	SYBR	BIRC3	Unkn-038	38	3	27.0274		26.9736	0.076134
F04	SYBR	BIRC3	Unkn-044	44	4	25.2143		25.1445	0.0986969
F05	SYBR	BIRC3	Unkn-050	50	5	26.0062		25.7213	0.402881
F06	SYBR	BIRC3	Unkn-056	56	6	24.3265		24.3676	0.0580473
F07	SYBR	BIRC3	Unkn-062	62	7	26.2738		26.1846	0.126078
F08	SYBR	BIRC3	Unkn-068	68	8	25.1691		25.1044	0.0915293
F09	SYBR	BIRC3	Unkn-074	74	9	26.5462		26.5941	0.0676835
F10	SYBR	BIRC3	Unkn-080	80	10	25.5321		25.308	0.316862
F11	SYBR	BIRC3	Unkn-086	86	11	25.408		25.3237	0.119335
F12	SYBR	BIRC3	Unkn-092	92	12	24.1652		24.0855	0.11284
F13	SYBR	BIRC3	Unkn-098	98	13	25.4553		25.3167	0.195961
F14	SYBR	BIRC3	Unkn-104	104	14	25.5585		25.565	0.00915887
F15	SYBR	BIRC3	Unkn-110	110	15	25.6096		25.5968	0.0181403
F16	SYBR	BIRC3	Unkn-116	116	16	24.9614		24.8444	0.165578
F17	SYBR	BIRC3	Unkn-122	122	17	24.6929		24.7809	0.124464
F18	SYBR	BIRC3	Unkn-128	128	18	24.568		24.3167	0.355503
F19	SYBR	BIRC3	Unkn-134	134	19	24.3388		24.5201	0.256298
F20	SYBR	BIRC3	Unkn-140	140	20	23.8404		23.4723	0.520587
F21	SYBR	BIRC3	Unkn-146	146	21	27.0059		26.9033	0.145109
F22	SYBR	BIRC3	Unkn-152	152	22	26.0288		25.9017	0.179816
F23	SYBR	BIRC3	Unkn-158	158	23	25.9812		25.9907	0.0134294
F24	SYBR	BIRC3	Unkn-164	164	24	25.2116		25.0349	0.249907
P21	SYBR	Actin	Unkn-021	21	21	16.0174		16.0376	0.028515
P22	SYBR	Actin	Unkn-022	22	22	16.2917		16.0224	0.380756
P23	SYBR	Actin	Unkn-023	23	23	15.2716		15.1969	0.105613
P24	SYBR	Actin	Unkn-024	24	24	16.1604		15.7749	0.545268

## Sheet: norm to HKG
Well	Target	Replicate	Sample	Cq	Cq Mean	Cq Std. Dev
A01	Actin	1	1	16.2171	16.2809	0.0902663
B01	Actin	1	1	16.3447	16.2809	0.0902663
A02	Actin	2	2	16.3108	16.3416	0.0436237
B02	Actin	2	2	16.3725	16.3416	0.0436237
A03	Actin	3	3	16.072	16.2242	0.215213
B03	Actin	3	3	16.3764	16.2242	0.215213
A04	Actin	4	4	16.5364	16.5142	0.0314115
B04	Actin	4	4	16.492	16.5142	0.0314115
A05	Actin	5	5	16.6766	16.8165	0.19778
B05	Actin	5	5	16.9563	16.8165	0.19778
A06	Actin	6	6	17.1451	17.18	0.0493614
B06	Actin	6	6	17.2149	17.18	0.0493614
A07	Actin	7	7	16.7644	16.9113	0.207763
B07	Actin	7	7	17.0582	16.9113	0.207763
A08	Actin	8	8	17.9118	18.0292	0.165914
B08	Actin	8	8	18.1465	18.0292	0.165914
A09	Actin	9	9	16.2644	16.2335	0.0437855
B09	Actin	9	9	16.2025	16.2335	0.0437855
A10	Actin	10	10	16.5112	16.6157	0.1478
B10	Actin	10	10	16.7202	16.6157	0.1478
A11	Actin	11	11	15.4077	15.4079	0.000251791
B11	Actin	11	11	15.4081	15.4079	0.000251791
A12	Actin	12	12	15.8469	15.965	0.167093
B12	Actin	12	12	16.0832	15.965	0.167093
A13	Actin	13	13	15.8529	15.8877	0.0491644
B13	Actin	13	13	15.9225	15.8877	0.0491644
A14	Actin	14	14	15.894	16.0475	0.217053
B14	Actin	14	14	16.201	16.0475	0.217053
A15	Actin	15	15	15.9238	15.8926	0.0440907
B15	Actin	15	15	15.8615	15.8926	0.0440907
A16	Actin	16	16	15.9209	16.1101	0.267509
B16	Actin	16	16	16.2992	16.1101	0.267509
A17	Actin	17	17	16.1286	15.9775	0.213686
B17	Actin	17	17	15.8264	15.9775	0.213686
A18	Actin	18	18	15.7703	15.9984	0.322689
B18	Actin	18	18	16.2266	15.9984	0.322689
A19	Actin	19	19	15.3782	15.2444	0.189245
B19	Actin	19	19	15.1105	15.2444	0.189245
A20	Actin	20	20	14.4169	14.7387	0.455163
B20	Actin	20	20	15.0606	14.7387	0.455163
O21	Actin	21	21	16.0577	16.0376	0.028515
P21	Actin	21	21	16.0174	16.0376	0.028515
O22	Actin	22	22	15.7532	16.0224	0.380756
P22	Actin	22	22	16.2917	16.0224	0.380756
O23	Actin	23	23	15.1222	15.1969	0.105613
P23	Actin	23	23	15.2716	15.1969	0.105613
O24	Actin	24	24	15.3893	15.7749	0.545268
P24	Actin	24	24	16.1604	15.7749	0.545268
E01	BIRC3	26	1	26.6164	26.8155	0.28154	10.5345
F01	BIRC3	26	1	27.0145	26.8155	0.28154
E02	BIRC3	32	2	25.4401	25.6111	0.241925	9.26951
F02	BIRC3	32	2	25.7822	25.6111	0.241925
E03	BIRC3	38	3	26.9198	26.9736	0.076134	10.7494
F03	BIRC3	38	3	27.0274	26.9736	0.076134
E04	BIRC3	44	4	25.0747	25.1445	0.0986969	8.63029
F04	BIRC3	44	4	25.2143	25.1445	0.0986969
E05	BIRC3	50	5	25.4364	25.7213	0.402881	8.9048
F05	BIRC3	50	5	26.0062	25.7213	0.402881
E06	BIRC3	56	6	24.4086	24.3676	0.0580473	7.18756
F06	BIRC3	56	6	24.3265	24.3676	0.0580473
E07	BIRC3	62	7	26.0955	26.1846	0.126078	9.2733
F07	BIRC3	62	7	26.2738	26.1846	0.126078
E08	BIRC3	68	8	25.0397	25.1044	0.0915293	7.07525
F08	BIRC3	68	8	25.1691	25.1044	0.0915293
E09	BIRC3	74	9	26.6419	26.5941	0.0676835	10.3606
F09	BIRC3	74	9	26.5462	26.5941	0.0676835
E10	BIRC3	80	10	25.084	25.308	0.316862	8.69228
F10	BIRC3	80	10	25.5321	25.308	0.316862
E11	BIRC3	86	11	25.2393	25.3237	0.119335	9.91576
F11	BIRC3	86	11	25.408	25.3237	0.119335
E12	BIRC3	92	12	24.0057	24.0855	0.11284	8.12044
F12	BIRC3	92	12	24.1652	24.0855	0.11284
E13	BIRC3	98	13	25.1782	25.3167	0.195961	9.42903
F13	BIRC3	98	13	25.4553	25.3167	0.195961
E14	BIRC3	104	14	25.5714	25.565	0.00915887	9.51745
F14	BIRC3	104	14	25.5585	25.565	0.00915887
E15	BIRC3	110	15	25.584	25.5968	0.0181403	9.70415
F15	BIRC3	110	15	25.6096	25.5968	0.0181403
E16	BIRC3	116	16	24.7273	24.8444	0.165578	8.73431
F16	BIRC3	116	16	24.9614	24.8444	0.165578
E17	BIRC3	122	17	24.8689	24.7809	0.124464	8.80343
F17	BIRC3	122	17	24.6929	24.7809	0.124464
E18	BIRC3	128	18	24.0653	24.3167	0.355503	8.31823
F18	BIRC3	128	18	24.568	24.3167	0.355503
E19	BIRC3	134	19	24.7013	24.5201	0.256298	9.27569
F19	BIRC3	134	19	24.3388	24.5201	0.256298
E20	BIRC3	140	20	23.1042	23.4723	0.520587	8.73356
F20	BIRC3	140	20	23.8404	23.4723	0.520587
E21	BIRC3	146	21	26.8007	26.9033	0.145109	10.8658
F21	BIRC3	146	21	27.0059	26.9033	0.145109
E22	BIRC3	152	22	25.7745	25.9017	0.179816	9.87928
F22	BIRC3	152	22	26.0288	25.9017	0.179816
E23	BIRC3	158	23	26.0002	25.9907	0.0134294	10.7938
F23	BIRC3	158	23	25.9812	25.9907	0.0134294
E24	BIRC3	164	24	24.8582	25.0349	0.249907	9.26005
F24	BIRC3	164	24	25.2116	25.0349	0.249907

## Sheet: final results
Well	Target	Replicate	Sample	Cq	Cq Mean	Cq Std. Dev	normalized to HKG	log		normalize to controls			normalized to controls
E01	BIRC3	26	1	26.6164	26.8155	0.28154	10.5345	0.000674199						ALVO-EM +IFN 4h	ALVO-EM +IFN 8h	AT1/2-M +IFN 4h	AT1/2-M +IFN 8h
E02	BIRC3	32	2	25.4401	25.6111	0.241925	9.26951	0.00162032		2.40332			Lu37	2.40332	4.3443	0.940554	1.95863
E03	BIRC3	38	3	26.9198	26.9736	0.076134	10.7494	0.000580902					Lu38	3.28806	4.5886	1.39978	1.45613
E04	BIRC3	44	4	25.0747	25.1445	0.0986969	8.63029	0.00252361		4.3443			Lu39	3.1785	3.47094	1.98135	2.89536
E05	BIRC3	50	5	25.4364	25.7213	0.402881	8.9048	0.00208636
E06	BIRC3	56	6	24.4086	24.3676	0.0580473	7.18756	0.00686006		3.28806
E07	BIRC3	62	7	26.0955	26.1846	0.126078	9.2733	0.00161606
E08	BIRC3	68	8	25.0397	25.1044	0.0915293	7.07525	0.00741545		4.5886
E09	BIRC3	74	9	26.6419	26.5941	0.0676835	10.3606	0.000760571
E10	BIRC3	80	10	25.084	25.308	0.316862	8.69228	0.00241747		3.1785
E11	BIRC3	86	11	25.2393	25.3237	0.119335	9.91576	0.00103528
E12	BIRC3	92	12	24.0057	24.0855	0.11284	8.12044	0.00359339		3.47094
E13	BIRC3	98	13	25.1782	25.3167	0.195961	9.42903	0.0014507
E14	BIRC3	104	14	25.5714	25.565	0.00915887	9.51745	0.00136446		0.940554
E15	BIRC3	110	15	25.584	25.5968	0.0181403	9.70415	0.00119883
E16	BIRC3	116	16	24.7273	24.8444	0.165578	8.73431	0.00234807		1.95863
E17	BIRC3	122	17	24.8689	24.7809	0.124464	8.80343	0.00223823
E18	BIRC3	128	18	24.0653	24.3167	0.355503	8.31823	0.00313301		1.39978
E19	BIRC3	134	19	24.7013	24.5201	0.256298	9.27569	0.00161338
E20	BIRC3	140	20	23.1042	23.4723	0.520587	8.73356	0.0023493		1.45613
E21	BIRC3	146	21	26.8007	26.9033	0.145109	10.8658	0.000535896
E22	BIRC3	152	22	25.7745	25.9017	0.179816	9.87928	0.0010618		1.98135
E23	BIRC3	158	23	26.0002	25.9907	0.0134294	10.7938	0.000563306
E24	BIRC3	164	24	24.8582	25.0349	0.249907	9.26005	0.00163097		2.89536
