# Supplementary material for: Interferon-γ selectively promotes survival of alveolar progenitor cells in a human lung organoid model
Source: EMBO J. 2026 Apr 16;45(10):3364–95. doi: 10.1038/s44318-026-00774-4 (PMC13187038; doi:10.1038/s44318-026-00774-4)
Supplement: Supplementary file 10 — Source data Fig. 5 [file 44318_2026_774_MOESM10_ESM.zip › Figure 5/A/Cell Titer Glo assay results.xlsx]

## Sheet: day 0
				Lu37	Lu38	Lu39				media
<>	1	2	3	4	5	6	7	8	9	10	11	12
A	144	134	158	300	298	218	198	118	106	106	78	88
B	132	100	238	74298	53677	47809	238	140	144	108	78	86		AVRG media	110.5
C	98	142	272	70513	56982	63300	260	130	116	110	52	84
D	88	138	308	77497	46621	53596	248	154	98	110	72	84
E	100	130	246	65219	68438	61041	170	128	108	114	66	68
F	120	88	166	248	328	226	130	98	126	94	70	72
G	80	96	106	178	126	118	102	98	54	100	80	90
H	78	78	100	74	88	74	106	106	84	52	52	52
minus media		Lu37		Lu38		Lu39
		74187.5		53566.5		47698.5
		70402.5		56871.5		63189.5
		77386.5		46510.5		53485.5
		65108.5		68327.5		60930.5
	AVRG	73992.2		52316.2		54791.2

## Sheet: day 14
	Lu37			Lu38			Lu39			media control
	1	2	3	4	5	6	7	8	9	10	11	12
A	18904	114481		123834	408354		154063	435519	ALVO-EM	53	15	17		AVRG media	28.3333
B	43437	263850		263525	422908		212078	361013
C	45565	295537		261876	394947		204602	379670
D	46949	275360		256429	403554		201465	358363
E	1256836	568569		1427660	552595		1490632	648729	AT1/2-M
F	965726	536748		1245443	514123		1461584	717651
G	917797	515568		1000905	498442		1239163	687811
H	336756	281219		572728	187639		1014174	531592
Minus media average														Day 0 averages (from sheet 1)
<>	1	2	3	4	5	6	7	8	9	10	11	12			Lu37	Lu38	Lu39
A	18875.7	114453		123806	408326		154035	435491	ALVO-EM						73992.2	52316.2	54791.2
B	43408.7	263822		263497	422880		212050	360985
C	45536.7	295509		261848	394919		204574	379642
D	46920.7	275332		256401	403526		201437	358335
E	1.25681e+06	568541		1.42763e+06	552567		1.4906e+06	648701	AT1/2-M
F	965698	536720		1.24541e+06	514095		1.46156e+06	717623
G	917769	515540		1.00088e+06	498414		1.23913e+06	687783
H	336728	281191		572700	187611		1.01415e+06	531564
Divided by day 0 values
<>	1	2	3	4	5	6	7	8	9	10	11	12
A	0.255104	1.54682		2.36649	7.80496		2.8113	7.94819	ALVO-EM	53	15	17
B	0.586666	3.56554		5.03662	8.08315		3.87014	6.58837
C	0.615426	3.99378		5.0051	7.54869		3.7337	6.92888
D	0.63413	3.72109		4.90098	7.71321		3.67644	6.54001
E	16.9857	7.6838		27.2885	10.5621		27.2052	11.8395	AT1/2-M
F	13.0514	7.25374		23.8055	9.82669		26.675	13.0974
G	12.4036	6.96749		19.1313	9.52695		22.6156	12.5528
H	4.55086	3.80028		10.9469	3.58609		18.5093	9.70163
take Averages of all 4 replicates
	Lu37			Lu38			Lu39
	control	+IFN		control	+IFN		control	+IFN
ALVO-EM	0.522831	3.20681		4.3273	7.78751		3.5229	7.00136
AT1/2M	11.7479	6.42632		20.2931	8.37545		23.7513	11.7978
normalize to control
	Lu37			Lu38			Lu39
	control	+IFN		control	+IFN		control	+IFN
ALVO-EM	1	6.13354		1	1.79962		1	1.98739
AT1/2M	1	0.54702		1	0.412725		1	0.496725

## Sheet: raw data
Method name: Nella_CTG_96wp
Application: SparkControl				V2.3
Device: Spark				Serial number: 1708003523
Firmware:				LUM:V5.2.3|ABS:V4.3.2|ABS_MEX:V5.0.7|MTP:V13.1.5|FLUOR:V5.1.3|FLUOR_BOTTOM:V5.0.2|GCM:V3.0.2
Date:				2024-05-02
Time:				3:13 PM
System				DED-CLEV-001
User				CBS-NIOB\l.rooijen
Plate				[GRE96fw_chimney] - Greiner 96 Flat White Cat. No.: 655073/655074/655075/655083
Lid lifter				No lid
Humidity Cassette				No humidity cassette
Smooth mode				Not selected
List of actions in this measurement script:
Plate
	Luminescence					Label 1
Name				GRE96fw_chimney
Plate layout
Plate area				A1-H12
Mode	Luminescence
Name	Label 1
Attenuation				None
Settle time				0	ms
Integration time				500	ms
Output				Counts / s
Part of Plate				A1-H12
Start Time				2024-05-02 15:12:09
Temperature				24.3	°C
<>	1	2	3	4	5	6	7	8	9	10	11	12
A	18904	114481	52997	123834	408354	164338	154063	435519	150020	53	15	17
B	43437	263850	89653	263525	422908	466413	212078	361013	332420	17	13	33
C	45565	295537	104658	261876	394947	441889	204602	379670	380197	31	15	35
D	46949	275360	80922	256429	403554	440054	201465	358363	350798	15	31	31
E	1256836	568569	1110671	1427660	552595	1052824	1490632	648729	1248316	31	31	27
F	965726	536748	1218778	1245443	514123	882333	1461584	717651	1163123	23	21	25
G	917797	515568	1028057	1000905	498442	948271	1239163	687811	1052402	33	23	27
H	336756	281219	856233	572728	187639	605044	1014174	531592	733365	7	13	23
End Time				2024-05-02 15:13:10
