# Supplementary material for: Interferon-γ selectively promotes survival of alveolar progenitor cells in a human lung organoid model
Source: EMBO J. 2026 Apr 16;45(10):3364–95. doi: 10.1038/s44318-026-00774-4 (PMC13187038; doi:10.1038/s44318-026-00774-4)
Supplement: Supplementary file 10 — Source data Fig. 5 [file 44318_2026_774_MOESM10_ESM.zip › Figure 5/F/Cell Titer Glo results.xlsx]

## Sheet: Intro
	Day0 cell titer glo measurements are copied to each tab. ALVO-EM and AT1/2-M experiments were separate experiment so the day 0 values are different. If there were known pipetting errors or the organoids were accidentally aspirated during media changes, we removed the values from the calculations.

## Sheet: AT1-2-M day 10
Day 0		Lu37		Lu38		Lu39
<>	1	2	3	4	5	6	7	8	9	10	11	12		Day 0
A	20	22	4	4061	20	32	22	38	42	34	26	12		Lu37	Lu38	Lu39
B	36	4085	22	2410	14	6048	30	20	38	4	24	52		4823.5	3378.25	6001
C	10	4379	22	3415	14	6342	22	40	28	42	30	10
D	18	5418	36	4133	10	5948	24	16	32	36	26	22
E	30	5412	20	3555	22	5666	6	18	20	10	20	22
F	24	24	18	12	26	28	24	30	8	16	50	16
G	34	16	12	14	24	16	34	12	16	18	34	26
H	26	34	10	12	34	8	8	28	10	18	34	30
Plate 1 AT1 condition day 10
<>	1	2	3	4	5	6	7	8	9	10	11	12
A	99185	187691	68589	112708	76723	52746	103406	82851	385964	328920	128011	115807
B	219988	211043	120106	114857	107762	88899	98789	85700	448075	353541	170501	125885
C	218375	231255	132273	126158	110508	81346	108687	95639	385522	414104	164464	140126
D	265885	202993	160433	128293	105461	87878	95633	88364	464230	414676	190656	130318
E	144765	154678	90058	88350	78054	74977	84067	75909	105323	64220	86406	83240
F	147763	155164	103212	89509	71668	66687	71436	69258	113483	80154	102923	88471
G	148988	156406	85093	82108	74092	67898	72659	77471	117690	80793	83682	73232
H	149540	105325	95202	73314	60015	39840	57197	50652	80615	82015	75570	68041
Divided by day 0
<>	1	2	3	4	5	6	7	8	9	10	11	12
A	20.5629	38.9118	14.2198	23.3664	15.9061	10.9352	21.438	17.1765	64.3166	54.8109	21.3316	19.298
B	45.6075	43.7531	24.9002	23.812	22.341	18.4304	20.4808	17.7672	74.6667	58.9137	28.4121	20.9773
C	45.2731	47.9434	27.4226	26.1549	22.9103	16.8645	22.5328	19.8277	64.243	69.0058	27.4061	23.3504
D	55.1228	42.0842	33.2607	26.5975	21.864	18.2187	19.8265	18.3195	77.3588	69.1011	31.7707	21.716
E	42.8521	45.7864	26.6582	26.1526	23.1049	22.194	24.8848	22.4699	17.5509	10.7015	14.3986	13.871
F	43.7395	45.9303	30.5519	26.4957	21.2145	19.7401	21.1459	20.5011	18.9107	13.3568	17.151	14.7427
G	44.1021	46.2979	25.1885	24.3049	21.9321	20.0986	21.5079	22.9323	19.6117	13.4633	13.9447	12.2033
H	44.2655	31.1774	28.1809	21.7018	17.7651	11.7931	16.931	14.9936	13.4336	13.6669	12.5929	11.3383
	control	+ 0,1 ng/mL	+ 1 ng/mL	+ 5 ng/mL	+ 10 ng/mL	+ 25 ng/mL	+ 50 ng/mL	+ 100 ng/mL
Averages	41.6416	43.1731	24.9508	24.9827	20.7554	16.1122	21.0695	18.2727
Averages	43.7398	42.298	27.6449	24.6637	21.0041	18.4564	21.1174	20.2242
Averages	70.1463	62.9579	27.2301	21.3354	17.3767	12.7971	14.5218	13.0388
Normalized to ALVO
	control	+ 0,1 ng/mL	+ 1 ng/mL	+ 5 ng/mL	+ 10 ng/mL	+ 25 ng/mL	+ 50 ng/mL	+ 100 ng/mL
Lu37	1	1.03678	0.59918	0.599945	0.498429	0.386926	0.505972	0.438809
Lu38	1	0.967037	0.63203	0.563874	0.480207	0.42196	0.482795	0.462376
Lu39	1	0.897523	0.388191	0.304157	0.247721	0.182435	0.207022	0.185881
			Lu37	Lu38	Lu39
		ALVO	1	1	1
		+ 0,1 ng/mL	1.03678	0.967037	0.897523
		+ 1 ng/mL	0.59918	0.63203	0.388191
		+ 5 ng/mL	0.599945	0.563874	0.304157
		+ 10 ng/mL	0.498429	0.480207	0.247721
		+ 25 ng/mL	0.386926	0.42196	0.182435
		+ 50 ng/mL	0.505972	0.482795	0.207022
		+ 100 ng/mL	0.438809	0.462376	0.185881

## Sheet: AT1-2-M day 16
Day 0
<>	1	2	3	4	5	6	7	8	9	10	11	12		Day 0
A	20	22	4	4061	20	32	22	38	42	34	26	12		Lu37	Lu38	Lu39
B	36	4085	22	2410	14	6048	30	20	38	4	24	52		4823.5	3378.25	6001
C	10	4379	22	3415	14	6342	22	40	28	42	30	10
D	18	5418	36	4133	10	5948	24	16	32	36	26	22
E	30	5412	20	3555	22	5666	6	18	20	10	20	22
F	24	24	18	12	26	28	24	30	8	16	50	16
G	34	16	12	14	24	16	34	12	16	18	34	26
H	26	34	10	12	34	8	8	28	10	18	34	30
Plate 1 AT1 condition day 16
<>	1	2	3	4	5	6	7	8	9	10	11	12
A	988739	1062598	401710	166549	101838	98158	136216	102552	899841	499563	66096	99158
B	1368216	1478220	611977	268223	186870	138265	161675	120543	1510689	646545	170584	119696
C	1516640	1487289	542064	400838	236063	178109	178303	172437	1790974	931319	146787	180700
D	1541275	1512329	735032	328536	228803	166769	189465	151405	1766250	802343	233883	147055
E	259778	592531	155334	128268	103253	125272	109449	87772	143742	84997	89417	73771
F	702475	675206	210535	156035	109621	115300	113747	111104	116081	90211	96981	70099
G	653948	460075	153246	130729	99706	93836	117041	98665	120085	96519	88563	72912
H	521399	607063	157329	93945	78475	109182	84460	80550	103753	65875	63555	64260
Divided by day 0
<>	1	2	3	4	5	6	7	8	9	10	11	12
A	204.984	220.296	83.2818	34.5287	21.1129	20.35	28.2401	21.2609	149.949	83.2466	11.0142	16.5236
B	283.656	306.462	126.874	55.6075	38.7416	28.6649	33.5182	24.9908	251.74	107.74	28.4259	19.946
C	314.427	308.342	112.38	83.1011	48.9402	36.9253	36.9655	35.7494	298.446	155.194	24.4604	30.1116
D	319.535	313.534	152.386	68.1115	47.4351	34.5743	39.2796	31.389	294.326	133.702	38.974	24.5051
E	76.8972	175.396	45.9806	37.9688	30.564	37.0819	32.3981	25.9815	23.953	14.1638	14.9003	12.2931
F	207.941	199.869	62.3207	46.1881	32.449	34.1301	33.6704	32.888	19.3436	15.0327	16.1608	11.6812
G	193.576	136.187	45.3625	38.6973	29.5141	27.7765	34.6455	29.2059	20.0108	16.0838	14.758	12.15
H	154.34	179.697	46.5712	27.8088	23.2295	32.3191	25.0011	23.8437	17.2893	10.9773	10.5907	10.7082
	ALVO	+ 0,1 ng/mL	+ 1 ng/mL	+ 5 ng/mL	+ 10 ng/mL	+ 25 ng/mL	+ 50 ng/mL	+ 100 ng/mL
Averages	280.65	287.158	118.73	60.3372	39.0574	30.1286	34.5008	28.3475
Averages	158.188	172.787	50.0588	37.6657	28.9392	32.8269	31.4288	27.9798
Averages	248.615	108.474	26.138	22.7716	20.1492	14.0644	14.1025	11.7081
Normalized to ALVO
	ALVO + LATS	+ 0,1 ng/mL	+ 1 ng/mL	+ 5 ng/mL	+ 10 ng/mL	+ 25 ng/mL	+ 50 ng/mL	+ 100 ng/mL
Lu37	1	1.02319	0.423054	0.214991	0.139168	0.107353	0.122932	0.101006
Lu38	1	1.09229	0.31645	0.238107	0.182941	0.207518	0.198679	0.176876
Lu39	1	0.436314	0.105135	0.0915938	0.0810457	0.056571	0.0567242	0.0470934
			Lu37	Lu38	Lu39
		ALVO	1	1	1
		+ 0,1 ng/mL	1.02319	1.09229	0.436314
		+ 1 ng/mL	0.423054	0.31645	0.105135
		+ 5 ng/mL	0.214991	0.238107	0.0915938
		+ 10 ng/mL	0.139168	0.182941	0.0810457
		+ 25 ng/mL	0.107353	0.207518	0.056571
		+ 50 ng/mL	0.122932	0.198679	0.0567242
		+ 100 ng/mL	0.101006	0.176876	0.0470934

## Sheet: ALVO-EM day 10
Day 0
<>	1	2	3	4	5	6	7	8	9	10	11	12		Day 0
A	20	22	4	4061	20	32	22	38	42	34	26	12		Lu37	Lu38	Lu39
B	36	4085	22	2410	14	6048	30	20	38	4	24	52		4823.5	3378.25	6001
C	10	4379	22	3415	14	6342	22	40	28	42	30	10
D	18	5418	36	4133	10	5948	24	16	32	36	26	22
E	30	5412	20	3555	22	5666	6	18	20	10	20	22
F	24	24	18	12	26	28	24	30	8	16	50	16
G	34	16	12	14	24	16	34	12	16	18	34	26
H	26	34	10	12	34	8	8	28	10	18	34	30
Plate 1 AT2 condition day 10
<>	1	2	3	4	5	6	7	8	9	10	11	12
A	33985	61013	95501	61178	32311	38637	42062	28834	59258	141682	51973	13119
B	50825	80718	107956	72264	57694	45544	43329	40842	125509	209004	109890	8976
C	64459	92631	121645	103464	70845	45777	52315	44800	114608	138903	66649	13982
D	69130	78776	125216	71415	67289	55626	49863	41391	105588	150625	107313	15651
E	15136	61852	76307	23020	11900	15765	16242	14619	12466	7593	3743	4131
F	55298	48814	55376	39476	26652	15637	12969	14331	10141	7007	5520	3753
G	32929	74058	87017	37221	23856	13686	15984	11477	10966	7427	5524	2232
H	36035	48529	42827	19895	21362	13446	13231	10185	9805	6692	3931	3064
Divided by day 0
<>	1	2	3	4	5	6	7	8	9	10	11	12
A	7.04571	12.6491	19.7991	12.6833	6.69866	8.01016	8.72022	5.97782	9.87469	23.6097	8.66072	2.18614
B	10.537	16.7343	22.3813	14.9817	11.961	9.44211	8.9829	8.4673	20.9147	34.8282	18.3119	1.49575
C	13.3635	19.2041	25.2192	21.45	14.6875	9.49041	10.8459	9.28786	19.0982	23.1466	11.1063	2.32995
D	14.3319	16.3317	25.9596	14.8056	13.9502	11.5323	10.3375	8.58111	17.5951	25.1	17.8825	2.60807
E	4.48043	18.3089	22.5877	6.81418	3.52253	4.66662	4.80781	4.32739	2.07732	1.26529	0.623729	0.688385
F	16.3688	14.4495	16.3919	11.6853	7.88929	4.62873	3.83897	4.24214	1.68989	1.16764	0.919847	0.625396
G	9.74735	21.922	25.758	11.0178	7.06164	4.05121	4.73144	3.39732	1.82736	1.23763	0.920513	0.371938
H	10.6668	14.3651	12.6773	5.88914	6.32339	3.98017	3.91652	3.01487	1.63389	1.11515	0.655057	0.510582
	ALVO	+ 0,1 ng/mL	+ 1 ng/mL	+ 5 ng/mL	+ 10 ng/mL	+ 25 ng/mL	+ 50 ng/mL	+ 100 ng/mL
Averages	11.3195	16.2298	23.3398	15.9801	11.8243	9.61874	9.72162	8.07852
Averages	10.3158	17.2614	19.3537	8.85162	6.19922	4.33168	4.32369	3.74543
Averages	16.8706	26.6711	13.9904	2.15497	1.80712	1.19643	0.779787	0.549075
Normalized to ALVO
	ALVO	+ 0,1 ng/mL	+ 1 ng/mL	+ 5 ng/mL	+ 10 ng/mL	+ 25 ng/mL	+ 50 ng/mL	+ 100 ng/mL
Lu37	1	1.43379	2.06191	1.41173	1.0446	0.849747	0.858836	0.71368
Lu38	1	1.67329	1.87612	0.858061	0.600941	0.419906	0.419131	0.363076
Lu39	1	1.58092	0.829273	0.127735	0.107116	0.0709176	0.0462215	0.0325462
			Lu37	Lu38	Lu39
		ALVO	1	1	1
		+ 0,1 ng/mL	1.43379	1.67329	1.58092
		+ 1 ng/mL	2.06191	1.87612	0.829273
		+ 5 ng/mL	1.41173	0.858061	0.127735
		+ 10 ng/mL	1.0446	0.600941	0.107116
		+ 25 ng/mL	0.849747	0.419906	0.0709176
		+ 50 ng/mL	0.858836	0.419131	0.0462215
		+ 100 ng/mL	0.71368	0.363076	0.0325462

## Sheet: ALVO-EM day 16
Day 0
<>	1	2	3	4	5	6	7	8	9	10	11	12		Day 0
A	20	22	4	4061	20	32	22	38	42	34	26	12		Lu37	Lu38	Lu39
B	36	4085	22	2410	14	6048	30	20	38	4	24	52		4823.5	3378.25	6001
C	10	4379	22	3415	14	6342	22	40	28	42	30	10
D	18	5418	36	4133	10	5948	24	16	32	36	26	22
E	30	5412	20	3555	22	5666	6	18	20	10	20	22
F	24	24	18	12	26	28	24	30	8	16	50	16
G	34	16	12	14	24	16	34	12	16	18	34	26
H	26	34	10	12	34	8	8	28	10	18	34	30
Plate 1 AT2 condition day 16
<>	1	2	3	4	5	6	7	8	9	10	11	12
A	44240	352917	540624	308466	113432	77286	62030	45263	414940	638114	626827	25278
B	228849	334261	704277	446377	264326	125040	96546	97740	378966	631581	669190	35102
C	207261	334023	858693	413193	330860	125388	221527	136858	413642	746573	856365	13877
D	199385	395261	750529	403555	228968	172929	97494	79282	487093	740650	936790	25990
E	110342	243230	619349	178094	66703	16757	15836	4904	8450	2797	946	892
F	156842	292368	347576	109561	137075	19789	5146	8867	17519	3789	1091	272
G	172731	352597	388111	115040	327643	49735	3663	2041	8032	18318	262	72
H	72798	189905	219167	11646	17457	6333	5728	5900	4730	3057	1649	360
Divided by day 0
<>	1	2	3	4	5	6	7	8	9	10	11	12
A	9.17176	73.1662	112.081	63.9507	23.5165	16.0228	12.86	9.38385	69.1451	106.335	104.454	4.2123
B	47.4446	69.2984	146.01	92.5421	54.7996	25.9231	20.0158	20.2633	63.1505	105.246	111.513	5.84936
C	42.969	69.2491	178.023	85.6625	68.5933	25.9952	45.9266	28.3732	68.9288	124.408	142.704	2.31245
D	41.3362	81.9449	155.598	83.6644	47.4693	35.8514	20.2123	16.4366	81.1686	123.421	156.106	4.33094
E	32.6625	71.9988	183.334	52.7178	19.7448	4.96026	4.68763	1.45164	1.4081	0.466089	0.15764	0.148642
F	46.427	86.5442	102.886	32.4313	40.5757	5.85777	1.52327	2.62473	2.91935	0.631395	0.181803	0.0453258
G	51.1303	104.373	114.885	34.0531	96.986	14.7221	1.08429	0.604159	1.33844	3.05249	0.0436594	0.011998
H	21.549	56.214	64.8759	3.44735	5.16747	1.87464	1.69555	1.74647	0.788202	0.509415	0.274788	0.05999
	ALVO	+ 0,1 ng/mL	+ 1 ng/mL	+ 5 ng/mL	+ 10 ng/mL	+ 25 ng/mL	+ 50 ng/mL	+ 100 ng/mL
Averages	35.2304	73.4146	147.928	81.4549	48.5947	25.9481	24.7537	18.6142
Averages	37.9422	79.7824	116.495	30.6624	40.6185	6.8537	2.24769	1.60675
Averages	70.5983	114.852	128.694	4.17626	1.61352	1.16485	0.164473	0.0664889
Normalized to ALVO
	ALVO	+ 0,1 ng/mL	+ 1 ng/mL	+ 5 ng/mL	+ 10 ng/mL	+ 25 ng/mL	+ 50 ng/mL	+ 100 ng/mL
Lu37	1	2.08384	4.19888	2.31206	1.37934	0.736527	0.702622	0.528357
Lu38	1	2.10274	3.07034	0.808134	1.07054	0.180635	0.0592398	0.0423473
Lu39	1	1.62684	1.82291	0.0591553	0.022855	0.0164997	0.0023297	0.000941792
			Lu37	Lu38	Lu39
		ALVO	1	1	1
		+ 0,1 ng/mL	2.08384	2.10274	1.62684
		+ 1 ng/mL	4.19888	3.07034	1.82291
		+ 5 ng/mL	2.31206	0.808134	0.0591553
		+ 10 ng/mL	1.37934	1.07054	0.022855
		+ 25 ng/mL	0.736527	0.180635	0.0164997
		+ 50 ng/mL	0.702622	0.0592398	0.0023297
		+ 100 ng/mL	0.528357	0.0423473	0.000941792
