# Supplementary material for: Interferon-γ selectively promotes survival of alveolar progenitor cells in a human lung organoid model
Source: EMBO J. 2026 Apr 16;45(10):3364–95. doi: 10.1038/s44318-026-00774-4 (PMC13187038; doi:10.1038/s44318-026-00774-4)
Supplement: Supplementary file 10 — Source data Fig. 5 [file 44318_2026_774_MOESM10_ESM.zip › Figure 5/J/Cytotox RESULT.xlsx]

## Sheet: Intro
	The 5 biological replicate names are indicated in the tab names.
	Values marked with a red X were left out because domes were accidentally aspirated during media changes.

## Sheet: Lu37 and Lu38
Exp.58 Cytotox assay Lu37 and Lu38
Supernatant														Lysed max release control
<>	1	2	3	4	5	6	7	8	9	10	11	12		<>	1	2	3	4	5	6	7	8	9	10	11	12
A	0.5329	0.2811	0.3217	0.516	0.4282	0.5656	1.5661	1.4713	0.6769	0.7503	0.546	0.7171	Lu37	A	3.6903	3.6817	3.6807	3.6153	3.6083	3.8244	3.7703	3.6794	3.9128	3.8405	3.634	3.6943
B	0.5324	0.2818	0.336	0.5051	0.442	0.5712	1.5978	1.4548	0.677	0.7426	0.5394	0.6833		B	3.8696	3.6513	3.8099	3.7918	3.9043	3.8476	3.8526	3.8185	3.7908	3.8169	3.832	3.6332
C	0.5607	0.3012	0.3294	0.5233	0.4334	0.5846	1.5821	1.5269	0.6859	0.7637	0.5303	0.7098		C	3.807	3.6716	3.7596	3.8704	3.8846	3.8845	3.8456	3.7039	3.5676	3.9195	3.8223	3.8044
D	0.055	0.0537	0.0547	0.0572	0.0552	0.0548	0.053	0.0544	0.0596	0.0536	0.0566	0.0546		D	0.0551	0.054	0.055	0.0552	0.0536	0.0528	0.0529	0.0538	0.0537	0.0541	0.0528	0.0543
E	0.4878	0.4921	0.6317	0.3987	0.6394	0.6719	1.1924	0.8726	0.5605	0.7924	1.4741	1.7213	Lu38	E	3.4215	3.7224	3.59	3.7076	3.3534	3.4173	3.729	3.3694	3.5881	3.8853	3.8287	3.8144
F	0.4708	0.4774	0.614	0.3934	0.6269	0.6477	1.1315	0.8299	0.5303	0.7423	1.4091	1.6497		F	3.4507	3.6718	3.6437	3.605	3.2552	3.4804	3.6617	3.4699	3.5838	3.8579	3.6216	3.6626
G	0.4885	0.4871	0.6326	0.4018	0.6398	0.6673	1.1731	0.8322	0.5186	0.759	1.4365	1.6698		G	3.4302	3.6625	3.5928	3.5573	3.222	3.4335	3.6363	3.384	3.7798	3.8112	3.8308	3.5109
H	0.0546	0.0534	0.0555	0.0549	0.0547	0.0559	0.0544	0.0538	0.0542	0.0542	0.0534	0.0538		H	0.0553	0.0534	0.0541	0.0546	0.0532	0.0541	0.054	0.0533	0.0547	0.0534	0.0536	0.0541
Background Average			0.0540667
Minus backgroud average:
<>	1	2	3	4	5	6	7	8	9	10	11	12		<>	1	2	3	4	5	6	7	8	9	10	11	12
A	0.478833	0.227033	0.267633	0.461933	0.374133	0.511533	1.51203	1.41723	0.622833	0.696233	0.491933	0.663033		A	3.63623	3.62763	3.62663	3.56123	3.55423	3.77033	3.71623	3.62533	3.85873	3.78643	3.57993	3.64023
B	0.478333	0.227733	0.281933	0.451033	0.387933	0.517133	1.54373	1.40073	0.622933	0.688533	0.485333	0.629233		B	3.81553	3.59723	3.75583	3.73773	3.85023	3.79353	3.79853	3.76443	3.73673	3.76283	3.77793	3.57913
C	0.506633	0.247133	0.275333	0.469233	0.379333	0.530533	1.52803	1.47283	0.631833	0.709633	0.476233	0.655733		C	3.75293	3.61753	3.70553	3.81633	3.83053	3.83043	3.79153	3.64983	3.51353	3.86543	3.76823	3.75033
D	0.000933333	-0.000366667	0.000633333	0.00313333	0.00113333	0.000733333	-0.00106667	0.000333333	0.00553333	-0.000466667	0.00253333	0.000533333		D	0.00103333	-6.66667e-05	0.000933333	0.00113333	-0.000466667	-0.00126667	-0.00116667	-0.000266667	-0.000366667	3.33333e-05	-0.00126667	0.000233333
E	0.433733	0.438033	0.577633	0.344633	0.585333	0.617833	1.13833	0.818533	0.506433	0.738333	1.42003	1.66723		E	3.36743	3.66833	3.53593	3.65353	3.29933	3.36323	3.67493	3.31533	3.53403	3.83123	3.77463	3.76033
F	0.416733	0.423333	0.559933	0.339333	0.572833	0.593633	1.07743	0.775833	0.476233	0.688233	1.35503	1.59563		F	3.39663	3.61773	3.58963	3.55093	3.20113	3.42633	3.60763	3.41583	3.52973	3.80383	3.56753	3.60853
G	0.434433	0.433033	0.578533	0.347733	0.585733	0.613233	1.11903	0.778133	0.464533	0.704933	1.38243	1.61573		G	3.37613	3.60843	3.53873	3.50323	3.16793	3.37943	3.58223	3.32993	3.72573	3.75713	3.77673	3.45683
H	0.000533333	-0.000666667	0.00143333	0.000833333	0.000633333	0.00183333	0.000333333	-0.000266667	0.000133333	0.000133333	-0.000666667	-0.000266667		H	0.00123333	-0.000666667	3.33333e-05	0.000533333	-0.000866667	3.33333e-05	-6.66667e-05	-0.000766667	0.000633333	-0.000666667	-0.000466667	3.33333e-05
Average replicates:
	0.487933	0.233967	0.274967	0.460733	0.380467	0.519733	1.52793	1.43027	0.625867	0.698133	0.4845	0.649333			3.7349	3.61413	3.696	3.7051	3.745	3.7981	3.76877	3.67987	3.703	3.8049	3.7087	3.65657
	0.4283	0.431467	0.572033	0.3439	0.5813	0.608233	1.1116	0.790833	0.4824	0.7105	1.38583	1.6262			3.38007	3.6315	3.55477	3.56923	3.2228	3.38967	3.6216	3.3537	3.5965	3.7974	3.7063	3.60857
Lu37														Lu38
Experiment	0.487933	0.233967	0.274967	0.460733	0.380467	0.519733	1.52793	1.43027						Experiment	0.4283	0.431467	0.572033	0.3439	0.5813	0.608233	1.1116	0.790833
Max release	3.7349	3.61413	3.696	3.7051	3.745	3.7981	3.76877	3.67987						Max release	3.38007	3.6315	3.55477	3.56923	3.2228	3.38967	3.6216	3.3537
Condition	control	control	IFN	IFN	LCL	LCL	IFN + LCL	IFN + LCL						Condition	control	control	IFN	IFN	LCL	LCL	IFN + LCL	IFN + LCL
Sign on plate	-	-	x	-	-	V	-	V						Sign on plate	V	-	-	x	x	V	-	x
Exp/Max	0.130642	0.0647366	0.0743957	0.124351	0.101593	0.13684	0.40542	0.388674						Exp/Max	0.126713	0.118812	0.16092	0.0963512	0.180371	0.179438	0.306936	0.235809
	control	IFN	LCL	IFN + LCL											control	IFN	LCL	IFN + LCL
Averages	0.0976891	0.124351	0.119217	0.397047										Averages	0.122763	0.16092	0.179438	0.306936
percentage	9.76891	12.4351	11.9217	39.7047										percentage	12.2763	16.092	17.9438	30.6936

## Sheet: Lu39 and Lu53
Exp.58 Cytotox assay Lu39 and Lu53
Supernatant														Lysed max release control
<>	1	2	3	4	5	6	7	8	9	10	11	12		<>	1	2	3	4	5	6	7	8	9	10	11	12
A	0.2934	0.264	0.5149	0.4289	0.3129	0.2679	2.1751	1.6934	0.5702	0.9838	0.8189	1.2231	Lu39	A	3.3835	3.4751	3.375	3.4302	3.4677	3.4887	3.4729	3.3788	3.5275	3.4962	3.4573	3.4439
B	0.3039	0.27	0.5238	0.4168	0.3149	0.2625	2.1543	1.6606	0.5614	0.909	0.813	1.2426		B	3.427	3.4939	3.5284	3.4266	3.4956	3.4793	3.4531	3.3872	3.4679	3.573	3.6095	3.5371
C	0.3029	0.2686	0.5329	0.4488	0.3254	0.2694	2.2365	1.7063	0.5637	0.9639	0.8315	1.2553		C	3.5251	3.6261	3.5936	3.471	3.5236	3.5284	3.4064	3.2664	3.3255	3.5322	3.6159	3.5409
D	0.0555	0.0541	0.0553	0.0546	0.0536	0.0529	0.0527	0.0535	0.0535	0.0545	0.0528	0.0544		D	0.055	0.0536	0.0554	0.0558	0.0542	0.0547	0.0531	0.0537	0.0544	0.0535	0.0542	0.0548
E	0.1716	0.1557	0.7315	0.6237	0.2144	0.1988	2.0679	2.0058	1.3801	2.6509	2.9308	3.5468	Lu53	E	3.5169	3.6448	3.6079	3.5682	3.6358	3.6674	3.5424	3.4484	3.4446	3.7054	3.6756	3.6323
F	0.1659	0.1543	0.7004	0.6165	0.2076	0.1966	2.039	1.963	1.3393	2.6649	2.8526	3.5879		F	3.5183	3.5981	3.5625	3.5514	3.5881	3.5679	3.4455	3.5035	3.6382	3.646	3.6255	3.6233
G	0.1685	0.1559	0.7337	0.6256	0.205	0.1939	2.0316	1.933	1.352	2.6422	2.8713	3.5625		G	3.5124	3.6291	3.5694	3.492	3.6126	3.5997	3.4897	3.5227	3.5804	3.626	3.4142	3.4199
H	0.0559	0.0535	0.0545	0.0569	0.0537	0.0548	0.0537	0.0537	0.0547	0.0536	0.0547	0.0568		H	0.0545	0.0532	0.0572	0.0546	0.0533	0.0543	0.0539	0.0557	0.0549	0.0544	0.056	0.056
Background Average			0.0544333
Minus backgroud average:
<>	1	2	3	4	5	6	7	8	9	10	11	12		<>	1	2	3	4	5	6	7	8	9	10	11	12
A	0.238967	0.209567	0.460467	0.374467	0.258467	0.213467	2.12067	1.63897	0.515767	0.929367	0.764467	1.16867		A	3.32907	3.42067	3.32057	3.37577	3.41327	3.43427	3.41847	3.32437	3.47307	3.44177	3.40287	3.38947
B	0.249467	0.215567	0.469367	0.362367	0.260467	0.208067	2.09987	1.60617	0.506967	0.854567	0.758567	1.18817		B	3.37257	3.43947	3.47397	3.37217	3.44117	3.42487	3.39867	3.33277	3.41347	3.51857	3.55507	3.48267
C	0.248467	0.214167	0.478467	0.394367	0.270967	0.214967	2.18207	1.65187	0.509267	0.909467	0.777067	1.20087		C	3.47067	3.57167	3.53917	3.41657	3.46917	3.47397	3.35197	3.21197	3.27107	3.47777	3.56147	3.48647
D	0.00106667	-0.000333333	0.000866667	0.000166667	-0.000833333	-0.00153333	-0.00173333	-0.000933333	-0.000933333	6.66667e-05	-0.00163333	-3.33333e-05		D	0.000566667	-0.000833333	0.000966667	0.00136667	-0.000233333	0.000266667	-0.00133333	-0.000733333	-3.33333e-05	-0.000933333	-0.000233333	0.000366667
E	0.117167	0.101267	0.677067	0.569267	0.159967	0.144367	2.01347	1.95137	1.32567	2.59647	2.87637	3.49237		E	3.46247	3.59037	3.55347	3.51377	3.58137	3.61297	3.48797	3.39397	3.39017	3.65097	3.62117	3.57787
F	0.111467	0.0998667	0.645967	0.562067	0.153167	0.142167	1.98457	1.90857	1.28487	2.61047	2.79817	3.53347		F	3.46387	3.54367	3.50807	3.49697	3.53367	3.51347	3.39107	3.44907	3.58377	3.59157	3.57107	3.56887
G	0.114067	0.101467	0.679267	0.571167	0.150567	0.139467	1.97717	1.87857	1.29757	2.58777	2.81687	3.50807		G	3.45797	3.57467	3.51497	3.43757	3.55817	3.54527	3.43527	3.46827	3.52597	3.57157	3.35977	3.36547
H	0.00146667	-0.000933333	6.66667e-05	0.00246667	-0.000733333	0.000366667	-0.000733333	-0.000733333	0.000266667	-0.000833333	0.000266667	0.00236667		H	6.66667e-05	-0.00123333	0.00276667	0.000166667	-0.00113333	-0.000133333	-0.000533333	0.00126667	0.000466667	-3.33333e-05	0.00156667	0.00156667
Average replicates:
	0.245633	0.2131	0.469433	0.377067	0.2633	0.212167	2.1342	1.63233	0.510667	0.8978	0.7667	1.1859			3.39077	3.47727	3.44457	3.38817	3.4412	3.44437	3.3897	3.2897	3.38587	3.47937	3.50647	3.45287
	0.114233	0.100867	0.667433	0.5675	0.154567	0.142	1.99173	1.91283	1.3027	2.59823	2.83047	3.5113			3.46143	3.56957	3.5255	3.48277	3.55773	3.55723	3.4381	3.4371	3.49997	3.6047	3.51733	3.50407
Lu39														Lu53
Experiment	0.245633	0.2131	0.469433	0.377067	0.2633	0.212167	2.1342	1.63233	0.510667	0.8978	0.7667	1.1859		Experiment	0.114233	0.100867	0.667433	0.5675	0.154567	0.142	1.99173	1.91283	1.3027	2.59823	2.83047	3.5113
Max release	3.39077	3.47727	3.44457	3.38817	3.4412	3.44437	3.3897	3.2897	3.38587	3.47937	3.50647	3.45287		Max release	3.46143	3.56957	3.5255	3.48277	3.55773	3.55723	3.4381	3.4371	3.49997	3.6047	3.51733	3.50407
Condition	control	control	IFN	IFN	LCL	LCL	IFN + LCL	IFN + LCL						Condition	control	control	IFN	IFN	LCL	LCL	IFN + LCL	IFN + LCL
Sign on plate	-	x	-	x	V	x	V	-						Sign on plate	x	V	-	V	V	V	V	V
Exp/Max	0.0724418	0.0612838	0.136282	0.111289	0.076514	0.0615982	0.629613	0.496195						Exp/Max	0.0330017	0.0282574	0.189316	0.162945	0.0434453	0.0399187	0.579312	0.556525
	control	IFN	LCL	IFN + LCL											control	IFN	LCL	IFN + LCL
Averages	0.0724418	0.123786	0.0690561	0.562904										Averages	0.0282574	0.176131	0.041682	0.567919
percentage	7.24418	12.3786	6.90561	56.2904										percentage	2.82574	17.6131	4.1682	56.7919

## Sheet: Lu54
Exp.58 Cytotox assay Lu54
Supernatant
<>	1	2	3	4	5	6	7	8	9	10	11	12
A	0.1616	0.2335	0.2218	0.2491	0.2004	0.1925	0.8435	0.4637	0.2696	0.417	0.3689	0.4323	Lu54 Supernatant
B	0.1606	0.2141	0.1963	0.2235	0.183	0.1789	0.7815	0.4127	0.2635	0.3686	0.3527	0.4226
C	0.1655	0.2067	0.2156	0.2429	0.1911	0.1801	0.7541	0.3921	0.2658	0.3824	0.3711	0.4188
D	0.0552	0.0544	0.0551	0.0549	0.0538	0.0533	0.0534	0.0536	0.0549	0.0543	0.0534	0.0535
E	2.2697	2.4385	2.5034	2.3741	2.4332	2.3458	2.3131	2.4545	2.4082	2.4679	2.4673	2.3608	Lu54 Lysed max release control
F	2.3237	2.378	2.4677	2.4219	2.3698	2.3885	2.3429	2.3553	2.3791	2.3809	2.3336	2.3535
G	2.3581	2.4122	2.4009	2.4308	2.3635	2.3955	2.3608	2.3725	2.3739	2.3784	2.3335	2.0847
H	0.0555	0.0536	0.0551	0.055	0.0533	0.0579	0.0541	0.0538	0.0549	0.0536	0.0542	0.0542
Background Average			0.0542667
Minus backgroud average:
<>	1	2	3	4	5	6	7	8	9	10	11	12
A	0.107333	0.179233	0.167533	0.194833	0.146133	0.138233	0.789233	0.409433	0.215333	0.362733	0.314633	0.378033
B	0.106333	0.159833	0.142033	0.169233	0.128733	0.124633	0.727233	0.358433	0.209233	0.314333	0.298433	0.368333
C	0.111233	0.152433	0.161333	0.188633	0.136833	0.125833	0.699833	0.337833	0.211533	0.328133	0.316833	0.364533
D	0.000933333	0.000133333	0.000833333	0.000633333	-0.000466667	-0.000966667	-0.000866667	-0.000666667	0.000633333	3.33333e-05	-0.000866667	-0.000766667
E	2.21543	2.38423	2.44913	2.31983	2.37893	2.29153	2.25883	2.40023	2.35393	2.41363	2.41303	2.30653
F	2.26943	2.32373	2.41343	2.36763	2.31553	2.33423	2.28863	2.30103	2.32483	2.32663	2.27933	2.29923
G	2.30383	2.35793	2.34663	2.37653	2.30923	2.34123	2.30653	2.31823	2.31963	2.32413	2.27923	2.03043
H	0.00123333	-0.000666667	0.000833333	0.000733333	-0.000966667	0.00363333	-0.000166667	-0.000466667	0.000633333	-0.000666667	-6.66667e-05	-6.66667e-05
Average replicates:
	0.1083	0.163833	0.156967	0.184233	0.137233	0.129567	0.738767	0.368567	0.212033	0.335067	0.309967	0.3703
	2.2629	2.3553	2.40307	2.35467	2.33457	2.32233	2.28467	2.33983	2.3328	2.3548	2.32387	2.21207
Lu54
Experiment	0.1083	0.163833	0.156967	0.184233	0.137233	0.129567	0.738767	0.368567	0.212033	0.335067	0.309967	0.3703
Max release	2.2629	2.3553	2.40307	2.35467	2.33457	2.32233	2.28467	2.33983	2.3328	2.3548	2.32387	2.21207
Condition	control	control	IFN	IFN	LCL	LCL	IFN + LCL	IFN + LCL
Sign on plate	-	-	-	-	V	x	V	-
Exp/Max	0.0478589	0.0695594	0.0653193	0.0782418	0.0587832	0.0557916	0.323359	0.157518
Averages	control	IFN	LCL	IFN + LCL
(x left out)	0.0587092	0.0717806	0.0587832	0.240438
percentage	5.87092	7.17806	5.87832	24.0438
