# Supplementary material for: Interferon-γ selectively promotes survival of alveolar progenitor cells in a human lung organoid model
Source: EMBO J. 2026 Apr 16;45(10):3364–95. doi: 10.1038/s44318-026-00774-4 (PMC13187038; doi:10.1038/s44318-026-00774-4)
Supplement: Supplementary file 10 — Source data Fig. 5 [file 44318_2026_774_MOESM10_ESM.zip › Figure 5/C/qPCR data.xlsx]

## Sheet: Intro
	There are two separate qPCRs that were done for this data. One includes SFTPA1 and AGER. The other includes SFTPC.

## Sheet: raw data SFTPA1 AGER
Well	Fluor	Target	Replicate	Sample	Cq	Cq Mean	Cq Std. Dev
A01	SYBR	Actin	1	1	15.1581	15.2673	0.154459
A02	SYBR	Actin	2	2	14.6784	14.6571	0.0300664
A03	SYBR	Actin	3	3	16.333	16.4896	0.221447
A04	SYBR	Actin	4	4	14.5364	14.5498	0.0189453
A05	SYBR	Actin	5	5	14.5714	14.8084	0.335112
A06	SYBR	Actin	6	6	14.7305	14.8084	0.110161
A07	SYBR	Actin	7	7	15.1879	15.2988	0.156804
A08	SYBR	Actin	8	8	15.2362	15.4859	0.353139
A09	SYBR	Actin	9	9	14.9761	14.927	0.0693725
A10	SYBR	Actin	10	10	15.2814	15.47	0.266636
A11	SYBR	Actin	11	11	15.8456	15.9279	0.116476
A12	SYBR	Actin	12	12	15.1247	15.2052	0.113876
A13	SYBR	Actin	13	13	14.9886	14.9637	0.0351608
A14	SYBR	Actin	14	14	15.0515	15.1671	0.163502
A15	SYBR	Actin	15	15	15.254	15.2655	0.0163453
A16	SYBR	Actin	16	16	15.2519	15.3713	0.168923
A17	SYBR	Actin	17	17	15.6871	15.511	0.248965
A18	SYBR	Actin	18	18	15.3775	15.5389	0.228177
A19	SYBR	Actin	19	19	15.9047	15.7902	0.162012
A20	SYBR	Actin	20	20	14.9112	15.1223	0.29864
A21	SYBR	Actin	21	21	15.5636	15.3898	0.245783
A22	SYBR	Actin	22	22	14.5493	14.8331	0.401278
A23	SYBR	Actin	23	23	14.9386	14.9249	0.0194189
A24	SYBR	Actin	24	24	15.6192	15.5144	0.148338
B01	SYBR	Actin	1	1	15.3765	15.2673	0.154459
B02	SYBR	Actin	2	2	14.6359	14.6571	0.0300664
B03	SYBR	Actin	3	3	16.6462	16.4896	0.221447
B04	SYBR	Actin	4	4	14.5632	14.5498	0.0189453
B05	SYBR	Actin	5	5	15.0453	14.8084	0.335112
B06	SYBR	Actin	6	6	14.8863	14.8084	0.110161
B07	SYBR	Actin	7	7	15.4096	15.2988	0.156804
B08	SYBR	Actin	8	8	15.7356	15.4859	0.353139
B09	SYBR	Actin	9	9	14.878	14.927	0.0693725
B10	SYBR	Actin	10	10	15.6585	15.47	0.266636
B11	SYBR	Actin	11	11	16.0103	15.9279	0.116476
B12	SYBR	Actin	12	12	15.2857	15.2052	0.113876
B13	SYBR	Actin	13	13	14.9389	14.9637	0.0351608
B14	SYBR	Actin	14	14	15.2827	15.1671	0.163502
B15	SYBR	Actin	15	15	15.2771	15.2655	0.0163453
B16	SYBR	Actin	16	16	15.4908	15.3713	0.168923
B17	SYBR	Actin	17	17	15.335	15.511	0.248965
B18	SYBR	Actin	18	18	15.7002	15.5389	0.228177
B19	SYBR	Actin	19	19	15.6756	15.7902	0.162012
B20	SYBR	Actin	20	20	15.3335	15.1223	0.29864
B21	SYBR	Actin	21	21	15.216	15.3898	0.245783
B22	SYBR	Actin	22	22	15.1168	14.8331	0.401278
B23	SYBR	Actin	23	23	14.9112	14.9249	0.0194189
B24	SYBR	Actin	24	24	15.4095	15.5144	0.148338
C01	SYBR	SFTPA1	25	1	13.9593	14.2767	0.448843
C02	SYBR	SFTPA1	26	2	13.757	13.7883	0.044251
C03	SYBR	SFTPA1	27	3	13.6478	13.8495	0.285248
C04	SYBR	SFTPA1	28	4	14.1304	14.2171	0.122673
C05	SYBR	SFTPA1	29	5	14.0555	14.1164	0.0860777
C06	SYBR	SFTPA1	30	6	14.1196	14.1858	0.0936172
C07	SYBR	SFTPA1	31	7	14.187	14.3484	0.228237
C08	SYBR	SFTPA1	32	8	14.4088	14.4284	0.0277613
C09	SYBR	SFTPA1	33	9	12.9219	12.9979	0.107491
C10	SYBR	SFTPA1	34	10	12.8706	13.004	0.188633
C11	SYBR	SFTPA1	35	11	12.8756	12.7522	0.174541
C12	SYBR	SFTPA1	36	12	13.5038	13.7181	0.30307
C13	SYBR	SFTPA1	37	13	12.0575	12.205	0.20856
C14	SYBR	SFTPA1	38	14	12.858	12.8791	0.0297707
C15	SYBR	SFTPA1	39	15	13.4153	13.5222	0.151229
C16	SYBR	SFTPA1	40	16	13.5525	13.6544	0.144107
C17	SYBR	SFTPA1	41	17	14.0731	14.0393	0.0478557
C18	SYBR	SFTPA1	42	18	14.0833	14.2241	0.199107
C19	SYBR	SFTPA1	43	19	13.2353	12.8062	0.606889
C20	SYBR	SFTPA1	44	20	13.6417	13.9223	0.396825
C21	SYBR	SFTPA1	45	21	14.4218	14.4159	0.00826486
C22	SYBR	SFTPA1	46	22	13.5402	13.7102	0.240381
C23	SYBR	SFTPA1	47	23	13.5325	13.611	0.110981
C24	SYBR	SFTPA1	48	24	13.7546	13.9652	0.297937
D01	SYBR	SFTPA1	25	1	14.5941	14.2767	0.448843
D02	SYBR	SFTPA1	26	2	13.8196	13.7883	0.044251
D03	SYBR	SFTPA1	27	3	14.0512	13.8495	0.285248
D04	SYBR	SFTPA1	28	4	14.3038	14.2171	0.122673
D05	SYBR	SFTPA1	29	5	14.1772	14.1164	0.0860777
D06	SYBR	SFTPA1	30	6	14.252	14.1858	0.0936172
D07	SYBR	SFTPA1	31	7	14.5098	14.3484	0.228237
D08	SYBR	SFTPA1	32	8	14.448	14.4284	0.0277613
D09	SYBR	SFTPA1	33	9	13.0739	12.9979	0.107491
D10	SYBR	SFTPA1	34	10	13.1374	13.004	0.188633
D11	SYBR	SFTPA1	35	11	12.6287	12.7522	0.174541
D12	SYBR	SFTPA1	36	12	13.9324	13.7181	0.30307
D13	SYBR	SFTPA1	37	13	12.3524	12.205	0.20856
D14	SYBR	SFTPA1	38	14	12.9001	12.8791	0.0297707
D15	SYBR	SFTPA1	39	15	13.6291	13.5222	0.151229
D16	SYBR	SFTPA1	40	16	13.7563	13.6544	0.144107
D17	SYBR	SFTPA1	41	17	14.0054	14.0393	0.0478557
D18	SYBR	SFTPA1	42	18	14.3649	14.2241	0.199107
D19	SYBR	SFTPA1	43	19	12.3771	12.8062	0.606889
D20	SYBR	SFTPA1	44	20	14.2029	13.9223	0.396825
D21	SYBR	SFTPA1	45	21	14.4101	14.4159	0.00826486
D22	SYBR	SFTPA1	46	22	13.8801	13.7102	0.240381
D23	SYBR	SFTPA1	47	23	13.6895	13.611	0.110981
D24	SYBR	SFTPA1	48	24	14.1759	13.9652	0.297937
E01	SYBR	AGER	49	1	18.2888	18.4265	0.194812
E02	SYBR	AGER	50	2	18.5928	18.6876	0.134177
E03	SYBR	AGER	51	3	21.7908	21.8407	0.0705212
E04	SYBR	AGER	52	4	17.6	17.7542	0.218133
E05	SYBR	AGER	53	5	18.3794	18.6229	0.344436
E06	SYBR	AGER	54	6	18.6382	18.6212	0.0239912
E07	SYBR	AGER	55	7	18.1187	18.2377	0.168389
E08	SYBR	AGER	56	8	18.3495	18.3853	0.0505517
E09	SYBR	AGER	57	9	18.3537	18.2877	0.0932862
E10	SYBR	AGER	58	10	19.6776	19.8589	0.256438
E11	SYBR	AGER	59	11	21.0142	21.1295	0.1631
E12	SYBR	AGER	60	12	18.8271	18.9205	0.131979
E13	SYBR	AGER	61	13	19.4623	19.6228	0.22687
E14	SYBR	AGER	62	14	19.7224	19.7956	0.103477
E15	SYBR	AGER	63	15	18.7314	18.8531	0.172005
E16	SYBR	AGER	64	16	18.7041	18.8906	0.263706
E17	SYBR	AGER	65	17	18.5833	18.5333	0.0707147
E18	SYBR	AGER	66	18	18.2882	18.6657	0.533992
E19	SYBR	AGER	67	19	22.1087	21.8811	0.321928
E20	SYBR	AGER	68	20	18.1754	18.5515	0.53186
E21	SYBR	AGER	69	21	19.088	19.0975	0.0134525
E22	SYBR	AGER	70	22	18.3955	18.4767	0.11482
E23	SYBR	AGER	71	23	18.4351	18.4058	0.0414195
E24	SYBR	AGER	72	24	18.4985	18.7274	0.323646
F01	SYBR	AGER	49	1	18.5643	18.4265	0.194812
F02	SYBR	AGER	50	2	18.7825	18.6876	0.134177
F03	SYBR	AGER	51	3	21.8905	21.8407	0.0705212
F04	SYBR	AGER	52	4	17.9085	17.7542	0.218133
F05	SYBR	AGER	53	5	18.8665	18.6229	0.344436
F06	SYBR	AGER	54	6	18.6042	18.6212	0.0239912
F07	SYBR	AGER	55	7	18.3568	18.2377	0.168389
F08	SYBR	AGER	56	8	18.421	18.3853	0.0505517
F09	SYBR	AGER	57	9	18.2217	18.2877	0.0932862
F10	SYBR	AGER	58	10	20.0403	19.8589	0.256438
F11	SYBR	AGER	59	11	21.2448	21.1295	0.1631
F12	SYBR	AGER	60	12	19.0138	18.9205	0.131979
F13	SYBR	AGER	61	13	19.7832	19.6228	0.22687
F14	SYBR	AGER	62	14	19.8688	19.7956	0.103477
F15	SYBR	AGER	63	15	18.9747	18.8531	0.172005
F16	SYBR	AGER	64	16	19.077	18.8906	0.263706
F17	SYBR	AGER	65	17	18.4833	18.5333	0.0707147
F18	SYBR	AGER	66	18	19.0433	18.6657	0.533992
F19	SYBR	AGER	67	19	21.6534	21.8811	0.321928
F20	SYBR	AGER	68	20	18.9276	18.5515	0.53186
F21	SYBR	AGER	69	21	19.107	19.0975	0.0134525
F22	SYBR	AGER	70	22	18.5579	18.4767	0.11482
F23	SYBR	AGER	71	23	18.3765	18.4058	0.0414195
F24	SYBR	AGER	72	24	18.9562	18.7274	0.323646

## Sheet: Normalized to HKG SFTPA1 AGER
Target	Sample	Cq Mean	Cq Std. Dev	Normalized to HKG
Actin	1	15.2673	0.154459
Actin	1	15.2673	0.154459
Actin	2	14.6571	0.0300664
Actin	2	14.6571	0.0300664
Actin	3	16.4896	0.221447
Actin	3	16.4896	0.221447
Actin	4	14.5498	0.0189453
Actin	4	14.5498	0.0189453
Actin	5	14.8084	0.335112
Actin	5	14.8084	0.335112
Actin	6	14.8084	0.110161
Actin	6	14.8084	0.110161
Actin	7	15.2988	0.156804
Actin	7	15.2988	0.156804
Actin	8	15.4859	0.353139
Actin	8	15.4859	0.353139
Actin	9	14.927	0.0693725
Actin	9	14.927	0.0693725
Actin	10	15.47	0.266636
Actin	10	15.47	0.266636
Actin	11	15.9279	0.116476
Actin	11	15.9279	0.116476
Actin	12	15.2052	0.113876
Actin	12	15.2052	0.113876
Actin	13	14.9637	0.0351608
Actin	13	14.9637	0.0351608
Actin	14	15.1671	0.163502
Actin	14	15.1671	0.163502
Actin	15	15.2655	0.0163453
Actin	15	15.2655	0.0163453
Actin	16	15.3713	0.168923
Actin	16	15.3713	0.168923
Actin	17	15.511	0.248965
Actin	17	15.511	0.248965
Actin	18	15.5389	0.228177
Actin	18	15.5389	0.228177
Actin	19	15.7902	0.162012
Actin	19	15.7902	0.162012
Actin	20	15.1223	0.29864
Actin	20	15.1223	0.29864
Actin	21	15.3898	0.245783
Actin	21	15.3898	0.245783
Actin	22	14.8331	0.401278
Actin	22	14.8331	0.401278
Actin	23	14.9249	0.0194189
Actin	23	14.9249	0.0194189
Actin	24	15.5144	0.148338
Actin	24	15.5144	0.148338
AGER	1	18.4265	0.194812	3.15921
AGER	1	18.4265	0.194812
AGER	2	18.6876	0.134177	4.03052
AGER	2	18.6876	0.134177
AGER	3	21.8407	0.0705212	5.35106
AGER	3	21.8407	0.0705212
AGER	4	17.7542	0.218133	3.2044
AGER	4	17.7542	0.218133
AGER	5	18.6229	0.344436	3.81455
AGER	5	18.6229	0.344436
AGER	6	18.6212	0.0239912	3.81278
AGER	6	18.6212	0.0239912
AGER	7	18.2377	0.168389	2.93899
AGER	7	18.2377	0.168389
AGER	8	18.3853	0.0505517	2.89936
AGER	8	18.3853	0.0505517
AGER	9	18.2877	0.0932862	3.36069
AGER	9	18.2877	0.0932862
AGER	10	19.8589	0.256438	4.38895
AGER	10	19.8589	0.256438
AGER	11	21.1295	0.1631	5.20155
AGER	11	21.1295	0.1631
AGER	12	18.9205	0.131979	3.71527
AGER	12	18.9205	0.131979
AGER	13	19.6228	0.22687	4.65904
AGER	13	19.6228	0.22687
AGER	14	19.7956	0.103477	4.62849
AGER	14	19.7956	0.103477
AGER	15	18.8531	0.172005	3.58753
AGER	15	18.8531	0.172005
AGER	16	18.8906	0.263706	3.51921
AGER	16	18.8906	0.263706
AGER	17	18.5333	0.0707147	3.0223
AGER	17	18.5333	0.0707147
AGER	18	18.6657	0.533992	3.12688
AGER	18	18.6657	0.533992
AGER	19	21.8811	0.321928	6.09093
AGER	19	21.8811	0.321928
AGER	20	18.5515	0.53186	3.42917
AGER	20	18.5515	0.53186
AGER	21	19.0975	0.0134525	3.70772
AGER	21	19.0975	0.0134525
AGER	22	18.4767	0.11482	3.64361
AGER	22	18.4767	0.11482
AGER	23	18.4058	0.0414195	3.48092
AGER	23	18.4058	0.0414195
AGER	24	18.7274	0.323646	3.21302
AGER	24	18.7274	0.323646
SFTPA1	1	14.2767	0.448843	-0.990622
SFTPA1	1	14.2767	0.448843
SFTPA1	2	13.7883	0.044251	-0.868836
SFTPA1	2	13.7883	0.044251
SFTPA1	3	13.8495	0.285248	-2.64013
SFTPA1	3	13.8495	0.285248
SFTPA1	4	14.2171	0.122673	-0.332732
SFTPA1	4	14.2171	0.122673
SFTPA1	5	14.1164	0.0860777	-0.692003
SFTPA1	5	14.1164	0.0860777
SFTPA1	6	14.1858	0.0936172	-0.622616
SFTPA1	6	14.1858	0.0936172
SFTPA1	7	14.3484	0.228237	-0.950333
SFTPA1	7	14.3484	0.228237
SFTPA1	8	14.4284	0.0277613	-1.0575
SFTPA1	8	14.4284	0.0277613
SFTPA1	9	12.9979	0.107491	-1.92909
SFTPA1	9	12.9979	0.107491
SFTPA1	10	13.004	0.188633	-2.46597
SFTPA1	10	13.004	0.188633
SFTPA1	11	12.7522	0.174541	-3.17577
SFTPA1	11	12.7522	0.174541
SFTPA1	12	13.7181	0.30307	-1.48705
SFTPA1	12	13.7181	0.30307
SFTPA1	13	12.205	0.20856	-2.75875
SFTPA1	13	12.205	0.20856
SFTPA1	14	12.8791	0.0297707	-2.28805
SFTPA1	14	12.8791	0.0297707
SFTPA1	15	13.5222	0.151229	-1.74333
SFTPA1	15	13.5222	0.151229
SFTPA1	16	13.6544	0.144107	-1.71692
SFTPA1	16	13.6544	0.144107
SFTPA1	17	14.0393	0.0478557	-1.47174
SFTPA1	17	14.0393	0.0478557
SFTPA1	18	14.2241	0.199107	-1.31474
SFTPA1	18	14.2241	0.199107
SFTPA1	19	12.8062	0.606889	-2.98395
SFTPA1	19	12.8062	0.606889
SFTPA1	20	13.9223	0.396825	-1.20002
SFTPA1	20	13.9223	0.396825
SFTPA1	21	14.4159	0.00826486	-0.973891
SFTPA1	21	14.4159	0.00826486
SFTPA1	22	13.7102	0.240381	-1.12294
SFTPA1	22	13.7102	0.240381
SFTPA1	23	13.611	0.110981	-1.3139
SFTPA1	23	13.611	0.110981
SFTPA1	24	13.9652	0.297937	-1.54913
SFTPA1	24	13.9652	0.297937

## Sheet: Final result SFTPA1 AGER
Target	Sample	Cq Mean	Cq Std. Dev	Normalized to HKG	Fold to HKG
AGER	1	18.4265	0.194812	3.15921	0.111939
AGER	2	18.6876	0.134177	4.03052	0.0611919		AGER						normalized to control
AGER	3	21.8407	0.0705212	5.35106	0.0245003			Sample	Lu37	Lu38	Lu39		Sample	Lu37	Lu38	Lu39
AGER	4	17.7542	0.218133	3.2044	0.108488			control	0.111939	0.0973491	0.123083		control	1	1	1
AGER	5	18.6229	0.344436	3.81455	0.071073
AGER	6	18.6212	0.0239912	3.81278	0.0711603			+ IFN-y	0.0245003	0.0271755	0.0146706		+ IFN-y	0.218871	0.279155	0.119193
AGER	7	18.2377	0.168389	2.93899	0.130399
AGER	8	18.3853	0.0505517	2.89936	0.134031
AGER	9	18.2877	0.0932862	3.36069	0.0973491
AGER	10	19.8589	0.256438	4.38895	0.0477304
AGER	11	21.1295	0.1631	5.20155	0.0271755
AGER	12	18.9205	0.131979	3.71527	0.0761365
AGER	13	19.6228	0.22687	4.65904	0.0395812
AGER	14	19.7956	0.103477	4.62849	0.0404283
AGER	15	18.8531	0.172005	3.58753	0.0831849
AGER	16	18.8906	0.263706	3.51921	0.0872192
AGER	17	18.5333	0.0707147	3.0223	0.123083
AGER	18	18.6657	0.533992	3.12688	0.114476
AGER	19	21.8811	0.321928	6.09093	0.0146706
AGER	20	18.5515	0.53186	3.42917	0.0928363
AGER	21	19.0975	0.0134525	3.70772	0.0765361
AGER	22	18.4767	0.11482	3.64361	0.0800138
AGER	23	18.4058	0.0414195	3.48092	0.0895651
AGER	24	18.7274	0.323646	3.21302	0.107841
SFTPA1	1	14.2767	0.448843	-0.990622	1.98704
SFTPA1	2	13.7883	0.044251	-0.868836	1.82619		SFTPA1						normalized to control
SFTPA1	3	13.8495	0.285248	-2.64013	6.23387			Sample	Lu37	Lu38	Lu39		Sample	Lu37	Lu38	Lu39
SFTPA1	4	14.2171	0.122673	-0.332732	1.2594			control	1.98704	3.80816	2.77356		control	1	1	1
SFTPA1	5	14.1164	0.0860777	-0.692003	1.61553
SFTPA1	6	14.1858	0.0936172	-0.622616	1.53966			+ IFN-y	6.23387	9.03652	7.91149		+ IFN-y	3.13726	2.37294	2.85246
SFTPA1	7	14.3484	0.228237	-0.950333	1.93232
SFTPA1	8	14.4284	0.0277613	-1.0575	2.08133
SFTPA1	9	12.9979	0.107491	-1.92909	3.80816
SFTPA1	10	13.004	0.188633	-2.46597	5.52498
SFTPA1	11	12.7522	0.174541	-3.17577	9.03652
SFTPA1	12	13.7181	0.30307	-1.48705	2.80316
SFTPA1	13	12.205	0.20856	-2.75875	6.76808
SFTPA1	14	12.8791	0.0297707	-2.28805	4.88394
SFTPA1	15	13.5222	0.151229	-1.74333	3.34807
SFTPA1	16	13.6544	0.144107	-1.71692	3.28733
SFTPA1	17	14.0393	0.0478557	-1.47174	2.77356
SFTPA1	18	14.2241	0.199107	-1.31474	2.48757
SFTPA1	19	12.8062	0.606889	-2.98395	7.91149
SFTPA1	20	13.9223	0.396825	-1.20002	2.29743
SFTPA1	21	14.4159	0.00826486	-0.973891	1.96413
SFTPA1	22	13.7102	0.240381	-1.12294	2.1779
SFTPA1	23	13.611	0.110981	-1.3139	2.48613
SFTPA1	24	13.9652	0.297937	-1.54913	2.92641

## Sheet: raw data SFTPC
Well	Fluor	Target	Content	Replicate	Sample	Cq	Starting Quantity (SQ)	Cq Mean	Cq Std. Dev
A01	SYBR	Actin	Unkn-001	1	1	16.2496		16.2354	0.0200853
A02	SYBR	Actin	Unkn-009	9	2	18.9042		19.0778	0.245479
A03	SYBR	Actin	Unkn-017	17	3	16.6163		16.7602	0.203411
A04	SYBR	Actin	Unkn-025	25	4	17.8535		17.8423	0.0157479
A05	SYBR	Actin	Unkn-033	33	5	21.8796		22.0596	0.254627
A06	SYBR	Actin	Unkn-041	41	6	22.2335		22.3231	0.126629
A07	SYBR	Actin	Unkn-049	49	7	23.9879		24.0922	0.147423
A08	SYBR	Actin	Unkn-057	57	8	16.4933		16.6628	0.239719
A09	SYBR	Actin	Unkn-065	65	9	20.9432		20.8689	0.105073
A10	SYBR	Actin	Unkn-073	73	10	16.8334		16.9288	0.134867
A11	SYBR	Actin	Unkn-081	81	11	18.7453		18.8916	0.206886
A12	SYBR	Actin	Unkn-089	89	12	16.0683		16.1377	0.0981905
A13	SYBR	Actin	Unkn-091	91	13	17.1239		17.3988	0.388793
A14	SYBR	Actin	Unkn-093	93	14	15.7631		16.0445	0.397953
A15	SYBR	Actin	Unkn-095	95	15	17.1076		17.3055	0.279892
A16	SYBR	Actin	Unkn-097	97	16	16.3483		16.6407	0.413553
A17	SYBR	Actin	Unkn-099	99	17	16.7379		16.7516	0.0193862
B01	SYBR	Actin	Unkn-001	1	1	16.2212		16.2354	0.0200853
B02	SYBR	Actin	Unkn-009	9	2	19.2514		19.0778	0.245479
B03	SYBR	Actin	Unkn-017	17	3	16.904		16.7602	0.203411
B04	SYBR	Actin	Unkn-025	25	4	17.8312		17.8423	0.0157479
B05	SYBR	Actin	Unkn-033	33	5	22.2397		22.0596	0.254627
B06	SYBR	Actin	Unkn-041	41	6	22.4126		22.3231	0.126629
B07	SYBR	Actin	Unkn-049	49	7	24.1964		24.0922	0.147423
B08	SYBR	Actin	Unkn-057	57	8	16.8323		16.6628	0.239719
B09	SYBR	Actin	Unkn-065	65	9	20.7946		20.8689	0.105073
B10	SYBR	Actin	Unkn-073	73	10	17.0241		16.9288	0.134867
B11	SYBR	Actin	Unkn-081	81	11	19.0379		18.8916	0.206886
B12	SYBR	Actin	Unkn-089	89	12	16.2072		16.1377	0.0981905
B13	SYBR	Actin	Unkn-091	91	13	17.6737		17.3988	0.388793
B14	SYBR	Actin	Unkn-093	93	14	16.3259		16.0445	0.397953
B15	SYBR	Actin	Unkn-095	95	15	17.5034		17.3055	0.279892
B16	SYBR	Actin	Unkn-097	97	16	16.9331		16.6407	0.413553
B17	SYBR	Actin	Unkn-099	99	17	16.7653		16.7516	0.0193862
C01	SYBR	SFTPC	Unkn-002	2	1	12.3407		12.6256	0.402886
C02	SYBR	SFTPC	Unkn-010	10	2	19.0326		19.1616	0.182458
C03	SYBR	SFTPC	Unkn-018	18	3	14.1198		14.444	0.458452
C04	SYBR	SFTPC	Unkn-026	26	4	20.2742		20.2702	0.00563942
C05	SYBR	SFTPC	Unkn-034	34	5	26.596		26.824	0.32232
C06	SYBR	SFTPC	Unkn-042	42	6	27.6407		27.7647	0.17535
C07	SYBR	SFTPC	Unkn-050	50	7	36.2411		35.491	1.06076
C08	SYBR	SFTPC	Unkn-058	58	8	11.5282		11.5641	0.050747
C09	SYBR	SFTPC	Unkn-066	66	9	17.743		17.7895	0.065691
C10	SYBR	SFTPC	Unkn-074	74	10	12.0614		12.4129	0.497138
C11	SYBR	SFTPC	Unkn-082	82	11	15.5488		15.8775	0.464871
C12	SYBR	SFTPC	Unkn-090	90	12	16.0082		16.2203	0.300057
C13	SYBR	SFTPC	Unkn-092	92	13	16.623		16.8994	0.390961
C14	SYBR	SFTPC	Unkn-094	94	14	13.7175		13.7945	0.108973
C15	SYBR	SFTPC	Unkn-096	96	15	16.0349		16.2857	0.354723
C16	SYBR	SFTPC	Unkn-098	98	16	14.311		14.2416	0.0981948
C17	SYBR	SFTPC	Unkn-100	100	17	14.8218		14.9033	0.115201
D01	SYBR	SFTPC	Unkn-002	2	1	12.9105		12.6256	0.402886
D02	SYBR	SFTPC	Unkn-010	10	2	19.2906		19.1616	0.182458
D03	SYBR	SFTPC	Unkn-018	18	3	14.7682		14.444	0.458452
D04	SYBR	SFTPC	Unkn-026	26	4	20.2662		20.2702	0.00563942
D05	SYBR	SFTPC	Unkn-034	34	5	27.0519		26.824	0.32232
D06	SYBR	SFTPC	Unkn-042	42	6	27.8887		27.7647	0.17535
D07	SYBR	SFTPC	Unkn-050	50	7	34.7409		35.491	1.06076
D08	SYBR	SFTPC	Unkn-058	58	8	11.6		11.5641	0.050747
D09	SYBR	SFTPC	Unkn-066	66	9	17.8359		17.7895	0.065691
D10	SYBR	SFTPC	Unkn-074	74	10	12.7644		12.4129	0.497138
D11	SYBR	SFTPC	Unkn-082	82	11	16.2062		15.8775	0.464871
D12	SYBR	SFTPC	Unkn-090	90	12	16.4325		16.2203	0.300057
D13	SYBR	SFTPC	Unkn-092	92	13	17.1759		16.8994	0.390961
D14	SYBR	SFTPC	Unkn-094	94	14	13.8716		13.7945	0.108973
D15	SYBR	SFTPC	Unkn-096	96	15	16.5365		16.2857	0.354723
D16	SYBR	SFTPC	Unkn-098	98	16	14.1722		14.2416	0.0981948
D17	SYBR	SFTPC	Unkn-100	100	17	14.9847		14.9033	0.115201

## Sheet: norm to HKG SFTPC
Target	Sample	Cq	Cq Mean	Cq Std. Dev
Actin	12	16.0683	16.1377	0.0981905
Actin	12	16.2072	16.1377	0.0981905
Actin	13	17.1239	17.3988	0.388793
Actin	13	17.6737	17.3988	0.388793
Actin	14	15.7631	16.0445	0.397953
Actin	14	16.3259	16.0445	0.397953
Actin	15	17.1076	17.3055	0.279892
Actin	15	17.5034	17.3055	0.279892
Actin	16	16.3483	16.6407	0.413553
Actin	16	16.9331	16.6407	0.413553
Actin	17	16.7379	16.7516	0.0193862
Actin	17	16.7653	16.7516	0.0193862
SFTPC	12	16.0082	16.2203	0.300057	0.082584
SFTPC	12	16.4325	16.2203	0.300057
SFTPC	13	16.623	16.8994	0.390961	-0.499355
SFTPC	13	17.1759	16.8994	0.390961
SFTPC	14	13.7175	13.7945	0.108973	-2.24999
SFTPC	14	13.8716	13.7945	0.108973
SFTPC	15	16.0349	16.2857	0.354723	-1.01978
SFTPC	15	16.5365	16.2857	0.354723
SFTPC	16	14.311	14.2416	0.0981948	-2.39909
SFTPC	16	14.1722	14.2416	0.0981948
SFTPC	17	14.8218	14.9033	0.115201	-1.84834
SFTPC	17	14.9847	14.9033	0.115201

## Sheet: final result SFTPC
Target	Sample	Cq	Cq Mean	Cq Std. Dev	norm to HKG	log	normalized
SFTPC	12	16.0082	16.2203	0.300057	0.082584	0.944365	1
SFTPC	13	16.623	16.8994	0.390961	-0.499355	1.41358	1.49686
SFTPC	14	13.7175	13.7945	0.108973	-2.24999	4.75678	1
SFTPC	15	16.0349	16.2857	0.354723	-1.01978	2.0276	0.426256
SFTPC	16	14.311	14.2416	0.0981948	-2.39909	5.27469	1
SFTPC	17	14.8218	14.9033	0.115201	-1.84834	3.60085	0.682666
	Sample	Lu37	Lu38	Lu39
	control	1	1	1
	+ IFN-y	1.49686	0.426256	0.682666
