# Supplementary material for: Interferon-γ selectively promotes survival of alveolar progenitor cells in a human lung organoid model
Source: EMBO J. 2026 Apr 16;45(10):3364–95. doi: 10.1038/s44318-026-00774-4 (PMC13187038; doi:10.1038/s44318-026-00774-4)
Supplement: Supplementary file 10 — Source data Fig. 5 [file 44318_2026_774_MOESM10_ESM.zip › Figure 5/D/Cell titer glo results.xlsx]

## Sheet: Intro
	Each biological replicate has its own tab with the cell titer glo analysis

## Sheet: Lu37
Day 0 all lines
				Lu37	Lu38	Lu39				media
<>	1	2	3	4	5	6	7	8	9	10	11	12			Lu37	Lu38	Lu39
A	8	2	26	18	8	20	22	20	24	14	12	16		Day 0 AVRG	5131.75	2495	5167.5
B	10	34	14	5067	2718	5285	30	34	48	30	18	52
C	42	2	16	4555	2640	5627	24	32	30	24	4	14
D	32	18	26	5970	2356	5263	20	20	0	10	10	20		Media AVRG	16.5
E	24	30	14	5001	2332	4561	18	22	22	2	28	36
F	22	40	28	22	56	14	42	10	20	34	6	34
G	24	32	46	18	14	20	30	16	16	14	26	22
H	48	20	22	40	42	20	14	14	16	32	18	4
Lu37 day 14 raw data
<>	1	2	3	4	5	6	7	8	9	10	11	12		Media AVRG	10.5
A	1487789	486664	756383	1688315	1514977	1534109	957206	13	0	0	17	15
B	1672458	611817	852900	1778884	1681511	1766194	830164	27	0	5	5	0
C	1662853	544470	651477	1442858	1595737	1350346	786099	17	19	13	9	3
D	1535900	619563	825627	1690625	1580668	1727839	1056898	15	1	7	11	0
E								3	9	21	0	0
F								0	0	0	0	0
G								9	5	0	7	0
H								5	3	7	7	0
Lu37 minus media average
<>	1	2	3	4	5	6	7
A	1.48778e+06	486654	756372	1.6883e+06	1.51497e+06	1.5341e+06	957196
B	1.67245e+06	611806	852890	1.77887e+06	1.6815e+06	1.76618e+06	830154
C	1.66284e+06	544460	651466	1.44285e+06	1.59573e+06	1.35034e+06	786088
D	1.53589e+06	619552	825616	1.69061e+06	1.58066e+06	1.72783e+06	1.05689e+06
E
F
G
H
Lu37 divided by day 0 value
<>	1	2	3	4	5	6	7
A	289.916	94.8319	147.391	328.992	295.214	298.943	186.524
B	325.902	119.22	166.199	346.641	327.666	344.168	161.768
C	324.03	106.096	126.948	281.161	310.952	263.134	153.181
D	299.292	120.729	160.884	329.442	308.015	336.694	205.951
E
F
G
H
Averages of replicates
	ALVO+LATS	+IFN	+IFN+RX 0.1	+RX 0.1	+IFN+RX 1	+RX 1
	309.785	110.219	150.355	321.559	310.462	310.734
Normalized to AT1/2-M
	ALVO+LATS	+IFN	+IFN+RX 0.1	+RX 0.1	+IFN+RX 1	+RX 1
	1	0.355793	0.485354	1.03801	1.00218	1.00306

## Sheet: Lu38
Day 0
				Lu37	Lu38	Lu39				media
<>	1	2	3	4	5	6	7	8	9	10	11	12			Lu38
A	8	2	26	18	8	20	22	20	24	14	12	16		Day 0 AVRG	2495
B	10	34	14	5067	2718	5285	30	34	48	30	18	52
C	42	2	16	4555	2640	5627	24	32	30	24	4	14
D	32	18	26	5970	2356	5263	20	20	0	10	10	20		Media AVRG	16.5
E	24	30	14	5001	2332	4561	18	22	22	2	28	36
F	22	40	28	22	56	14	42	10	20	34	6	34
G	24	32	46	18	14	20	30	16	16	14	26	22
H	48	20	22	40	42	20	14	14	16	32	18	4
Lu38 raw
<>	1	2	3	4	5	6	7	8	9	10	11	12		Media AVRG	21
A	1245790	335061	530148	1610502	1362296	1494288	528840	19	29	27	29	45
B	1552443	432748	569183	1752154	1383644	1483502	598260	17	29	25	19	27
C	1618725	356444	731796	1789624	1548787	1551703	556922	23	23	37	25	39
D	1434385	331449	596974	1576549	1572436	1602141	786016	19	35	29	11	31
E								23	19	41	27	35
F								29	9	33	19	23
G								19	19	63	19	33
H								23	23	17	11	23
Lu38 minus media average
<>	1	2	3	4	5	6	7
A	1245769	335040	530127	1610481	1362275	1494267	528819
B	1552422	432727	569162	1752133	1383623	1483481	598239
C	1618704	356423	731775	1789603	1548766	1551682	556901
D	1434364	331428	596953	1576528	1572415	1602120	785995
E
F
G
H
Lu38 divided by day 0 value
<>	1	2	3	4	5	6	7
A	499.306	134.285	212.476	645.483	546.002	598.905	211.952
B	622.213	173.438	228.121	702.258	554.558	594.582	239.775
C	648.779	142.855	293.297	717.276	620.748	621.917	223.207
D	574.895	132.837	239.26	631.875	630.226	642.132	315.028
E
F
G
H
Averages of replicates
	ALVO+LATS	+IFN	+IFN+RX 0.1	+RX 0.1	+IFN+RX 1	+RX 1
	586.298	145.854	243.288	674.223	587.884	614.384
Normalized to ALVO+LATS
	ALVO+LATS	+IFN	+IFN+RX 0.1	+RX 0.1	+IFN+RX 1	+RX 1
	1	0.24877	0.414956	1.14997	1.0027	1.0479

## Sheet: Lu39
Day 0
				Lu37	Lu38	Lu39				media
<>	1	2	3	4	5	6	7	8	9	10	11	12			Lu39
A	8	2	26	18	8	20	22	20	24	14	12	16		Day 0 AVRG	5167.5
B	10	34	14	5067	2718	5285	30	34	48	30	18	52
C	42	2	16	4555	2640	5627	24	32	30	24	4	14
D	32	18	26	5970	2356	5263	20	20	0	10	10	20		Media AVRG	16.5
E	24	30	14	5001	2332	4561	18	22	22	2	28	36
F	22	40	28	22	56	14	42	10	20	34	6	34
G	24	32	46	18	14	20	30	16	16	14	26	22
H	48	20	22	40	42	20	14	14	16	32	18	4
Lu39 raw
<>	1	2	3	4	5	6	7	8	9	10	11	12		Media AVRG	22
A	1565014	629034	1204920	1963665	1961985	1935449	860008			22
B	1750685	730255	1200543	2059602	1752563	1931652	1016919			30
C	1960878	594160	1171411	1827686	1914463	1915315	958990			10
D	1604623	768103	1168589	1836706	1934982	1856049	1176870			26
E
F
G
H
Lu39 minus media average
<>	1	2	3	4	5	6	7
A	1564992	629012	1204898	1963643	1961963	1935427	859986
B	1750663	730233	1200521	2059580	1752541	1931630	1016897
C	1960856	594138	1171389	1827664	1914441	1915293	958968
D	1604601	768081	1168567	1836684	1934960	1856027	1176848
E
F
G
H
Lu39 divided by day 0 value
<>	1	2	3	4	5	6	7
A	302.853	121.725	233.168	379.999	379.674	374.538	166.422
B	338.783	141.313	232.321	398.564	339.147	373.804	196.787
C	379.459	114.976	226.684	353.684	370.477	370.642	185.577
D	310.518	148.637	226.138	355.43	374.448	359.173	227.74
E
F
G
H
Averages of replicates
	ALVO+LATS	+IFN	+IFN+RX 0.1	+RX 0.1	+IFN+RX 1	+RX 1
	332.903	131.663	229.578	371.919	365.936	369.539
Normalized to ALVO+LATS
	ALVO+LATS	+IFN	+IFN+RX 0.1	+RX 0.1	+IFN+RX 1	+RX 1
	1	0.395498	0.689623	1.1172	1.09923	1.11005
