# Supplementary material for: Interferon-γ selectively promotes survival of alveolar progenitor cells in a human lung organoid model
Source: EMBO J. 2026 Apr 16;45(10):3364–95. doi: 10.1038/s44318-026-00774-4 (PMC13187038; doi:10.1038/s44318-026-00774-4)
Supplement: Supplementary file 10 — Source data Fig. 5 [file 44318_2026_774_MOESM10_ESM.zip › Figure 5/E/qPCR Results.xlsx]

## Sheet: sample list
Sample name/description	qPCR ID
Lu37 p6 ALVO3 + LATS-i	1
Lu37 p6 ALVO3 + LATS-i + IFN	2
Lu37 p6 ALVO3 + LATS-i + IFN + 0.1 uM RX	3
Lu37 p6 ALVO3 + LATS-i + IFN + 1 uM RX	4
Lu38 p6 ALVO3 + LATS-i	7
Lu38 p6 ALVO3 + LATS-i + IFN	8
Lu38 p6 ALVO3 + LATS-i + IFN + 0.1 uM RX	9
Lu38 p6 ALVO3 + LATS-i + IFN + 1 uM RX	10
Lu39 p7 ALVO3 + LATS-i	13
Lu39 p7 ALVO3 + LATS-i + IFN	14
Lu39 p7 ALVO3 + LATS-i + IFN + 0.1 uM RX	15
Lu39 p7 ALVO3 + LATS-i + IFN + 1 uM RX	16

## Sheet: raw data
Well	Fluor	Target	Content	Replicate	Sample	Cq	Starting Quantity (SQ)	Cq Mean	Cq Std. Dev
A01	SYBR	Actin	Unkn-001	1	1	15.9716		16.0724	0.142517
A02	SYBR	Actin	Unkn-002	2	2	17.1711		17.2595	0.124962
A03	SYBR	Actin	Unkn-003	3	3	16.8207		16.8669	0.065301
A04	SYBR	Actin	Unkn-004	4	4	15.6728		15.7189	0.0651561
A05	SYBR	Actin	Unkn-005	5	5	17.1481		17.2049	0.0803092
A06	SYBR	Actin	Unkn-006	6	6	17.6335		17.6339	0.000643976
A07	SYBR	Actin	Unkn-007	7	7	16.3127		16.3808	0.0962888
A08	SYBR	Actin	Unkn-008	8	8	16.9347		17.1335	0.281146
A09	SYBR	Actin	Unkn-009	9	9	16.6684		16.6292	0.0554325
A10	SYBR	Actin	Unkn-010	10	10	15.6088		15.7282	0.168916
A11	SYBR	Actin	Unkn-011	11	11	16.5992		16.7134	0.161567
A12	SYBR	Actin	Unkn-012	12	12	16.7075		16.7038	0.00527422
A13	SYBR	Actin	Unkn-013	13	13	17.5534		17.6728	0.168867
A14	SYBR	Actin	Unkn-014	14	14	16.6303		16.735	0.148073
A15	SYBR	Actin	Unkn-015	15	15	16.3747		16.5461	0.242379
A16	SYBR	Actin	Unkn-016	16	16	16.7184		16.9068	0.266386
A17	SYBR	Actin	Unkn-017	17	17	16.3677		16.3757	0.0113584
A18	SYBR	Actin	Unkn-018	18	18	16.2314		16.3471	0.163653
B01	SYBR	Actin	Unkn-001	1	1	16.1731		16.0724	0.142517
B02	SYBR	Actin	Unkn-002	2	2	17.3478		17.2595	0.124962
B03	SYBR	Actin	Unkn-003	3	3	16.913		16.8669	0.065301
B04	SYBR	Actin	Unkn-004	4	4	15.7649		15.7189	0.0651561
B05	SYBR	Actin	Unkn-005	5	5	17.2617		17.2049	0.0803092
B06	SYBR	Actin	Unkn-006	6	6	17.6344		17.6339	0.000643976
B07	SYBR	Actin	Unkn-007	7	7	16.4488		16.3808	0.0962888
B08	SYBR	Actin	Unkn-008	8	8	17.3323		17.1335	0.281146
B09	SYBR	Actin	Unkn-009	9	9	16.59		16.6292	0.0554325
B10	SYBR	Actin	Unkn-010	10	10	15.8477		15.7282	0.168916
B11	SYBR	Actin	Unkn-011	11	11	16.8276		16.7134	0.161567
B12	SYBR	Actin	Unkn-012	12	12	16.7001		16.7038	0.00527422
B13	SYBR	Actin	Unkn-013	13	13	17.7922		17.6728	0.168867
B14	SYBR	Actin	Unkn-014	14	14	16.8397		16.735	0.148073
B15	SYBR	Actin	Unkn-015	15	15	16.7175		16.5461	0.242379
B16	SYBR	Actin	Unkn-016	16	16	17.0951		16.9068	0.266386
B17	SYBR	Actin	Unkn-017	17	17	16.3837		16.3757	0.0113584
B18	SYBR	Actin	Unkn-018	18	18	16.4628		16.3471	0.163653
G01	SYBR	AGER	Unkn-073	73	1	19.3053		19.4065	0.143119
G02	SYBR	AGER	Unkn-074	74	2	22.5162		22.7747	0.365654
G03	SYBR	AGER	Unkn-075	75	3	22.2778		22.3908	0.159912
G04	SYBR	AGER	Unkn-076	76	4	18.3508		18.6432	0.413477
G05	SYBR	AGER	Unkn-077	77	5	22.452		22.8048	0.49901
G06	SYBR	AGER	Unkn-078	78	6	22.3884		22.4257	0.0528287
G07	SYBR	AGER	Unkn-079	79	7	19.2601		19.3895	0.182945
G08	SYBR	AGER	Unkn-080	80	8	22.3052		22.3702	0.0918836
G09	SYBR	AGER	Unkn-081	81	9	21.8816		21.9575	0.107343
G10	SYBR	AGER	Unkn-082	82	10	18.3498		18.5133	0.2312
G11	SYBR	AGER	Unkn-083	83	11	22.2544		22.5155	0.36926
G12	SYBR	AGER	Unkn-084	84	12	21.5434		21.7765	0.329607
G13	SYBR	AGER	Unkn-085	85	13	20.2681		20.3586	0.127911
G14	SYBR	AGER	Unkn-086	86	14	22.4661		22.6281	0.228982
G15	SYBR	AGER	Unkn-087	87	15	22.2148		22.3869	0.243422
G16	SYBR	AGER	Unkn-088	88	16	19.6354		19.758	0.173411
G17	SYBR	AGER	Unkn-089	89	17	22.4416		22.5494	0.152489
G18	SYBR	AGER	Unkn-090	90	18	22.2732		22.5459	0.385639
H01	SYBR	AGER	Unkn-073	73	1	19.5077		19.4065	0.143119
H02	SYBR	AGER	Unkn-074	74	2	23.0333		22.7747	0.365654
H03	SYBR	AGER	Unkn-075	75	3	22.5039		22.3908	0.159912
H04	SYBR	AGER	Unkn-076	76	4	18.9356		18.6432	0.413477
H05	SYBR	AGER	Unkn-077	77	5	23.1577		22.8048	0.49901
H06	SYBR	AGER	Unkn-078	78	6	22.4631		22.4257	0.0528287
H07	SYBR	AGER	Unkn-079	79	7	19.5189		19.3895	0.182945
H08	SYBR	AGER	Unkn-080	80	8	22.4352		22.3702	0.0918836
H09	SYBR	AGER	Unkn-081	81	9	22.0334		21.9575	0.107343
H10	SYBR	AGER	Unkn-082	82	10	18.6768		18.5133	0.2312
H11	SYBR	AGER	Unkn-083	83	11	22.7766		22.5155	0.36926
H12	SYBR	AGER	Unkn-084	84	12	22.0095		21.7765	0.329607
H13	SYBR	AGER	Unkn-085	85	13	20.449		20.3586	0.127911
H14	SYBR	AGER	Unkn-086	86	14	22.79		22.6281	0.228982
H15	SYBR	AGER	Unkn-087	87	15	22.559		22.3869	0.243422
H16	SYBR	AGER	Unkn-088	88	16	19.8807		19.758	0.173411
H17	SYBR	AGER	Unkn-089	89	17	22.6572		22.5494	0.152489
H18	SYBR	AGER	Unkn-090	90	18	22.8186		22.5459	0.385639

## Sheet: normalized to HKG
Well	Target	Replicate	Sample	Cq	Cq Mean	Cq Std. Dev
A01	Actin	1	1	15.9716	16.0724	0.142517
B01	Actin	1	1	16.1731	16.0724	0.142517
A02	Actin	2	2	17.1711	17.2595	0.124962
B02	Actin	2	2	17.3478	17.2595	0.124962
A03	Actin	3	3	16.8207	16.8669	0.065301
B03	Actin	3	3	16.913	16.8669	0.065301
A04	Actin	4	4	15.6728	15.7189	0.0651561
B04	Actin	4	4	15.7649	15.7189	0.0651561
A05	Actin	5	5	17.1481	17.2049	0.0803092
B05	Actin	5	5	17.2617	17.2049	0.0803092
A06	Actin	6	6	17.6335	17.6339	0.000643976
B06	Actin	6	6	17.6344	17.6339	0.000643976
A07	Actin	7	7	16.3127	16.3808	0.0962888
B07	Actin	7	7	16.4488	16.3808	0.0962888
A08	Actin	8	8	16.9347	17.1335	0.281146
B08	Actin	8	8	17.3323	17.1335	0.281146
A09	Actin	9	9	16.6684	16.6292	0.0554325
B09	Actin	9	9	16.59	16.6292	0.0554325
A10	Actin	10	10	15.6088	15.7282	0.168916
B10	Actin	10	10	15.8477	15.7282	0.168916
A11	Actin	11	11	16.5992	16.7134	0.161567
B11	Actin	11	11	16.8276	16.7134	0.161567
A12	Actin	12	12	16.7075	16.7038	0.00527422
B12	Actin	12	12	16.7001	16.7038	0.00527422
A13	Actin	13	13	17.5534	17.6728	0.168867
B13	Actin	13	13	17.7922	17.6728	0.168867
A14	Actin	14	14	16.6303	16.735	0.148073
B14	Actin	14	14	16.8397	16.735	0.148073
A15	Actin	15	15	16.3747	16.5461	0.242379
B15	Actin	15	15	16.7175	16.5461	0.242379
A16	Actin	16	16	16.7184	16.9068	0.266386
B16	Actin	16	16	17.0951	16.9068	0.266386
A17	Actin	17	17	16.3677	16.3757	0.0113584
B17	Actin	17	17	16.3837	16.3757	0.0113584
A18	Actin	18	18	16.2314	16.3471	0.163653
B18	Actin	18	18	16.4628	16.3471	0.163653
G01	AGER	73	1	19.3053	19.4065	0.143119	3.33415
H01	AGER	73	1	19.5077	19.4065	0.143119
G02	AGER	74	2	22.5162	22.7747	0.365654	5.51526
H02	AGER	74	2	23.0333	22.7747	0.365654
G03	AGER	75	3	22.2778	22.3908	0.159912	5.52398
H03	AGER	75	3	22.5039	22.3908	0.159912
G04	AGER	76	4	18.3508	18.6432	0.413477	2.92432
H04	AGER	76	4	18.9356	18.6432	0.413477
G05	AGER	77	5	22.452	22.8048	0.49901	5.59995
H05	AGER	77	5	23.1577	22.8048	0.49901
G06	AGER	78	6	22.3884	22.4257	0.0528287	4.79181
H06	AGER	78	6	22.4631	22.4257	0.0528287
G07	AGER	79	7	19.2601	19.3895	0.182945	3.00875
H07	AGER	79	7	19.5189	19.3895	0.182945
G08	AGER	80	8	22.3052	22.3702	0.0918836	5.23674
H08	AGER	80	8	22.4352	22.3702	0.0918836
G09	AGER	81	9	21.8816	21.9575	0.107343	5.32829
H09	AGER	81	9	22.0334	21.9575	0.107343
G10	AGER	82	10	18.3498	18.5133	0.2312	2.78508
H10	AGER	82	10	18.6768	18.5133	0.2312
G11	AGER	83	11	22.2544	22.5155	0.36926	5.80211
H11	AGER	83	11	22.7766	22.5155	0.36926
G12	AGER	84	12	21.5434	21.7765	0.329607	5.07267
H12	AGER	84	12	22.0095	21.7765	0.329607
G13	AGER	85	13	20.2681	20.3586	0.127911	2.68577
H13	AGER	85	13	20.449	20.3586	0.127911
G14	AGER	86	14	22.4661	22.6281	0.228982	5.89302
H14	AGER	86	14	22.79	22.6281	0.228982
G15	AGER	87	15	22.2148	22.3869	0.243422	5.84081
H15	AGER	87	15	22.559	22.3869	0.243422
G16	AGER	88	16	19.6354	19.758	0.173411	2.85128
H16	AGER	88	16	19.8807	19.758	0.173411
G17	AGER	89	17	22.4416	22.5494	0.152489	6.17369
H17	AGER	89	17	22.6572	22.5494	0.152489
G18	AGER	90	18	22.2732	22.5459	0.385639	6.19884
H18	AGER	90	18	22.8186	22.5459	0.385639

## Sheet: Final results
Target	Sample	Cq	Cq Mean	Cq Std. Dev	norm to HKG	log
AGER	1	19.3053	19.4065	0.143119	3.33415	0.0991562
AGER	2	22.5162	22.7747	0.365654	5.51526	0.0218645
AGER	3	22.2778	22.3908	0.159912	5.52398	0.0217328
AGER	4	18.3508	18.6432	0.413477	2.92432	0.131732
AGER	7	19.2601	19.3895	0.182945	3.00875	0.124244
AGER	8	22.3052	22.3702	0.0918836	5.23674	0.0265206
AGER	9	21.8816	21.9575	0.107343	5.32829	0.0248899
AGER	10	18.3498	18.5133	0.2312	2.78508	0.14508
AGER	13	20.2681	20.3586	0.127911	2.68577	0.155419
AGER	14	22.4661	22.6281	0.228982	5.89302	0.0168277
AGER	15	22.2148	22.3869	0.243422	5.84081	0.0174478
AGER	16	19.6354	19.758	0.173411	2.85128	0.138574
