# Supplementary material for: Interferon-γ selectively promotes survival of alveolar progenitor cells in a human lung organoid model
Source: EMBO J. 2026 Apr 16;45(10):3364–95. doi: 10.1038/s44318-026-00774-4 (PMC13187038; doi:10.1038/s44318-026-00774-4)
Supplement: Supplementary file 10 — Source data Fig. 5 [file 44318_2026_774_MOESM10_ESM.zip › Figure 5/B/Cytotoxicity assay results.xlsx]

## Sheet: analysis
	Lu37			Lu38			Lu39
<>	1	2	3	4	5	6	7	8	9	10	11	12
A	0.1902		0.1751	0.2505		0.2574	0.269		0.1668	0.0825	0.0794	0.0817		AVRG media	0.08045
B	0.1774		0.1372	0.265		0.2806	0.1956		0.1694	0.6334	1.3329	1.0389	max release control
C	0.1561		0.1479	0.2177		0.2169	0.1782		0.1598	0.5928	2.2012	1.5359
D	0.1612		0.1202	0.2008		0.2095	0.1644		0.1446	0.8805	1.7623	1.2773
E	0.2226		0.2915	0.2816		0.4441	0.2814		0.3852	3.3603	3.3506	3.3728
F	0.2219		0.356	0.2418		0.3265	0.2907		0.4114	3.382	3.3681	3.3
G	0.2127		0.3448	0.1897		0.3599	0.2309		0.2666	3.3532	3.3128	3.1111
H	0.1403		0.3117	0.1338		0.2769	0.1799		0.4085	0.0793	0.0786	0.0812
Minus media average															AVRG max release control
<>	1	2	3	4	5	6	7	8	9	10	11	12			Lu37	Lu38	Lu39
A	0.10975		0.09465	0.17005		0.17695	0.18855		0.08635	0.00205	-0.00105	0.00125			0.621783	1.68502	1.20358	ALVO-EM
B	0.09695		0.05675	0.18455		0.20015	0.11515		0.08895	0.55295	1.25245	0.95845	max release control		3.28472	3.26338	3.18085	AT1/2-M
C	0.07565		0.06745	0.13725		0.13645	0.09775		0.07935	0.51235	2.12075	1.45545
D	0.08075		0.03975	0.12035		0.12905	0.08395		0.06415	0.80005	1.68185	1.19685
E	0.14215		0.21105	0.20115		0.36365	0.20095		0.30475	3.27985	3.27015	3.29235
F	0.14145		0.27555	0.16135		0.24605	0.21025		0.33095	3.30155	3.28765	3.21955
G	0.13225		0.26435	0.10925		0.27945	0.15045		0.18615	3.27275	3.23235	3.03065
H	0.05985		0.23125	0.05335		0.19645	0.09945		0.32805	-0.00115	-0.00185	0.00075
Divided by positive control (=normalized to maximum release)
<>	1	2	3	4	5	6	7	8	9	10	11	12
A	0.176508		0.152223	0.100919		0.105014	0.156657		0.0717441
B	0.155922		0.0912697	0.109524		0.118782	0.0956726		0.0739043
C	0.121666		0.108478	0.0814532		0.0809784	0.0812158		0.0659281
D	0.129868		0.063929	0.0714236		0.0765868	0.0697501		0.0532992
E	0.0432762		0.0642521	0.0616385		0.111433	0.0631749		0.0958077
F	0.0430631		0.0838885	0.0494426		0.0753972	0.0660987		0.104045
G	0.0402622		0.0804788	0.0334775		0.085632	0.0472987		0.0585221
H	0.0182207		0.0704018	0.0163481		0.0601983	0.0312652		0.103133
take Averages of all 4 replicates
	Lu37			Lu38			Lu39
AVRG	ALVO		+IFN d11	ALVO		+IFN d11	ALVO		+IFN d11
ALVO-EM	0.145991		0.103975	0.09083		0.0953403	0.100824		0.0662189
AT1/2-M	0.0362056		0.0747553	0.0402267		0.0831652	0.0519594		0.0903768
ALVO-EM	14.5991		10.3975	9.083		9.53403	10.0824		6.62189
AT1/2-M	3.62056		7.47553	4.02267		8.31652	5.19594		9.03768
normalize to control
	Lu37			Lu38			Lu39
AVRG	ALVO		+IFN d11	ALVO		+IFN d11	ALVO		+IFN d11
ALVO-EM	1		0.7122	1		1.04966	1		0.656778
AT1/2-M	1		2.06475	1		2.06742	1		1.73937

## Sheet: raw data
Method name: Nella_Absorbance_490nm_cytox
Application: SparkControl				V2.3
Device: Spark				Serial number: 1708003523
Firmware:				LUM:V5.2.3|ABS:V4.3.2|ABS_MEX:V5.0.7|MTP:V13.1.5|FLUOR:V5.1.3|FLUOR_BOTTOM:V5.0.2|GCM:V3.0.2
Date:				2024-05-02
Time:				12:11 PM
System				DED-CLEV-001
User				CBS-NIOB\l.rooijen
Plate				[GRE96ft_CellCulture] - Greiner 96 Flat Transparent Cat. No.: 655160/655162/655180/655182/655185/655970
Lid lifter				No lid
Humidity Cassette				No humidity cassette
Smooth mode				Not selected
List of actions in this measurement script:
Plate
	Absorbance					Label 1
Name				GRE96ft_CellCulture
Plate layout
Plate area				A1-H12
Mode	Absorbance
Name	Label 1
Measurement wavelength				490	nm
Number of flashes				10
Settle time				50	ms
Part of Plate				A1-H12
Start Time				2024-05-02 12:11:18
Temperature				19.5	°C
<>	1	2	3	4	5	6	7	8	9	10	11	12
A	0.1902	0.2057	0.1751	0.2505	0.6702	0.2574	0.269	0.3738	0.1668	0.0825	0.0794	0.0817
B	0.1774	0.4207	0.1372	0.265	1.951	0.2806	0.1956	1.5647	0.1694	0.6334	1.3329	1.0389
C	0.1561	0.2823	0.1479	0.2177	1.8974	0.2169	0.1782	1.5022	0.1598	0.5928	2.2012	1.5359
D	0.1612	0.1822	0.1202	0.2008	2.0346	0.2095	0.1644	1.6524	0.1446	0.8805	1.7623	1.2773
E	0.2226	0.2067	0.2915	0.2816	0.3779	0.4441	0.2814	0.2103	0.3852	3.3603	3.3506	3.3728
F	0.2219	0.2184	0.356	0.2418	0.3819	0.3265	0.2907	0.293	0.4114	3.382	3.3681	3.3
G	0.2127	0.2356	0.3448	0.1897	0.3542	0.3599	0.2309	0.2931	0.2666	3.3532	3.3128	3.1111
H	0.1403	0.1894	0.3117	0.1338	0.1818	0.2769	0.1799	0.3733	0.4085	0.0793	0.0786	0.0812
End Time				2024-05-02 12:11:45
