# Supplementary material for: Interferon-γ selectively promotes survival of alveolar progenitor cells in a human lung organoid model
Source: EMBO J. 2026 Apr 16;45(10):3364–95. doi: 10.1038/s44318-026-00774-4 (PMC13187038; doi:10.1038/s44318-026-00774-4)
Supplement: Supplementary file 11 — Source data Fig. 6 [file 44318_2026_774_MOESM11_ESM.zip]

Archive with 18 entries (14 files):
- Figure 6/
- Figure 6/.DS_Store
- __MACOSX/Figure 6/._.DS_Store
- Figure 6/C/
- Figure 6/D/
- Figure 6/E/
- Figure 6/C/untreated MP AT1:2-M.TIF
- __MACOSX/Figure 6/C/._untreated MP AT1:2-M.TIF
- Figure 6/C/treated MP AT1:2-M.TIF
- __MACOSX/Figure 6/C/._treated MP AT1:2-M.TIF
- Figure 6/C/untreated MP ALVO-EM.TIF
- __MACOSX/Figure 6/C/._untreated MP ALVO-EM.TIF
- Figure 6/C/treated MP ALVO-EM.TIF
- __MACOSX/Figure 6/C/._treated MP ALVO-EM.TIF
- Figure 6/D/results Cell titer glo.xlsx
- __MACOSX/Figure 6/D/._results Cell titer glo.xlsx
- Figure 6/E/Cell titer glo results.xlsx
- __MACOSX/Figure 6/E/._Cell titer glo results.xlsx
