# Supplementary material for: Interferon-γ selectively promotes survival of alveolar progenitor cells in a human lung organoid model
Source: EMBO J. 2026 Apr 16;45(10):3364–95. doi: 10.1038/s44318-026-00774-4 (PMC13187038; doi:10.1038/s44318-026-00774-4)
Supplement: Supplementary file 11 — Source data Fig. 6 [file 44318_2026_774_MOESM11_ESM.zip › Figure 6/D/results Cell titer glo.xlsx]

## Sheet: intro
	Cell titer glo luminescence read outs of macrophage co-culture with untreated and pre-treated macrophages.

## Sheet: Results ALVO-EM
Day 0 measurements		Lu37		Lu38		Lu39
<>	1	2	3	4	5	6	7	8	9	10	11	12		Day 0 technical replicate Averages
A	12	12	8	48	26	18	24	16	12	12	22	32		Lu37	Lu38	Lu39
B	10	18057	20	17087	22	16374	20	34	24	20	22	34		16882.2	16956	16196
C	38	17124	28	17095	14	16286	22	20	16	26	26	18
D	44	16200	44	16490	22	16058	32	16	40	36	20	18
E	30	16148	24	17152	10	16066	22	24	6	34	28	36
F	44	34	2	24	24	10	12	14	14	18	12	0
G	20	24	20	18	28	34	16	44	32	30	10	24
H	42	24	14	20	10	26	14	28	18	26	6	26
															Co-culture measurements								Lu37		Lu38		Lu39
															<>	1	2	3	4	5	6	7	8	9	10	11	12
															A	645319	615436	295892	431275	766921	1004660	1360413	1385683	798183	944098	950376	988967	untreated MPs
															B	643394	613960	299499	436612	771392	1010057	1334619	1408436	797601	966831	957263	1013075
															C	641704	613423	300215	433738	768734	1005044	1335506	1412008	791795	962681	951808	1006382
															D	645139	620269	299179	437259	767430	1003697	1325609	1403340	781356	952495	942603	1000588
															E	1437632	19	1343809	23	1587516	35	123632	2146234	1735050	1792834	52626	2411777	pretreated MPs
															F	1473174	31	1377662	49	1642638	21	125859	2197425	1755233	1837821	53736	2462582
															G	1468059	27	1382144	37	1646080	25	126504	2190572	1756531	1831093	53350	2479745
															H	1487489	19	1370087	35	1652574	25	123916	2187568	1755276	1822489	52624	2470762
															Divided by day 0
															<>	1	2	3	4	5	6	7	8	9	10	11	12
															A	1853101	1755679	1625824	1817131	2094447	2247147	80.5824	82.0793	47.0738	55.6793	58.6797	61.0624	untreated MPs
															B	1794512	1707740	1585799	1792867	2018821	2234703	79.0546	83.427	47.0395	57.02	59.1049	62.5509
															C	1759986	1690755	1565311	1771416	1986231	2166517	79.1071	83.6386	46.697	56.7752	58.7681	62.1377
															D	1749026	1673215	1540396	1737802	1960545	2130829	78.5209	83.1252	46.0814	56.1745	58.1997	61.7799
															E	118493	16	157632	38	170440	18	7.32319	127.13	102.327	105.734	3.24932	148.912	pretreated MPs
															F	123440	14	161423	20	176068	32	7.45511	130.162	103.517	108.388	3.31786	152.049
															G	121878	22	161344	10	175725	24	7.49331	129.756	103.593	107.991	3.29402	153.108
															H	121898	30	162440	44	177133	24	7.34002	129.578	103.519	107.483	3.2492	152.554
																		Untreated	Pretreated			Untreated	Pretreated			Untreated	Pretreated
															Averages			83.0675	129.156			56.4123	107.399			61.8827	151.656
																		ALVO ctrl	Pretreat			ALVO ctrl	Pretreat			ALVO ctrl	Pretreat
															Normalized			1	1.55484			1	1.90383			1	2.4507

## Sheet: Results AT1 2-M
		Lu37		Lu38		Lu39
<>	1	2	3	4	5	6	7	8	9	10	11	12		Day 0
A	26	12	14	34	12	24	28	18	40	16	22	10		Lu37	Lu38	Lu39
B	44	10337	34	6744	0	14299	32	10	22	14	40	52		8464.67	5575.67	11534
C	0	8347	22	5837	32	11713	18	18	58	20	18	10
D	28	8936	6	5509	40	11663	14	24	8	40	12	14		Left out first replicate, = pipet mistake
E	6	8111	26	5381	14	11226	8	0	38	40	24	0
F	20	18	18	0	30	16	0	48	0	32	0	24
G	40	30	18	50	36	20	24	30	28	26	6	18
H	24	84	52	42	36	14	40	14	44	32	32	26
															Co-culture measurements								Lu37		Lu38		Lu39
															<>	1	2	3	4	5	6	7	8	9	10	11	12
															A	1853101	1755679	1625824	1817131	2094447	2247147	2589330	2495163	2756207	2870379	2997871	3058923	untreated MPs
															B	1794512	1707740	1585799	1792867	2018821	2234703	2522126	2462354	2671913	2877658	2982233	3161618
															C	1759986	1690755	1565311	1771416	1986231	2166517	2489134	2416217	2641782	2812687	2936178	3102721
															D	1749026	1673215	1540396	1737802	1960545	2130829	2431827	2386672	2600095	2799563	2905370	3056914
															E	118493	16	157632	38	170440	18	43761	1398511	68471	1166944	97416	1922613	pretreated MPs
															F	123440	14	161423	20	176068	32	43257	1426599	72187	1189172	98734	1931152
															G	121878	22	161344	10	175725	24	43231	1430899	70208	1184133	100421	1946843
															H	121898	30	162440	44	177133	24	43815	1445785	69757	1179029	100037	1948410
															Divided by day 0
															<>	1	2	3	4	5	6	7	8	9	10	11	12
															A	1853101	1755679	1625824	1817131	2094447	2247147	305.899	294.774	494.328	514.805	259.916	265.209	untreated MPs
															B	1794512	1707740	1585799	1792867	2018821	2234703	297.959	290.898	479.21	516.11	258.56	274.113
															C	1759986	1690755	1565311	1771416	1986231	2166517	294.062	285.447	473.806	504.458	254.567	269.007
															D	1749026	1673215	1540396	1737802	1960545	2130829	287.292	281.957	466.329	502.104	251.896	265.035
															E	118493	16	157632	38	170440	18	5.16984	165.217	12.2803	209.292	8.44599	166.691	pretreated MPs
															F	123440	14	161423	20	176068	32	5.1103	168.536	12.9468	213.279	8.56026	167.431
															G	121878	22	161344	10	175725	24	5.10723	169.044	12.5919	212.375	8.70652	168.792
															H	121898	30	162440	44	177133	24	5.17622	170.802	12.511	211.46	8.67323	168.928
																		Untreated	Pretreated			Untreated	Pretreated			Untreated	Pretreated
															Averages			288.269	168.4			509.369	211.602			268.341	167.96
																		Untreated	Pretreated			Untreated	Pretreated			Untreated	Pretreated
															Normalized			1	0.584176			1	0.415419			1	0.625921
