# Supplementary material for: Interferon-γ selectively promotes survival of alveolar progenitor cells in a human lung organoid model
Source: EMBO J. 2026 Apr 16;45(10):3364–95. doi: 10.1038/s44318-026-00774-4 (PMC13187038; doi:10.1038/s44318-026-00774-4)
Supplement: Supplementary file 11 — Source data Fig. 6 [file 44318_2026_774_MOESM11_ESM.zip › Figure 6/E/Cell titer glo results.xlsx]

## Sheet: Intro
	Cell titer glo results

## Sheet: Results
Day 0 measurements
								Lu37		Lu38		Lu39
<>	1	2	3	4	5	6	7	8	9	10	11	12		Day 0 Averages technical replicates
A	14	4	30	8	14	6	14	22	16	14	30	20		Lu37	Lu38	Lu39
B	30	3999	14	10442	10	5649	34	7347	46	14711	16	8476		7183	14599	8571.67
C	14	4971	22	9703	12	5583	34	7024	10	14663	12	8351
D	12	4617	16	10099	28	5481	22	7178	6	14423	6	362
E	24	4667	8	9793	14	5713	14	14	6	26	22	8888
F	20	28	32	16	18	38	24	0	16	20	20	12
G	20	36	22	14	18	12	14	22	18	38	14	22
H	24	22	20	20	8	20	20	10	10	12	20	10
																AT1/2-M			ALVO-EM			AT1/2-M			ALVO-EM
															Co-culture measurements	untreated MPs	pretreated MPS	pretreated MPs + RX	untreated MPs	pretreated MPS	pretreated MPs + RX	untreated MPs	pretreated MPS	pretreated MPs + RX	untreated MPs	pretreated MPS	pretreated MPs + RX
															<>	1	2	3	4	5	6	7	8	9	10	11	12
															A	1103558	688099	1075731	441196	651306	505957	1605562	1182395	1539452	491832	680820	436152
															B	1102763	680034	1077273	437617	653671	508861	1605494	1172952	1554680	497024	683655	445422
															C	1095752	673895	1060884	433849	649001	503629	1583554	1187541	1538998	487776	676411	438614
															D	19	13	13	27	25	15	25	21	3	29	25	37
															E	1173879	1248791	1468331	490529	718738	553873	19	13	37	25	19	31
															F	1200002	1272798	1501272	500436	723099	563518	15	9	23	17	209	29
															G	1190432	1264404	1492176	495762	735464	559738	19	19	17	41	23	29
															H	29	33	31	19	17	33	27	33	25	9	33	11
																AT1/2-M			ALVO-EM			AT1/2-M			ALVO-EM
															Divided by day 0	untreated MPs	pretreated MPS	pretreated MPs + RX	untreated MPs	pretreated MPS	pretreated MPs + RX	untreated MPs	pretreated MPS	pretreated MPs + RX	untreated MPs	pretreated MPS	pretreated MPs + RX
															<>	1	2	3	4	5	6	7	8	9	10	11	12
															A	153.635	95.7955	149.761	61.4222	90.6733	70.4381	109.978	80.9915	105.449	33.6894	46.6347	29.8755
															B	153.524	94.6727	149.975	60.924	91.0025	70.8424	109.973	80.3447	106.492	34.0451	46.8289	30.5104
															C	152.548	93.818	147.694	60.3994	90.3524	70.114	108.47	81.344	105.418	33.4116	46.3327	30.0441
															D
															E	136.949	145.688	171.301	57.2268	83.8504	64.6167
															F	139.996	148.489	175.144	58.3826	84.3592	65.7419
															G	138.88	147.51	174.082	57.8373	85.8017	65.301
															H
																AT1/2-M			ALVO-EM			AT1/2-M			ALVO-EM
																untreated MPs	pretreated MPS	pretreated MPs + RX	untreated MPs	pretreated MPS	pretreated MPs + RX	untreated MPs	pretreated MPS	pretreated MPs + RX	untreated MPs	pretreated MPS	pretreated MPs + RX
															Averages	153.236	94.7621	149.143	60.9152	90.676	70.4648	109.473	80.8934	105.786	33.7154	46.5988	30.1433
																AT1/2-M			ALVO-EM
																untreated MPs	pretreated MPS	pretreated MPs + RX	untreated MPs	pretreated MPS	pretreated MPs + RX
															Averages	138.608	147.229	173.509	57.8156	84.6705	65.2199
